# Supplementary material for: Taming the wild: resolving the gene pools of non-model Arabidopsis lineages
Source: BMC Evol Biol. 2014 Oct 27;14:224. doi: 10.1186/s12862-014-0224-x (PMC4216345; doi:10.1186/s12862-014-0224-x)
Supplement: Additional file 1: — ITS alignment. Fasta-file of ITS types (see Additional file 5 for details). [file 12862_2014_224_MOESM1_ESM.txt]

>1_DQ528814
TGTCGATACCTGTCCAAAACAGAACGACCCGCGAACCAACGATCACCACTCTCGGTGGGCCGGTTTCTTAACCGATCCTG
TGCTCGCCGGATCCGTGGTTTCGCGTATCGCCCTGGTCGGGAGCTTTATCTCGGTCTTGTCGTGCGCGTTGCTTCCGGAT
AACACAAAACCCCGGCACGAAAAGTGTCAAGGAACAAGCAAACGAGCGGCTAGCATTCGCCTCCCCGGAGACGGTGTGTG
TGCGGGTGCTGTGCTGCGATATAAAGTCTAAAACGACTCTCGGCAACGGATATCTCGGCTCTCGCATCGATGAAGAACGT
AGCGAAATGCGATACTTGGTGTGAATTGCAGAATCCCGTGAACCATCGAGTCTTTGAACGCAAGTTGCGCCCCAAGCCTT
CTGGCTGAGGGCACGTCTGCCTGGGTGTCACAAATCGTCGTCCCTCATATTCCTTTGCGGATGCGGGACGGAAGCTGGTC
TCCCGTGTGTTACCGCACGCGGTTGGCCTAAATCCGAGCCAAGGACGCCTGGAACGTCCCGACATGCGGTGGTGAACATG
ATCCATTTCATATTGTCGGTCGCTCCTGTCCGGAAGCTGTAGATGACCCAAAGTCCTTTAAGCGACCCCAGGTCAGGCGG
GATTACCCGCT
>2_DQ528815
TGTCGATACCTGTCCAAAACAGAACGACCCGCGAACCAACGATCACCACTCTCGGTGGGCCGGTTTCTTAACCGATCCTG
TGCTCGCCGGATCCGTGGTTTCGCGTATCGCCCTGGTCGGGAGCTTTATCTCGGTCTTGTCGTGCGCGTTGCTTCCGGAT
AACACAAAACCCCGGCACGAAAAGTGTCAAGGAACAAGCAAACGAGCGGCTAGCATTCGCCTCCCCGGAGACGGTGTGTG
YGCGGGTGCTGTGCTGCGATATAAAGTCTAAAACGACTCTCGGCAACGGATATCTCGGCTCTCGCATCGATGAAGAACGT
AGCGAAATGCGATACTTGGTGTGAATTGCAGAATCCCGTGAACCATCGAGTCTTTGAACGCAAGTTGCGCCCCAAGCCTT
CTGGCTGAGGGCACGTCTGCCTGGGTGTCACAAATCGTCGTCCCTCATATTCCTTTGCGGATGCGGGACGGAAGCTGGTC
TCCCGTGTGTTACCGCACGCGGTTGGCCTAAATCCGAGCCAAGGACGCCTGGAACGTCCCGACATGCGGTGGTGAACATG
ATCCATTTCATATTGTCGGTCGCTCCTGTCCGGAAGCTGTAGATGACCCAAAGTCCTTTAAGCGACCCCAGGTCAGGCGG
GATTACCCGCT
>3_DQ528816
TGTCGATACCTGTCCAAAACAGAACGACCCGCGAACCAACGATCACCACTCTCGGTGGGCCGGTTTCTTAACCGATCCTG
TGCTCGCCGGATCCGTGGTTTCGCGTATCGCCCTGGTCGGGAGCTTTATCTCGGTCTTGTCGTGCGCGTTGCTTCCGGAT
AACACAAAACCCCGGCACGAAAAGTGTCAAGGAACAAGCAAACGAGCGGCTAGCATTCGCCTCCCCGGAGACGGTGTGTG
CGCGGGTGCTGTGCTGCGATATAAAGTCTAAAACGACTCTCGGCAACGGATATCTCGGCTCTCGCATCGATGAAGAACGT
AGCGAAATGCGATACTTGGTGTGAATTGCAGAATCCCGTGAACCATCGAGTCTTTGAACGCAAGTTGCGCCCCAAGCCTT
CTGGCTGAGGGCACGTCTGCCTGGGTGTCACAAATCGTCGTCCCTCATATTCCTTTGCGGATGCGGGACGGAAGCTGGTC
TCCCGTGTGTTACCGCACGCGGTTGGCCTAAATCCGAGCCAAGGACGCCTGGAACGTCCCGACATGCGGTGGTGAACATG
ATCCATTTCATATTGTCGGTCGCTCCTGTCCGGAAGCTGTAGATGACCCAAAGTCCTTTAAGCGACCCCAGGTCAGGCGG
GATTACCCGCT
>4_DQ528817
TGTCGATACCTGTCCAAAACAGAACGACCCGCGAACCAACGATCACCACTCTCGGTGGGCCGGTTTCTTAACCGATCCTG
TGCTCGCCGGATCCGTGGTTTCGCGTATCGCCCTGGTCGGGAGCTTTATCTCGGTCTTGTCGTGCGCGTTGCTTCCGGAT
AACACAAAACCCCGGCACGAAAAGTGTCAAGGAACAAGCAAACGAGCGGCTAGCATTCGCCTCCCCGGAGACGGTGTGTG
CGCGGGTGCTGTGCTGCGATATAAAGTCTAAAACGACTCTCGGCAACGGATATCTCGGCTCTCGCATCGATGAAGAACGT
AGCGAAATGCGATACTTGGTGTGAATTGCAGAATCCCGTGAACCATCGAGTCTTTGAACGCAAGTTGCGCCCCAAGCCTT
CTGGYTGAGGGCACGTCTGCCTGGGTGTCACAAATCGTCGTCCCTCATATTCCTTTGCGGATGCGGGACGGAAGCTGGTC
TCCCGTGTGTTACCGCACGCGGTTGGCCTAAATCCGAGCCAAGGACGCCTGGAACGTCCCGACATGCGGTGGTGAACATG
ATCCATTTCATATTGTCGGTCGCTCCTGTCCGGAAGCTGTAGATGACCCAAAGTCCTTTAAGCGACCCCAGGTCAGGCGG
GATTACCCGCT
>5_DQ528818
TGTCGATACCTGTCCAAAACAGAACGACCCGCGAACCAACGATCACCACTCTCGGTGGGCCGGTTTCTTAACCGATCCTG
TGCTCGCCGGATCCGTGGTTTCGCGTATCGCCCTGGTCGGGAGCTTTATCTCGGTCTTGTCGTGCGCGTTGCTTCCGGAT
AACACAWAACCCCGGCACGAAAAGTGTCAAGGAACAAGCAAACGAGCGGCTAGCATTCGCCTCCCCGGAGACGGTGTGTG
TGCGGGTGCTGTGCTGCGATATAAAGTCTAAAACGACTCTCGGCAACGGATATCTCGGCTCTCGCATCGATGAAGAACGT
AGCGAAATGCGATACTTGGTGTGAATTGCAGAATCCCGTGAACCATCGAGTCTTTGAACGCAAGTTGCGCCCCAAGCCTT
CTGGCTGAGGGCACGTCTGCCTGGGTGTCACAAATCGTCGTCCCTCATATTCCTTTGCGGATGCGGGACGGAAGCTGGTC
TCCCGTGTGTTACCGCACGCGGTTGGCCTAAATCCGAGCCAAGGACGCYTGGARCGTCCCGACATGCGGTGGTGAACATG
ATCCATTTCATATTGTCGGTCGCTCCTGTCCGGAAGCTGTAGATGACCCAAAGTCCTTTAAGCGACCCCAGGTCAGGCGG
GATTACCCGCT
>6_DQ528819
TGTCGATACCTGTCCAAAACAGAACGACCCGCGAACCAACGATCACCACTCTCGGTGGGCCGGTTTCTTAACCGATCCTG
TGCTCGCCGGATCCGTGGTTTCGCGTATCGCCCTGGTCGGGAGCTTTATCTCGGTCTTGTCGTGCGCGTTGCTTCCGGAT
AACACAAAACCCCGGCACGAAAAGTGTCAAGGAACAAGCAAACGAGCGGCTAGCATTCGCCTCCCCGGAGACGGTGTGTG
CGCGGGTGCWKTGCTGCGATATAAAGTCTAAAACGACTCTCGGCAACGGATATCTCGGCTCTCGCATCGATGAAGAACGT
AGCGAAATGCGATACTTGGTGTGAATTGCAGAATCCCGTGAACCATCGAGTCTTTGAACGCAAGTTGCGCCCCAAGCCTT
CTGGCTGAGGGCACGTCTGCCTGGGTGTCACAAATCGTCGTCCCTCATATTCCTTTGCGGATGCGGGACGGAAGCTGGTC
TCCCGTGTGTTACCGCACGCGGTTGGCCTAAATCCGAGCCAAGGACGCCTGGAACGTCCCGACATGCGGTGGTGAACATG
ATCCATTTCATATTGTCGGTCGCTCCTGTCCGGAAGCTGTAGATGACCCAAAGTCCTTTAAGCGACCCCAGGTCAGGCGG
GATTACCCGCT
>7_DQ528820
TGTCGATACCTGTCCAAAACAGAACGACCCGCGAACCAACGATCACCACTCTCGGTGGGCCGGTTTCTTAACCGATCCTG
TGCTCGCCGGATCCGTGGTTTCGCGTATCGCCCTGRTCGGGAGCTTTATCTCGGTCTTGTCGTGCGCGTTGCTTCCGGAT
AACACAAAACCCCGGCACGAAAAGTGTCAAGGAACAAGCAAACGAGCGGCTAGCATTCGCCTCCCCGGAGACGGTGTGTG
TGCGGGTGCTGTGCTGCGATATAAAGTCTAAAACGACTCTCGGCAACGGATATCTCGGCTCTCGCATCGATGAAGAACGT
AGCGAAATGCGATACTTGGTGTGAATTGCAGAATCCCGTGAACCATCGAGTCTTTGAACGCAAGTTGCGCCCCAAGCCTT
CTGGCTGAGGGCACGTCTGCCTGGGTGTCACAAATCGTCGTCCCTCATATTCCTTTGCGGATGCGGGACGGAAGCTGGTC
TCCCGTGTGTTACCGCACGCGGTTGGCCTAAATCCGAGCCAAGGACGCCTGGAACGTCCCGACATGCGGTGGTGAACATG
ATCCATTTCATATTGTCGGTCGCTCCTGTCCGGAAGCTGTAGATGACCCAAAGTCCTTTAAGCGACCCCAGGTCAGGCGG
GATTACCCGCT
>8_DQ528821
TGTCGATACCTGTCCAAAACAGAACGACCCGCGAACCAACGATCACCACTCTCGGTGGGCCGGTTTCTTAACCGATCCTG
TGCTCGCCGGATCCGTGGTTTCGCGTATCGCCCTGRTCGGGAGCTTTATCTCGGTCTTGTCGTGCGCGTTGCTTCCGGAT
AACACAWAACCCCGGCACGAAAAGTGTCAAGGAACAAGCAAACGAGCGGCTAGCATTCGCCTCCCCGGAGACGGTGTGTG
YGCGGGTGCTGTGCTGCGATATAAAGTCTAAAACGACTCTCGGCAACGGATATCTCGGCTCTCGCATCGATGAAGAACGT
AGCGAAATGCGATACTTGGTGTGAATTGCAGAATCCCGTGAACCATCGAGTCTTTGAACGCAAGTTGCGCCCCAAGCCTT
CTGGCTGAGGGCACGTCTGCCTGGGTGTCACAAATCGTCGTCCCTCATATTCCTTTGCGGATGCGGGACGGAAGCTGGTC
TCCCGTGTGTTACCGCACGCGGTTGGCCTAAATCCGAGCCAAGGACGCYTGGARCGTCCCGACATGCGGTGGTGAACATG
ATCCATTTSATATTGTCGGTCGCTCCTGTCCGGAAGCTGTAGATGACCCAAAGTCCTTTAAGCGACCCCAGGTCAGGCGG
GATTACCCGCT
>9_DQ528822
TGTCGATACCTGTCCAAAACAGAACGACCCGCGAACCAACGATCACCACTCTCGGTGGGCCGGTTTCTTAACCGATCCTG
TGCTCGCCGGATCCGTGGTTTCGCGTATCGCCCTGGTCGGGAGCTTTATCTCGGTCTTGTCGTGCGCGTTGCTTCCGGAT
AACACAWAACCCCGGCACGAAAAGTGTCAAGGAACAAGCAAACGAGCGGCTAGCATTCGCCTCCCCGGAGACGGTGTGTG
YGCGGGTGCTGTGCTGCGATATAAAGTCTAAAACGACTCTCGGCAACGGATATCTCGGCTCTCGCATCGATGAAGAACGT
AGCGAAATGCGATACTTGGTGTGAATTGCAGAATCCCGTGAACCATCGAGTCTTTGAACGCAAGTTGCGCCCCAAGCCTT
CTGGCTGAGGGCACGTCTGCCTGGGTGTCACAAATCGTCGTCCCTCATATTCCTTTGCGGATGCGGGACGGAAGCTGGTC
TCCCGTGTGTTACCGCACGCGGTTGGCCTAAATCCGAGCCAAGGACGCTTGGAACGTCCCGACATGCGGTGGTGAACATG
ATCCATTTSATATTGTCGGTCGCTCCTGTCCGGAAGCTGTAGATGACCCAAAGTCCTTTAAGCGACCCCAGGTCAGGCGG
GATTACCCGCT
>10DQ528823
TGTCGATACCTGTCCAAAACAGAACGACCCGCGAACCAACGATCACCACTCTCGGTGGGCCGGTTTCTTAACCGATCCTG
TGCTCGCCGGATCCGTGGTTTCGCGTATCGCCCTGGTCGGGAGCTTTATCTCGGTCTTGTCGTGCGCGTTGCTTCCGGAT
AACACAWAACCCCGGCACGAAAAGTGTCAAGGAACAAGCAAACGAGCGGCTAGCATTCGCCTCCCCGGAGACGGTGTGTG
YGCGGGTGCTGTGCTGCGATATAAAGTCTAAAACGACTCTCGGCAACGGATATCTCGGCTCTCGCATCGATGAAGAACGT
AGCGAAATGCGATACTTGGTGTGAATTGCAGAATCCCGTGAACCATCGAGTCTTTGAACGCAAGTTGCGCCCCAAGCCTT
CTGGCTGAGGGCACGTCTGCCTGGGTGTCACAAATCGTCGTCCCTCATATTCCTTTGCGGATGCGGGACGGAAGCTGGTC
TCCCGTGTGTTACCGCACGCGGTTGGCCTAAATCCGAGCCAAGGACGCYTGGAACGTCCCGACATGCGGTGGTGAACATG
ATCCATTTSATATTGTCGGTCGCTCCTGTCCGGAAGCTGTAGATGACCCAAAGTCCTTTAAGCGACCCCAGGTCAGGCGG
GATTACCCGCT
>11_DQ528834
TGTCGATACCTGTCCAAAACAGAACGACCCGCGAACCAACGATCACCACTCTCGGTGGGCCGGTTTCTTAACCGATCCTG
TGCTCGCCGGATCCGTGGTTTCGCGTATCGCCCTGGTCGGGAGCTTTATCTCGGTCTTGTCGTGCGCGTTGCTTCCGGAT
AACACAAAACCCCGGCACGAAAAGTGTCAAGGAACAAGCAAACGAGCGGCTAGCATTCGCCTCCCCGGAGACGGTGTGTG
YGCGGGTGCTGTGCTGCGATATAAAGTCTAAAACGACTCTCGGCAACGGATATCTCGGCTCTCGCATCGATGAAGAACGT
AGCGAAATGCGATACTTGGTGTGAATTGCAGAATCCCGTGAACCATCGAGTCTTTGAACGCAAGTTGCGCCCCAAGCCTT
CTGGCTGAGGGCACGTCTGCCTGGGTGTCACAAATCGTCGTCCCTCATATYCCTTTGCGGATGCGGGACGGAAGCTGGTC
TCCCGTGTGTTACCGCACGCGGTTGGCCTAAATCCGAGCCAAGGACGCTTGGAACGTCCCGACATGCGGTGGTGAACATG
ATCCATTTCATATTGTCGGTCGCTCCTGTCCGGAAGCTGTAGATGACCCAAAGTCCTTTAAGCGACCCCAGGTCAGGCGG
GATTACCCGCT
>12_DQ528845
TGTCGATACCTGTCCAAAACAGAACGACCCGCGAACCAACGATCACCACTCTCGGTGGGCCGGTTTCTTAACCGATCCTG
TGCTCGCCGGATCCGTGGTTTCGCGTATCGCCCTGGTCGGGAGCTTTATCTCGGTCTTGTCGTGCGCGTTGCTTCCGGAT
AACACAAAACCCCGGCACGAAAAGTGTCAAGGAACAAGCAAACGAGCGGCTAGCATTCGCCTCCCCGGAGACGGTGTGTG
YGCGGGTGCTGTGCTGCGATATAAAGTCTAAAACGACTCTCGGCAACGGATATCTCGGCTCTCGCATCGATGAAGAACGT
AGCGAAATGCGATACTTGGTGTGAATTGCAGAATCCCGTGAACCATCGAGTCTTTGAACGCAAGTTGCGCCCCAAGCCTT
CTGGCTGAGGGCACGTCTGCCTGGGTGTCACAAATCGTCGTCCCTCATATTCCTTTGCGGATGCGGGACGGAAGCTGGTC
TCCCGTGTGTTACCGCACGCGGTTGGCCTAAATCCGAGCCAAGGACGCYTGGAACGTCCCGACATGCGGTGGTGAACATG
ATCCATTTCATATTGTCGGTCGCTCCTGTCCGGAAGCTGTAGATGACCCAAAGTCCTTTAAGCGACCCCAGGTCAGGCGG
GATTACCCGCT
>13_DQ528856
TGTCGATACCTGTCCAAAACAGAACGACCCGCGAACCAACGATCACCACTCTCGGTGGGCCGGTTTCTTAACCGATCCTG
TGCTCGCCGGATCCGTGGTTTCGCGTATCGCCCTGGTCGGGAGCTTTATCTCGGTCTTGTCGTGCGCGTTGCTTCCGGAT
AACACAAAACCCCGGCACGAAAAGTGTCAAGGAACAAGCAAACGAGCGGCTAGCATTCGCCTCCCCGGAGACGGTGTGTG
TGCGGGTGCTGTGCTGCGATATAAAGTCTAAAACGACTCTCGGCAACGGATATCTCGGCTCTCGCATCGATGAAGAACGT
AGCGAAATGCGATACTTGGTGTGAATTGCAGAATCCCGTGAACCATCGAGTCTTTGAACGCAAGTTGCGCCCCAAGCCTT
CTGGCTGAGGGCACGTCTGCCTGGGTGTCACAAATCGTCGTCCCTCATATTCCTTTGCGGATGCGGGACGGAAGCTGGTC
TCCCGTGTGTTACCGCACGCGGTTGGCCTAAATCCGAGCCAAGGACGCYTGGAACGTCCCGACATGCGGTGGTGAACATG
ATCCATTTCATATTGTCGGTCGCTCCTGTCCGGAAGCTGTAGATGACCCAAAGTCCTTTAAGCGACCCCAGGTCAGGCGG
GATTACCCGCT
>14_DQ528867
TGTCGATACCTGTCCAAAACAGAACGACCCGCGAACCAACGATCACCACTCTCGGTGGGCCGGTTTCTTAACCGATCCTG
TGCTCGCCGGATCCGTGGTTTCGCGTATCGCCCTGGTCGGGAGCTTTATCTCGGTCTTGTCGTGCGCGTTGCTTCCGGAT
AACACAAAACCCCGGCACGAAAAGTGTCAAGGAACAAGCAAACGAGCGGCTAGCATTCGCCTCCCCGGAGACGGTGTGTG
CGCGGGTGCTGTGCTGCGATATAAAGTCTAAAACGACTCTCGGCAACGGATATCTCGGCTCTCGCATCGATGAAGAACGT
AGCGAAATGCGATACTTGGTGTGAATTGCAGAATCCCGTGAACCATCGAGTCTTTGAACGCAAGTTGCGCCCCAAGCCTT
CTGGTTGAGGGCACGTCTGCCTGGGTGTCACAAATCGTCGTCCCTCATATTCCTTTGCGGATGCGGGACGGAAGCTGGTC
TCCCGTGTGTTACCGCACGCGGTTGGCCTAAATCCGAGCCAAGGACGCCTGGAACGTCCCGACATGCGGTGGTGAACATG
ATCCATTTCATATTGTCGGTCGCTCCTGTCCGGAAGCTGTAGATGACCCAAAGTCCTTTAAGCGACCCCAGGTCAGGCGG
GATTACCCGCT
>15_DQ528877
TGTCGATACCTGTCCAAAACAGAACGACCCGCGAACCAACGATCACCACTCTCGGTGGGCCGGTTTCTTAACCGATCCTG
TGCTCGCCGGATCCGTGGTTTCGCGTATCGCCCTGGTCGGGAGCTTTATCTCGGTCTTGTCGTGCGCGTTGCTTCCGGAT
AACACAAAACCCCGGCACGAAAAGTGTCAAGGAACAAGCAAACGAGCGGCTAGCATTCGCCTCCCCGGAGACGGTGTGTG
YGCGGGTGCTKTGCTGCGATATAAAGTCTAAAACGACTCTCGGCAACGGATATCTCGGCTCTCGCATCGATGAAGAACGT
AGCGAAATGCGATACTTGGTGTGAATTGCAGAATCCCGTGAACCATCGAGTCTTTGAACGCAAGTTGCGCCCCAAGCCTT
CTGGCTGAGGGCACGTCTGCCTGGGTGTCACAAATCGTCGTCCCTCATATTCCTTTGCGGATGCGGGACGGAAGCTGGTC
TCCCGTGTGTTACCGCACGCGGTTGGCCTAAATCCGAGCCAAGGACGCCTGGAACGTCCCGACATGCGGTGGTGAACATG
ATCCATTTCATATTGTCGGTCGCTCCTGTCCGGAAGCTGTAGATGACCCAAAGTCCTTTAAGCGACCCCAGGTCAGGCGG
GATTACCCGCT
>16_DQ528878
TGTCGATACCTGTCCAAAACAGAACGACCCGCGAACCAACGATCACCACTCTCGGTGGGCCGGTTTCTTAACCGATCCTG
TGCTCGCCGGATCCGTGGTTTCGCGTATCGCCCTGGTCGGGAGCTTTATCTCGGTCTTGTCGTGCGCGTTGCTTCCGGAT
AACACAAAACCCCGGCACGAAAAGTGTCAAGGAACAAGCAAACGAGCGGCTAGCATTCGCCTCCCCGGAGACGGTGTGTG
CGCGGGTGCTGTGCTGCGATATAAAGTCTAAAACGACTCTCGGCAACGGATATCTCGGCTCTCGCATCGATGAAGAACGT
AGCGAAATGCGATACTTGGTGTGAATTGCAGAATCCCGTGAACCATCGAGTCTTTGAACGCAAGTTGCGCCCCAAGCCTT
CTGGCTGAGGGCACGTCTGCCTGGGTGTCACAAATCGTCGTCCCTCATATTCCTTTGCGGATGCGGGACGGAAGCTGGTC
TCCCGTGTGTTACCGCACGCGGTTGGCCTAAATCCGAGCCAAGGACGCTTGGAGCGTCCCGACATGCGGTGGTGAACATG
ATCCATTTGATATTGTCGGTCGCTCCTGTCC?????????????????????????????????????????????????
???????????
>17_DQ528879
TGTCGATACCTGTCCAAAACAGAACGACCCGCGAACCAACGATCACCACTCTCGGTGGGCCGGTTTCTTAACCGATCCTG
TGCTCGCCGGATCCGTGGTTTCGCGTATCGCCCTGGTCGGGAGCTTTATCTCGGTCTTGTCGTGCGCGTTGCTTCCGGAT
AACACAWAACCCCGGCACGAAAAGTGTCAAGGAACAAGCAAACGAGCGGCTAGCATTCGCCTCCCCGGAGACGGTGTGTG
YGCGGGTGCTGTGCTGCGATATAAAGTCTAAAACGACTCTCGGCAACGGATATCTCGGCTCTCGCATCGATGAAGAACGT
AGCGAAATGCGATACTTGGTGTGAATTGCAGAATCCCGTGAACCATCGAGTCTTTGAACGCAAGTTGCGCCCCAAGCCTT
CTGGCTGAGGGCACGTCTGCCTGGGTGTCACAAATCGTCGTCCCTCATATTCCTTTGCGGATGCGGGACGGAAGCTGGTC
TCCCGTGTGTTACCGCACGCGGTTGGCCTAAATCCGAGCCAAGGACGCCTGGAACGTCCCGACATGCGGTGGTGAACATG
ATCCATTTCATATTGTCGGTCGCTCCTGTCCGGAAGCTGTAGAT????????????????????????????????????
???????????
>18_DQ528880
TGTCGATACCTGTCCAAAACAGAACGACCCGCGAACCAACGATCACCACTCTCGGTGGGCCGGTTTCTTAACCGATCCTG
TGCTCGCCGGATCCGTGGTTTCGCGTATCGCCCTGGTCGGGAGCTTTATCTCGGTCTTGTCGTGCGCGTTGCTTCCGGAT
AACACAAAACCCCGGCACGAAAAGTGTCAAGGAACAAGCAAACGAGCGGCTAGCATTCGCCTCCCCGGAGACGGTGTGTG
CGCGGGTGCTGTGCTGCGATATAAAGTCTAAAACGACTCTCGGCAACGGATATCTCGGCTCTCGCATCGATGAAGAACGT
AGCGAAATGCGATACTTGGTGTGAATTGCAGAATCCCGTGAACCATCGAGTCTTTGAACGCAAGTTGCGCCCCAAGCCTT
CTGGCTGAGGGCACGTCTGCCTGGGTGTCACAAATCGTCGTCCCTCATATTCCTTTGCGGATGCGGGACGGAAGCTGGTC
TCCCGTGTGTTACCGCACGCGGTTGGCCTAAATCCGAGCCAAGGACGCYTGGARCGTCCCGACATGCGGTGGTGAACATG
ATCCATTTCATATTGTCGGTCGCTCCTGTCCGGAAGCTGTAGATGACCCAA?????????????????????????????
???????????
>19_DQ528881
TGTCGATACCTGTCCAAAACAGAACGACCCGCGAACCAACGATCACCACTCTCGGTGGGCCGGTTTCTTAACCGATCCCG
TGCTCGCCGGATCCGTGGTTTCGCGTATCGCCTTGATCGGGAGCTTTATCTCGGTCTTGTCGTGCGCGTTGCTTCCGGAT
ATCACAAAACCCCGGCACGAAAAGTGTCAAGGAACAAGCAAACGAACGGCTGGCATTCGCCTCCCCGGAGACGGTGTGTG
CGCGGATGCTATGCTGCGATATAAAGTCTAAAACGACTCTCGGCAACGGATATCTCGGCTCTCGCATCGATGAAGAACGT
AGCGAAATGCGATACTTGGTGTGAATTGCAGAATCCCGTGAACCATCGAGTCTTTGAACGCAAGTTGCGCCCCAAGCCTT
CTGGCCGAGGGCACGTCTGCCTGGGTGTCACAAATCGTCGTCCCCCATATTCCTTTGCGRATGCGGGACGGAAGCTGGTC
TCCCGTGTGTTACCGCACGCGGTTGGCCTAAATCCGAGCCAAGGACGCCCGGAGCGTCCCGACATGCGGTGGTGAACATG
ATCCATTTCATATTGTCGGTCGCTCCTGTCCGGAAGCTGTAGATGACCCAAAGTCCTTTAAGCGACCCCAGGTCAGGCGG
GATTACCCGCT
>20_DQ528882
TGTCGATACCTGTCCAAAACAGAACGACCCGCGAACCAACGATCACCACTCTCGGTGGGCCGGTTTCTTAACCGATCCCG
TGCTCGCCGGATCCGTGGTTTCGCGTATCGCCTTGATCGGGAGCTTTATCTCGGTCTTGTCGTGCGCGTTGCTTCCGGAT
ATCACAAAACCCCGGCACGAAAAGTGTCAAGGAACAAGCAAACGAACGGCTGGCATTCGCCTCCCCGGAGACGGTGTGTG
CGCGGATGCTATGCTGCGATATAAAGTCTAAAACGACTCTCGGCAACGGATATCTCGGCTCTCGCATCGATGAAGAACGT
AGCGAAATGCGATACTTGGTGTGAATTGCAGAATCCCGTGAACCATCGAGTCTTTGAACGCAAGTTGCGCCCCAAGCCTT
CTGGCCGAGGGCACGTCTGCCTGGGTGTCACAAATCGTCGTCCCCCATATTCCTTTGCGAATGCGGGACGGAAGCTGGTC
TCCCGTGTGTTACCGCACGCGGTTGGCCTAAATCCGAGCCAAGGACGCCCGGAGCGTCCCGACATGCGGTGGTGAACATG
ATCCATTTCATATTGTCGGTCGCTCCTGTCCGGAAGCTGTAGATGACCCAAAGTCCTTTAAGCGACCCCAGGTCAGGCGG
GATTACCCGCT
>21_DQ528883
TGTCGATACCTGTCCAAAACAGAACGACCCGCGAACCAACGATCACCACTCTCGGTGGGCCGGTTTCTTAACCGATCCCG
TGCTCGCCGGATCCGTGGTTTCGCGTATCGCCTTGATCGGGAGCTTTATCTCGGTCTTGTYGTGCGCGTTGCTTCCGGAT
ATCACAAAACCCCGGCACGAAAAGTGTCAAGGAACAAGCAAACGAACGGCTGGCATTCGCCTCCCCGGAGACGGTGTGTG
CGCGGATGCTATGCTGCGATATAAAGTCTAAAACGACTCTCGGCAACGGATATCTCGGCTCTCGCATCGATGAAGAACGT
AGCGAAATGCGATACTTGGTGTGAATTGCAGAATCCCGTGAACCATCGAGTCTTTGAACGCAAGTTGCGCCCCAAGCCTT
CTGGCCGAGGGCACGTCTGCCTGGGTGTCACAAATCGTCGTCCCCCATATTCCTTTGCGAATGCGGGACGGAAGCTGGTC
TCCCGTGTGTTACCGCACGCGGTTGGCCTAAATCCGAGCCAAGGACGCCCGGAGCGTCCCGACATGCGGTGGTGAACATG
ATCCATTTCATATTGTCGGTCGCTCCTGTCCGGAAGCTGTAGATGACCCAAAGTCCTTTAAGCGACCCCAGGTCAGGCGG
GATTACCCGCT
>22_DQ528884
TGTCGATACCTGTCCAAAACAGAACGACCCGCGAACCAACGATCACCACTCTCGGTGGGCCGGTTTCTTAACCGATCCCG
TGCTCGCCGGATCCGTGGTTTCGCGTATCGCCTTGATCGGGAGCTTTATCTCGGTCTTGTYGTGCGCGTTGCTTCCGGAT
ATCACAAAACCCCGGCACGAAAAGTGTCAAGGAACAAGCAAACGAACGGCTGGCATTCGCCTCCCCGGAGACGGTGTGTG
CGCGGATGCTATGCTGCGATATAAAGTCTAAAACGACTCTCGGCAACGGATATCTCGGCTCTCGCATCGATGAAGAACGT
AGCGAAATGCGATACTTGGTGTGAATTGCAGAATCCCGTGAACCATCGAGTCTTTGAACGCAAGTTGCGCCCCAAGCCTT
CTGGCCGAGGGCACGTCTGCCTGGGTGTCACAAATCGTCGTCCCCCATATTCCTTTGCGRATGCGGGACGGAAGCTGGTC
TCCCGTGTGTTACCGCACGCGGTTGGCCTAAATCCGAGCCAAGGACGCCCGGAGCGTCCCGACATGCGGTGGTGAACATG
ATCCATTTCATATTGTCGGTCGCTCCTGTCCGGAAGCTGTAGATGACCCAAAGTCCTTTAAGCGACCCCAGGTCAGGCGG
GATTACCCGCT
>23_DQ528885
TGTCGATACCTGTCCAAAACAGAACGACCCGCGAACCAACGATCACCACTCTCGGTGGGCCGGTTTCTTAACCGATCCCG
CGCTCGCCGGATCCGTGGTTTCGCGTATCGCCCTGATCGGGAGCTTTATCTCGGTCTTGTCGTGCGCGTTGCTTCCGGAT
ATCACAAAACCCCGGCACGAAAAGTGTCAAGGAACAAGCAAACGAACGGCTGGCATTCGCCTCCCCGGAGACGGTGTGTG
CGCGGATGCTGTGCTGCGATATAAAGTCTAAAACGACTCTCGGCAACGGATATCTCGGCTCTCGCATCGATGAAGAACGT
AGCGAAATGCGATACTTGGTGTGAATTGCAGAATCCCGTGAACCATCGAGTCTTTGAACGCAAGTTGCGCCCCAAGCCTT
CTGGCCGAGGGCACGTCTGCCTGGGTGTCACAAATCGTCGTCCCCCATATTCCTTTGCGGATGCGGGACGGAAGCTGGTC
TCCCGTGTGTTACCGCACGCGGTTGGCCTAAATCCGAGCCAAGGACGCCCGGAGCGTCCCGACATGCGGTGGTGAACATG
ATCCATTTCATATTGTCGGTCGCTCCTGTCCGGAAGCTGTAGATGACCCAAAGTCCTTTAAGCGACCCCAGGTCAGGCGG
GATTACCCGCT
>24_DQ528886
TGTCGATACCTGTCCAAAACAGAACGACCCGCGAACCAACGATCACCACTCTCGGTGGGCCGGTTTCTTAACCGATCCCG
YGCTCGCCGGATCCGTGGTTTCGCGTATCGCCYTGATCGGGAGCTTTATCTCGGTCTTGTCGTGCGCGTTGCTTCCGGAT
ATCACAAAACCCCGGCACGAAAAGTGTCAAGGAACAAGCAAACGAACGGCTGGCATTCGCCTCCCCGGAGACGGTGTGTG
CGCGGATGCTRTGCTGCGATATAAAGTCTAAAACGACTCTCGGCAACGGATATCTCGGCTCTCGCATCGATGAAGAACGT
AGCGAAATGCGATACTTGGTGTGAATTGCAGAATCCCGTGAACCATCGAGTCTTTGAACGCAAGTTGCGCCCCAAGCCTT
CTGGCCGAGGGCACGTCTGCCTGGGTGTCACAAATCGTCGTCCCCCATATTCCTTTGCGGATGCGGGACGGAAGCTGGTC
TCCCGTGTGTTACCGCACGCGGTTGGCCTAAATCCGAGCCAAGGACGCCCGGAGCGTCCCGACATGCGGTGGTGAACATG
ATCCATTTCATATTGTCGGTCGCTCCTGTCCGGAAGCTGTAGATGACCCAAAGTCCTTTAAGCGACCCCAGGTCAGGCGG
GATTACCCGCT
>25_DQ528887
TGTCGATACCTGTCCAAAACAGAACGACCCGCGAATCAACGATCACCACTCTCGGTGGGCCGGTTTCTTAACCGATCCCG
TGCTCGCCGGATCCGTGGTTTCGCGTATCGCCTTGATCGGGAGCTTTATCTCGGTCTTGTCGTGCGCGTTGCTTCCGGAT
ATCACAAAACCCCGGCACGAAAAGTGTCAAGGAACAAGCAAACGAACGGCTGGCATTCGCCTCCCCGGAGACGGTGTGTG
CGCGGATGCTATGCTGCGATATAAAGTCTAAAACGACTCTCGGCAACGGATATCTCGGCTCTCGCATCGATGAAGAACGT
AGCGAAATGCGATACTTGGTGTGAATTGCAGAATCCCGTGAACCATCGAGTCTTTGAACGCAAGTTGCGCCCCAAGCCTT
CTGGCCGAGGGCACGTCTGCCTGGGTGTCACAAATCGTCGTCCCCCATATTCCTTTGCGAATGCGGGACGGAAGCTGGTC
TCCCGTGTGTTACCGCACGCGGTTGGCCTAAATCCGAGCCAAGGACGCCCGGAGCGTCCCGACATGCGGTGGTGAACATG
ATCCATTTCATATTGTCGGTCGCTCCTGTCCGGAAGCTGTAGATGACCCAAAGTCCTTTAAGCGACCCCAGGTCAGGCGG
GATTACCCGCT
>26_DQ528888
TGTCGATACCTGTCCAAAACAGAACGACCCGCGAAYCAACGATCACCACTCTCGGTGGGCCGGTTTCTTAACCGATCCCG
TGCTCGCCGGATCCGTGGTTTCGCGTATCGCCTTGATCGGGAGCTTTATCTCGGTCTTGTCGTGCGCGTTGCTTCCGGAT
ATCACAAAACCCCGGCACGAAAAGTGTCAAGGAACAAGCAAACGAACGGCTGGCATTCGCCTCCCCGGAGACGGTGTGTG
CGCGGATGCTATGCTGCGATATAAAGTCTAAAACGACTCTCGGCAACGGATATCTCGGCTCTCGCATCGATGAAGAACGT
AGCGAAATGCGATACTTGGTGTGAATTGCAGAATCCCGTGAACCATCGAGTCTTTGAACGCAAGTTGCGCCCCAAGCCTT
CTGGCCGAGGGCACGTCTGCCTGGGTGTCACAAATCGTCGTCCCCCATATTCCTTTGCGAATGCGGGACGGAAGCTGGTC
TCCCGTGTGTTACCGCACGCGGTTGGCCTAAATCCGAGCCAAGGACGCCCGGAGCGTCCCGACATGCGGTGGTGAACATG
ATCCATTTCATATTGTCGGTCGCTCCTGTCCGGAAGCTGTAGATGACCCAAAGTCCTTTAAGCGACCCCAGGTCAGGCGG
GATTACCCGCT
>27_DQ528889
TGTCGATACCTGTCCAAAACAGAACRACCCGCGAACCAACGATCACCACTCTCGGTGGGCCGGTTTCTTAACCGATCCCG
TGCTCGCCGGATCCGTGGTTTCGCGTATCGCCTTGATCGGGAGCTTTATCTCGGTCTTGTCGTGCGCGTTGCTTCCGGAT
ATCACAAAACCCCGGCACGAAAAGTGTCAAGGAACAAGCAAACGAACGGCTGGCATTCGCCTCCCCGGAGACGGTGTGTG
CGCGGATGCTATGCTGCGATATAATGTCTAAAACGACTCTCGGCAACGGATATCTCGGCTCTCGCATCGATGAAGAACGT
AGCGAAATGCGATACTTGGTGTGAATTGCAGAATCCCGTGAACCATCGAGTCTTTGAACGCAAGTTGCGCCCCAAGCCTT
CTGGCCGAGGGCACGTCTGCCTGGGTGTCACAAATCGTCGTCCCCCATATTCCTTTGCGAATGCGGGACGGAAGCTGGTC
TCCCGTGTGTTACCGCACGCGGTTGGCCTAAATCCGAGCCAAGGACGCTCGGAGCGTCCCGACATGCGGTGGTGAACATG
ATCCATTTCATATTGTCGGTCGCTCCTGTCCGGAAGCTGTAGATGACCCAA?????????????????????????????
???????????
>28_DQ528890
TGTCGATACCTGTCCAAAACAGAACRACCCGCGAACCAACGATCACCACTCTCGGTGGGCCGGTTTCTTAACCGATCCCG
TGCTCGCCGGATCCGTGGTTTCGCGTATCGCCTTGATCGGGAGCTTTATCTCGGTCTTGTCGTGCGCGTTGCTTCCGGAT
ATCACAAAACCCCGGCACGAAAAGTGTCAAGGAACAAGCAAACGAACGGCTGGCATTCGCCTCCCCGGAGACGGTGTGTG
CGCGGATGCTATGCTGCGATATAATGTCTAAAACGACTCTCGGCAACGGATATCTCGGCTCTCGCATCGATGAAGAACGT
AGCGAAATGCGATACTTGGTGTGAATTGCAGAATCCCGTGAACCATCGAGTCTTTGAACGCAAGTTGCGCCCCAAGCCTT
CTGGCCGAGGGCACGTCTGCCTGGGTGTCACAAATCGTCGTCCCCCATATTCCTTTGCGAATGCGGGACGGAAGCTGGTC
TCCCGTGTGTTACCGCACGCGGTTGGCCTAAATCCGAGCCAAGGACGCYCGGAGCGTCCCGACATGCGGTGGTGAACATG
ATCCATTTCATATTGTCGGTCGCTCCTGTCCGGAAGCTGTAGATGACCCAAAGTCCTTAAAGCGACCCCAGGTCAGGCGG
GATTACCCGCT
>29_DQ528891
TGTCGATACCTGTCCAAAACAGAACGACCCGCGAACCAACGATCACCACTCTCGGTGGGCCGGTTTCTTAACCGATCCCG
TGCTCGCCGGATCCGTGGTTTCGCGTATCGCCTTGATCGGGAGCTTTATCTCGGTCTTGTCGTGCGCGTTGCTTCCGGAT
ATCACAAAACCCCGGCACGAAAAGTGTCAAGGAACAAGCAAACGAACGGCTGGCATTCGCCTCCCCGGAGACGGTGTGTG
CGCGGATGCTATGCTGCGATATAAAGTCTAAAACGACTCTCGGCAACGGATATCTCGGCTCTCGCATCGATGAAGAACGT
AGCGAAATGCGATACTTGGTGTGAATTGCAGAATCCCGTGAACCATCGAGTCTTTGAACGCAAGTTGCGCCCCAAGCCTT
CTGGCCGAGGGCACGTCTGCCTGGGTGTCACAAATCGTCGTCCCCCATATTCCTTTGCGGATGCGGGACGGAAGCTGGTC
TCCCGTGTGTTACCGCACGCGGTTGGCCTAAATCCGAGCCAAGGACGCCCGGAGCGTCCCGACATGCGGTGGTGAACATG
ATCCATTTCATATTGTCGGTCGCTCCTGTCCGGAAGCTGTAGATGACCCAA?????????????????????????????
???????????
>30_DQ528892
TGTCGATACCTGTCCAAAACAGAACGACCCGCGAACCAACGATCACCACTCTCGGTGGGCCGGTTTCTTAACCGATCCCG
TGCTCRCCGGATCCGTGGTTTCGCGTATCGCCTTGATCGGGAGCTTTATCTCGGTCTTGTCGTGCGCGTTGCTTCCGGAT
ATCACAAAACCCCGGCACGAAAAGTGTCAAGGAACAAGCAAACGAACGGCTGGCATTCGCCTCCCCGGAGACGGTGTGTG
CGCGGATGCTATGCTGCGATATAAWGTCTAAAACGACTCTCGGCAACGGATATCTCGGCTCTCGCATCGATGAAGAACGT
AGCGAAATGCGATACTTGGTGTGAATTGCAGAATCCCGTGAACCATCGAGTCTTTGAACGCAAGTTGCGCCCCAAGCCTT
CTGGCCGAGGGCACGTCTGCCTGGGTGTCACAAATCGTCGTCCCCCATATTCCTTTGCGRATGCGGGACGGAAGCTGGTC
TCCCGTGTGTTACCGCACGCGGTTGGCCTAAATCCGAGCCAAGGACGCCCGGAGCGTCCCGACATGCGGTGGTGAACATG
ATCCATTTCATATTGTCGGTCGCTCCTGTCCGGAAGCTGTAGATGACCCAAAGTCCTTTAAGCGACCCCAGGTCAGGCGG
GATTACCCGCT
>31_DQ528893
TGTCGATACCTGTCCAAAACAGAACGACCCGCGAACCAACGATCACCACTCTCGGTGGGCCGGTTTCTTAACCGATCCCG
TGCTCRCCGGATCCGTGGTTTCGCGTATCGCCTTGATCGGGAGCTTTATCTCGGTCTTGTCGTGCGCGTTGCTTCCGGAT
ATCACAAAACCCCGGCACGAAAAGTGTCAAGGAACAAGCAAACGAACGGCTGGCATTCGCCTCCCCGGAGACGGTGTGTG
CGCGGATGCTATGCTGCGATATAAAGTCTAAAACGACTCTCGGCAACGGATATCTCGGCTCTCGCATCGATGAAGAACGT
AGCGAAATGCGATACTTGGTGTGAATTGCAGAATCCCGTGAACCATCGAGTCTTTGAACGCAAGTTGCGCCCCAAGCCTT
CTGGCCGAGGGCACGTCTGCCTGGGTGTCACAAATCGTCGTCCCCCATATTCCTTTGCGAATGCGGGACGGAAGCTGGTC
TCCCGTGTGTTACCGCACGCGGTTGGCCTAAATCCGAGCCAAGGACGCCCGGAGCGTCCCGACATGCGGTGGTGAACATG
ATCCATTTCATATTGTCGGTCGCTCCTGTCCGGAAGCTGTAGATGACCCAAAGTCCTTTAAGCGACCCCAGGTCAGGCGG
GATTACCCGCT
>32_DQ528894
TGTCGATACCTGTCCAAAACAGAACGACCCGCGAACCAACGATCACCACTCTCGGTGGGCCGGTTTCTTAACCGATCCCG
TGCTCGCCGGATCCGTGGTTTCGCGTATCGCCTTGATCGRGAGCTTTATCTCGGTCTTGTYGTGCGCGTTGCTTCCGGAT
ATCACAAAACCCCGGCACGAAAAGTGTCAAGGAACAAGCAAACGAACGGCTGGCATTCGCCTCCCCGGAGACGGTGTGTG
CGCGGATGCTATGCTGCGATATAAAGTCTAAAACGACTCTCGGCAACGGATATCTCGGCTCTCGCATCGATGAAGAACGT
AGCGAAATGCGATACTTGGTGTGAATTGCAGAATCCCGTGAACCATCGAGTCTTTGAACGCAAGTTGCGCCCCAAGCCTT
CTGGCCGAGGGCACGTCTGCCTGGGTGTCACAAATCGTCGTCCCCCATATTCCTTTGCGAATGCGGGACGGAAGCTGGTC
TCCCGTGTGTTACCGCACGCGGTTGGCCTAAATCCGAGCCAAGGACGCCCGGAGCGTCCCGACATGCGGTGGTGAACATG
ATCCATTTCATATTGTCGGTCGCTCCTGTCCGGAAGCTGTAGATGACCCAA?????????????????????????????
???????????
>33_DQ528895
TGTCGATACCTGTCCAAAACAGAACGACCCGCGAACCAACGATCACCACTCTCGGTGGGCCGGTTTCTTAACCGATCCCG
TGCTCGCCGGATCCGTGGTTTCGCGTATCGCCTTGATCGGGAGCTTTATCTCGGTCTTGTTGTGCGCGTTGCTTCCGGAT
ATCACAAAACCCCGGCACGAAAAGTGTCAAGGAACAAGCAAACGAACGGCTGGCATTCGCCTCCCCGGAGACGGTGTGTG
CGCGGATGCTATGCTGCGATATAAAGTCTAAAACGACTCTCGGCAACGGATATCTCGGCTCTCGCATCGATGAAGAACGT
AGCGAAATGCGATACTTGGTGTGAATTGCAGAATCCCGTGAACCATCGAGTCTTTGAACGCAAGTTGCGCCCCAAGCCTT
CTGGCCGAGGGCACGTCTGCCTGGGTGTCACAAATCGTCGTCCCCCATATTCCTTTGCGAATGCGGGACGGAAGCTGGTC
TCCCGTGTGTTACCGCACGCGGTTGGCCTAAATCCGAGCCAAGGACGCCCGGAGCGTCCCGACATGCGGTGGTGAACATG
ATCCATTTCATATTGTCGGTCGCTCCTGTCCGGAAGCTGTAGATGACCCAA?????????????????????????????
???????????
>34_DQ528896
TGTCGATACCTGTCCAAAACAGAACGACCCGCGAACCAACGATCACCACTCTCGGTGGGCCGGTTTCTTAACCGATCCCG
TGCTCGCCGGATCCGTGGTTTCGCGTATCGYCTTGATCGGGAGCTTTATCTCGGTCTTGTCGTGCGCGTTGCTTCCGGAT
ATCACAAAACCCCGGCACGAAAAGTGTCAAGGAACAAGCAAACGAACGGCTGGCATTCGCCTCCCCGGAGACGGTGTGTG
CGCGGATGCTATGCTGCGATATAAAGTCTAAAACGACTCTCGGCAACGGATATCTCGGCTCTCGCATCGATGAAGAACGT
AGCGAAATGCGATACTTGGTGTGAATTGCAGAATCCCGTGAACCATCGAGTCTTTGAACGCAAGTTGCGCCCCAAGCCTT
CTGGCCGAGGGCACGTCTGCCTGGGTGTCACAAATCGTCGTCCCCCATATTCCTTTGCGAATGCGGGACGGAAGCTGGTC
TCCCGTGTGWTACCGCACGCGGTTGGCCTAAATCCGAGCCAAGGACGCCCGGAGCGTCCCGACATGCGGTGGTGAACATG
ATCCATTTCATATTGTCGGTCGCTCCTGTCCGGAAGCTGTAGATGACCCAAAGTCCTTTAAGCGACCCCAGGTCAGGCGG
GATTACCCGCT
>35_DQ528897
TGTCGATACCTGTCCAAAACAGAACGACCCGCGAACCAACGATCACCACTCTCGGTGGGCCGGTTTCTTAACCGATCCCG
TGCTCGCCGGATCCGTGGTTTCGCGTATCGCCTTGATCGGGAGCTTTATCTCGGTCTTGTYGTGCGCGTTGCTTCCGGAT
ATCACAAAACCCCGGCACGAAAAGTGTCAAGGAACAAGCAAACGAACGGCTGGCATTCGCCTCCCCGGAGACGGTGTGTG
CGCGGATGCTATGCTGCGATATAAAGTCTAAAACGACTCTCGGCAACGGATATCTCGGCTCTCGCATCGATGAAGAACGT
AGCGAAATGCGATACTTGGTGTGAATTGCAGAATCCCGTGAACCATCGAGTCTTTGAACGCAAGTTGCGCCCCAAGCCTT
CTGGCCGAGGGCACGTCTGCCTGGGTGTCACAAATCGTCGTCCCCCATATTCCTTTGCGAATGCGGGACGGAAGCTGGTC
TCCCGTGTGTTACCGCACGCGGTTGGCCTAAATCCGAGCCAAGGACGCCCGGAGCGTCCCGACATGCGGTGGTGAACATG
ATCCATTTCATWTTGTCGGTCGCTCCTGTCCGGAAGCTGTAGATGACCCAAAGTCCTTTAAGCGACCCCAGGTCAGGCGG
GATTACCCGCT
>36_DQ528898
TGTCGATACCTGTCCAAAACAGAACGACCCGCGAACCAACGATCACCACTCTCGGTGGRCCGGTTTCTTAACCGATCCCG
TGYTCRCCGGATCCGTGGTTTCGCGTATCGCCTTGATCGGGAGCTTTATCTCGGTCTTGTCGTGCGCGTTGCTTCCGGAT
ATCACAAAACCCCGGCACGAAAAGTGTCAAGGAACAAGCAAACGAACGGCTGGCATTCGCCTCCCCGGAGACGGTGTGTG
CGCGGATGCTATGCTGCGATATAAWGTCTAAAACGACTCTCGGCAACGGATATCTCGGCTCTCGCATCGATGAAGAACGT
AGCGAAATGCGATACTTGGTGTGAATTGCAGAATCCCGTGAACCATCGAGTCTTTGAACGCAAGTTGCGCCCCAAGCCTT
CKGGCCGAGGGCACGTCTGCCTGGGTGTCACAAATCGTCGTCCCCCATATTCCTTTGCGRATGCGGGACGGAAGCTGGTC
TCCCGTGTGTTACCGCACGCGGTTGGCCTAAATCCGAGCCAAGGACGCCCGGAGCGTCCCGACATGCGGTGGTGAACATG
ATCCATTTCATATTGTCGGTCGCTCCTGTCCGGAAGCTGTAGATGACCCAAAGTCCTTTAAGCGACCCCAGGTCAGGCGG
GATTACCCGCT
>37_DQ528899
TGTCGATACCTGTCCAAAACAGAACGACCCGCGAACCAACGATCACCACTCTCGGTGGGCCGGTTTCTTAACCGATCCCG
TGCTCGCCGGATCCGTGGTTTCGCGTATCGCCTTGATCGGGAGCTTTATCTCGGTCTTGTCGTGCGCGTTGCTTCCGGAT
ATCACAAAACCCCGGCACGAAAAGTGTCAAGGAAYAAGCAAACGAACGGCTGGCATTCGCCTCCCCGGAGACGGTGTGTG
CGCGGATGCTATGCTGCGATATAAAGTCTAAAACGACTCTCGGCAACGGATATCTCGGCTCTCGCATCGATGAAGAACGT
AGCGAAATGCGATACTTGGTGTGAATTGCAGAATCCCGTGAACCATCGAGTCTTTGAACGCAAGTTGCGCCCCAAGCCTT
CTGGCCGAGGGCACGTCTGCCTGGGTGTCACAAATCGTCGTCCCCCATATTCCTTTGCGAATGCGGGACGGAAGCTGGTC
TCCCGTGTGTTACCGCACGCGGTTGGCCTAAATCCGAGCCAAGGACGCCCGGAGCGTCCCGACATGCGGTGGTGAACATG
ATCCATTTCATATTGTCGGTCGCTCCTGTCCGGAAGCTGTAGATGACCCAAAGTCCTTTAAGCGACCCCAGGTCAGGCGG
GATTACCCGCT
>38_DQ528900
TGTCGATACCTGTCCAAAACAGAACGACCCGCGAACCAACGATCACCACTCTCGGTGGRCYGGTTTCTTAACCGATCCCG
TGYTCRCCGGATCCGTGGTTTCGCGTATCGCCTTGATCGGGAGCTTTATCTCGGTCTTGTCGTGCGCGTTGCTTCCGGAT
ATCACAAAACCCCGGCACGAAAAGTGTCAAGGAACAAGCAAACGAACGGCTGGCATTCGCCTCCCCGGAGACGGTGTGTG
CGCGGATGCTATGCTGCGATATAAAGTCTAAAACGACTCTCGGCAACGGATATCTCGGCTCTCGCATCGATGAAGAACGT
AGCGAAATGCGATACTTGGTGTGAATTGCAGAATCCCGTGAACCATCGAGTCTTTGAACGCAAGTTGCGCCCCAAGCCTT
CKGGCCGAGGGCACGTCTGCCTGGGTGTCACAAATCGTCGTCCCCCATATTCCTTTGCGRATGCGGGACGGAAGCTGGTC
TCCCGTGTGTTACCGCACGCGGTTGGCCTAAATCCGAGCCAAGGACGCCCGGAGCGTCCCGACATGCGGTGGTGAACATG
ATCCATTTCATATTGTCGGTCGCTCCTGTCCGGAAGCTGTAGATGACCCAAAGTCCTTTAAGCGACCCCAGGTCAGGCGG
GATTACCCGCT
>39_DQ528901
TGTCGATACCTGTCCAAAACAGAACGACCCGCGAACCAACGATCACCACTCTCGGTGGRCCGGTTTCTTAACCGATCCCG
TGYTCRCCGGATCCGTGGTTTCGCGTATCGCCTTGATCGGGAGCTTTATCTCGGTCTTGTCGTGCGCGTTGCTTCCGGAT
ATCACAAAACCCCGGCACGAAAAGTGTCAAGGAACAAGCAAACGAACGGCTGGCATTCGCCTCCCCGGAGACGGTGTGTG
CGCGGATGCTATGCTGCGATATAAAGTCTAAAACGACTCTCGGCAACGGATATCTCGGCTCTCGCATCGATGAAGAACGT
AGCGAAATGCGATACTTGGTGTGAATTGCAGAATCCCGTGAACCATCGAGTCTTTGAACGCAAGTTGCGCCCCAAGCCTT
CKGGCCGAGGGCACGTCTGCCTGGGTGTCACAAATCGTCGTCCCCCATATTCCTTTGCGRATGCGGGACGGAAGCTGGTC
TCCCGTGTGTTACCGCACGCGGTTGGCCTAAATCCGAGCCAAGGACGCCCGGAGCGTCCCGACATGCGGTGGTGAACATG
ATCCATTTCATATTGTCGGTCGCTCCTGTCCGGAAGCTGTAGATGACCCAAAGTCCTTTAAGCGACCCCAGGTCAGGCGG
GATTACCCGCT
>40_DQ528902
TGTCGATACCTGTCCAAAACAGAACGACCCGCGAACCAACGATCACCACTCTCGGTGGRCCGGTTTCTTAACCGATCCCG
TGCTCGCCGGATCCGTGGTTTCGCGTATCGCCTTGATCGGGAGCTTTATCTCGGTCTTGTCGTGCGCGTTGCTTCCGGAT
ATCACAAAACCCCGGCACGAAAAGTGTCAAGGAACAAGCAAACGAACGGCTGGCATTCGCCTCCCCGGAGACGGTGTGTG
CGCGGATGCTATGCTGCGATATAAAGTCTAAAACGACTCTCGGCAACGGATATCTCGGCTCTCGCATCGATGAAGAACGT
AGCGAAATGCGATACTTGGTGTGAATTGCAGAATCCCGTGAACCATCGAGTCTTTGAACGCAAGTTGCGCCCCAAGCCTT
CTGGCCGAGGGCACGTCTGCCTGGGTGTCACAAATCGTCGTCCCCCATATTCCTTTGCGRATGCGGGACGGAAGCTGGTC
TCCCGTGTGTTACCGCACGCGGTTGGCCTAAATCCGAGCCAAGGACGCCCGGAGCGTCCCGACATGCGGTGGTGAACATG
ATCCATTTCATATTGTCGGTCGCTCCTGTCCGGAAGCTGTAGATGACCCAAAGTCCTTTAAGCGACCCCAGGTCAGGCGG
GATTACCCGCT
>41_DQ528903
TGTCGATACCTGTCCAAAACAGAACGACCCGCGAACCAACGATCACCACTCTCGGTGGGCCGGTTTCTTAACCGATCCCG
TGYTCGCCGGATCCGTGGTTTCGCGTATCGCCTTGATCGGGAGCTTTATCTCGGTCTTGTCGTGCGCGTTGCTTCCGGAT
ATCACAAAACCCCGGCACGAAAAGTGTCAAGGAACAAGCAAACGAACGGCTGGCATTCGCCTCCCCGGAGACGGTGTGTG
CGCGGATGCTATGCTGCGATATAAWGTCTAAAACGACTCTCGGCAACGGATATCTCGGCTCTCGCATCGATGAAGAACGT
AGCGAAATGCGATACTTGGTGTGAATTGCAGAATCCCGTGAACCATCGAGTCTTTGAACGCAAGTTGCGCCCCAAGCCTT
CKGGCCGAGGGCACGTCTGCCTGGGTGTCACAAATCGTCGTCCCCCATATTCCTTTGCGRATGCGGGACGGAAGCTGGTC
TCCCGTGTGTTACCGCACGCGGTTGGCCTAAATCCGAGCCAAGGACGCCCGGAGCGTCCCGACATGCGGTGGTGAACATG
ATCCATTTCATATTGTCGGTCGCTCCTGTCCGGAAGCTGTAGATGACCCAAAGTCCTTTAAGCGACCCCAGGTCAGGCGG
GATTACCCGCT
>42_DQ528904
TGTCGATACCTGTCCAAAACAGAACGACCCRCGAACCAACGATCACCACTCTCGGTGGGCCGGTTTCTTAACCGATCCCG
TGCTCGCCGGATCCGTGGTTTCGCGTATCGCCTTGATCGGGAGCTTTATCTCGGTCTTGTCGTGCGCGTTGCTTCCGGAT
ATCACAAAACCCCGGCACGAAAAGTGTCAAGGAACAAGCAAACGAACGGCTGGCATTCGCCTCCCCGGAGACGGTGTGTG
CGCGGATGCTATGCTGCGATATAAAGTCTAAAACGACTCTCGGCAACGGATATCTCGGCTCTCGCATCGATGAAGAACGT
AGCGAAATGCGATACTTGGTGTGAATTGCAGAATCCCGTGAACCATCGAGTCTTTGAACGCAAGTTGCGCCCCAAGCCTT
CTGGCCGAGGGCACGTCTGCCTGGGTGTCACAAATCGTCGTCCCCCATATTCCTTTGCGAATGCGGGACGGAAGCTGGTC
TCCCGTGTGTTACCGCACGCGGTTGGCCTAAATCCGAGCCAAGGACGCCCGGAGCGTCCCGACATGCGGTGGTGAACATG
ATCCATTTCATATTGTCGGTCGCTCCTGTCCGGAAGCTGTAGATGACCCAAAGTCCTTTAAGCGACCCCAGGTCAGGCGG
GATTACCCGCT
>43_DQ528905
TGTCGATACCTGTCCAAAACAGAACGACCCGCGAACCAACGATCACCACTCTCGGTGGGCCGGTTTCTTAACCGATCCCG
YGCTCGCCGGATCCGTGGTTTCGCGTATCGCCYTGATCGGGAGCTTTATCTCGGTCTTGTCGTGCGCGTTGCTTCCGGAT
ATCACAAAACCCCGGCACGAAAAGTGTCAAGGAACAAGCAAACGAACGGCTGGCATTCGCCTCCCCGGAGACGGTGTGTG
CGCGGATGCTRTGCTGCGATATAAAGTCTAAAACGACTCTCGGCAACGGATATCTCGGCTCTCGCATCGATGAAGAACGT
AGCGAAATGCGATACTTGGTGTGAATTGCAGAATCCCGTGAACCATCGAGTCTTTGAACGCAAGTTGCGCCCCAAGCCTT
CTGGCCGAGGGCACGTCTGCCTGGGTGTCACAAATCGTCGTCCCCCATATTCCTTTGCGRATGCGGGACGGAAGCTGGTC
TCCCGTGTGTTACCGCACGCGGTTGGCCTAAATCCGAGCCAAGGACGCCCGGAGCGTCCCGACATGCGGTGGTGAACATG
ATCCATTTCATATTGTCGGTCGCTCCTGTCCGGAAGCTGTAGATGACCCAAAGTCCTTTAAGCGACCCCAGGTCAGGCGG
GATTACCCGCT
>44_DQ528906
TGTCGATACCTGTCCAAAACAGAACGACCCGCGAACCAACGATCACCACTCTCGGTGGGCCGGTTTCTTAACCGATCCCG
TGCTCGCCGGATCCGTGGTTTCGCGTATCGCCTTGATCGGGAGCTTTATCTCGGTCTTGTCGTGCGCGTTGCTTCCGGAT
ATCACAAAACCCCGGCACGAAAAGTGTCAAGGAACAAGCAAACGAACGGCTGGCATTCGCCTCCCCGGAGACGGTGTGTG
CGCGGATGCTRTGCTGCGATATAAAGTCTAAAACGACTCTCGGCAACGGATATCTCGGCTCTCGCATCGATGAAGAACGT
AGCGAAATGCGATACTTGGTGTGAATTGCAGAATCCCGTGAACCATCGAGTCTTTGAACGCAAGTTGCGCCCCAAGCCTT
CTGGCCGAGGGCACGTCTGCCTGGGTGTCACAAATCGTCGTCCCCCATATTCCTTTGCGRATGCGGGACGGAAGCTGGTC
TCCCGTGTGTTACCGCACGCGGTTGGCCTAAATCCGAGCCAAGGACGCCCGGAGCGTCCCGACATGCGGTGGTGAACATG
ATCCATTTCATATTGTCGGTCGCTCCTGTCCGGAAGCTGTAGATGACCCAAAGTCCTTTAAGCGACCCCAGGTCAGGCGG
GATTACCCGCT
>45_DQ528907
TGTCGATACCTGTCCAAAACAGAACGACCCGCGAACCAACGATCACCACTCTCGGTGGGCCGGTTTCTTAACCGATCCCG
CGCTCGCCGGATCCGTGGTTTCGCGTATCGCCCTGATCGGGAGCTTTATCTCGGTCTTGTCGTGCGCGTTGCTTCCGGAT
ATCACAAAACCCCGGCACGAAAAGTGTCAAGGAACAAGCAAACGAACGGCTGGCATTCGCCTCCCCGGAGACGGTGTGTG
CGCGGATGCTRTGCTGCGATATAAAGTCTAAAACGACTCTCGGCAACGGATATCTCGGCTCTCGCATCGATGAAGAACGT
AGCGAAATGCGATACTTGGTGTGAATTGCAGAATCCCGTGAACCATCGAGTCTTTGAACGCAAGTTGCGCCCCAAGCCTT
CTGGCCGAGGGCACGTCTGCCTGGGTGTCACAAATCGTCGTCCCCCATATTCCTTTGCGGATGCGGGACGGAAGCTGGTC
TCCCGTGTGTTACCGCACGCGGTTGGCCTAAATCCGAGCCAAGGACGCCCGGAGCGTCCCGACATGCGGTGGTGAACATG
ATCCATTTCATATTGTCGGTCGCTCCTGTCCGGAAGCTGTAGATGACCCAAAGTCCTTTAAGCGACCCCAGGTCAGGCGG
GATTACCCGCT
>46_DQ528908
TGTCGATACCTGTCCAAAACAGAACGACCCGCGAACCAACGATCACCACTCTCGGTGGGCCGGTTTCTTAACCGATCCCG
CGCTCGCCGGATCCGTGGTTTCGCGTATCGCCYTGATCGGGAGCTTTATCTCGGTCTTGTCGTGCGCGTTGCTTCCGGAT
ATCACAAAACCCCGGCACGAAAAGTGTCAAGGAACAAGCAAACGAACGGCTGGCATTCGCCTCCCCGGAGACGGTGTGTG
CGCGGATGCTRTGCTGCGATATAAAGTCTAAAACGACTCTCGGCAACGGATATCTCGGCTCTCGCATCGATGAAGAACGT
AGCGAAATGCGATACTTGGTGTGAATTGCAGAATCCCGTGAACCATCGAGTCTTTGAACGCAAGTTGCGCCCCAAGCCTT
CTGGCCGAGGGCACGTCTGCCTGGGTGTCACAAATCGTCGTCCCCCATATTCCTTTGCGGATGCGGGACGGAAGCTGGTC
TCCCGTGTGTTACCGCACGCGGTTGGCCTAAATCCGAGCCAAGGACGCCCGGAGCGTCCCGACATGCGGTGGTGAACATG
ATCCATTTCATATTGTCGGTCGCTCCTGTCCGGAAGCTGTAGATGACCCAAAGTCCTTTAAGCGACCCCAGGTCAGGCGG
GATTACCCGCT
>47_DQ528909
TGTCGATACCTGTCCAAAACAGAACGACCCGCGAACCAACGATCACCACTCTCGGTGGGCCGGTTTCTTAACCGATCCCG
TGCTCGCCGGATCCGTGGTTTCGCGTATCGCCTTGATCGGGAGCTTTATCTCGGTCTTGTCGTGCGCGTTGCTTCCGGAT
ATCACAAAACCCCGGCACGAAAAGTGTCAAGGAACAAGCAAACGAACGGCTGGCATTCGCCTCCCCGGAGACGGTGTGTG
CGCGGATGCTATGCTGCGATATAATGTCTAAAACGACTCTCGGCAACGGATATCTCGGCTCTCGCATCGATGAAGAACGT
AGCGAAATGCGATACTTGGTGTGAATTGCAGAATCCCGTGAACCATCGAGTCTTTGAACGCAAGTTGCGCCCCAAGCCTT
CTGGCCGAGGGCACGTCTGCCTGGGTGTCACAAATCGTCGTCCCCCATATTCCTTTGCGAATGCGGGACGGAAGCTGGTC
TCCCGTGTGTTACCGCACGCGGTTGGCCTAAATCCGAGCCAAGGACGCCCGGAGCGTCCCGACATGCGGTGGTGAACATG
ATCCATTTCATATTGTCGGTCGCTCCTGTCCGGAAGCTGTAGATGACCCAAAGT??????????????????????????
???????????
>48_AF137544
??TCGATACCTGTCCAAAACAGAACGACCCGCGAACCAACGATCACCACTCTCGGTGGGCCGGTTTCTTAACCGATCCCG
TGCTCGCCGGATCCGTGGTTTCGCGTATCGCCTTGATCGGGAGCTTTATCTCGGTCTTGTCGTGCGCGTTGCTTCCGGAT
ATCACAAAACCCCGGCACGAAAAGTGTCAAGGAACAAGCAAACGAACGGCTGGCATTCGCCTCCCCGGAGACGGTGTGTG
CGCGGATGCTATGCTGCGATATAATGTCTAAAACGACTCTCGGCAACGGATATCTCGGCTCTCGCATCGATGAAGAACGT
AGCGAAATGCGATACTTGGTGTGAATTGCAGAATCCCGTGAACCATCGAGTCTTTGAACGCAAGTTGCGCCCCAAGCCTT
CTGGCCGAGGGCACGTCTGCCTGGGTGTCACAAATCGTCGTCCCCCATATTCCTTTGCGAATGCGGGACGGAAGCTGGTC
TCCCGTGTGTTACCGCACGCGGTTGGCCTAAATCCGAGCCAAGGACGCCCGGAGCGTCCCGACATGCGGTGGTGAACATG
ATCCATTTCATATTGTTGGTCGCTCCTGTCCGGAAGCTGTAGATGACCCAAAGTCCTTAAAGCGACCCCAGGTCAGGCGG
GATTACCCGCT
>49_AF137546
??TCGATACCTGTCCAAAACAGAACGACCCGCGAACCAACGATCACCACTCTCGGTGGGCYGGTTTCTTAACCGATCCCG
TGCTCGCCGGATCCGTGGTTTCGCGTATCGCCCTGGTCGGGAGCTTTATCTCGGTCTTGTCGTGCGCGTTGCTTCCGGAT
ATCACAAAACCCCGGCACGAAAAGTGTCAAGGAACAAGCAAACGAACGGCTGGCATTCGCCTCCCCGGAGACGGTGTGTG
CGCGGATGCTGTGCTGCGATATAAAGTCTAAAACGACTCTCGGCAACGGATATCTCGGCTCTCGCATCGATGAAGAACGT
AGCGAAATGCGATACTTGGTGTGAATTGCAGAATCCCGTGAACCATCGAGTCTTTGAACGCAAGTTGCGCCCCAAGCCTT
CTGGCCGAGGGCACGTCTGCCTGGGTGTCACAAATCGTCGTCCCTCATATTCCTTTGCGGATGCGGGACGGAAGCTGGTC
TCCCGTGTGTTACCGCACGCGGTTGGCCTAAATCCGAGCCAAGGACGCCTGGAGCGTCCCGACATGCGGTGGTGAACATG
ATCCATTTGATATTGTCGGTCGCTCCTGTCCGGAAGCTGTAGATGACCCAAAGTCCTTTAAGCGACCCCAGGTCAGGCGG
GATTACCCGCT
>50_DQ528910
TGTCGATACCTGTCCAAAACAGAACGACCCGCGAACCAACGATCACCACTCTCGGTGGGCCGGTTTCTTAACCGATCCCG
TGCTCGCCGGATCCGTGGTTTCGCGTATCGCCTTGATCGGGAGCTTTATCTCGGTCTTGTCGTGCGCGTTGCTTCCGGAT
ATCACAAAACCCCGGCACGAAAAGTGTCAAGGAACAAGCAAACGAACGGCTGGCATTCGCCTCCCCGGAGACGGTGTGTG
CGCGGATGCTATGCTGCGATATAAWGTCTAAAACGACTCTCGGCAACGGATATCTCGGCTCTCGCATCGATGAAGAACGT
AGCGAAATGCGATACTTGGTGTGAATTGCAGAATCCCGTGAACCATCGAGTCTTTGAACGCAAGTTGCGCCCCAAGCCTT
CTGGCCGAGGGCACGTCTGCCTGGGTGTCACAAATCGTCGTCCCCCATATTCCTTTGCGRATGCGGGACGGAAGCTGGTC
TCCCGTGTGTTACCGCACGCGGTTGGCCTAAATCCGAGCCAAGGACGCCCGGAGCGTCCCGACATGCGGTGGTGAACATG
ATCCATTTCATATTGTCGGTCGCTCCTGTCCGGAAGCTGTAGATGACCCAAAGTCCTTTAAGCGACCCCAGGTCAGGCGG
GATTACCCGCT
>51_DQ528911
TGTCGATACCTGTCCAAAACAGAACGACCCGCGAACCAACGATCACCACTCTCGGTGGGCCGGTTTCTTAACCGATCCCG
TGCTCGCCGGATCCGTGGTTTCGCGTATCGCCTTGATCGGGAGCTTTATCTCGGTCTTGTCGTGCGCGTTGCTTCCGGAT
ATCACAAAACCCCGGCACGAAAAGTGTCAAGGAACAAGCAAACGAACGGCTGGCATTCGCCTCCCCGGAGACGGTGTGTG
CGCGGATGCTATGCTGCGATATAAAGTCTAAAACGACTCTCGGCAACGGATATCTCGGCTCTCGCATCGATGAAGAACGT
AGCGAAATGCGATACTTGGTGTGAATTGCAGAATCCCGTGAACCATYGAGTCTTTGAACGCAAGTTGCGCCCCAAGCCTT
CTGGCCGAGGGCACGTCTGCCTGGGTGTCACAAATCGTCGTCCCCCATATTCCTTTGCGAATGCGGGACGGAAGCTGGTC
TCCCGTGTGTTACCGCACGCGGTTGGCCTAAATCCGAGCCAAGGACGCCCGGAGCGTCCCGACATGCGGTGGTGAACATG
ATCCATTTCATATTGTCGGTCGCTCCTGTCCGGAAGCTGTAGATGACCCAAAGTCCTTTAAGCGACCCCAGGTCAGGCGG
GATTACCCGCT
>52_DQ528912
TGTCGATACCTGTCCAAAACAGAACGACCCGCGAACCAACGATCACCACTCTCGGTGGGCCGGTTTCTTAACCGATCCCG
TGCTCGCCGGATCCGTGGTTTCGCGTATCGCCTTGATCGGGAGCTTTATCTCGGTCTTGTCGTGCGCGTTGCTTCCGGAT
ATCACAAAACCCCGGCACGAAAAGTGTCAAGGAACAAGCAAACGAACGGCTGGCATTCGCCTCCCCGGAGACGGTGTGTG
CGCGGATGCTATGCTGCGATATAATGTCTAAAACGACTCTCGGCAACGGATATCTCGGCTCTCGCATCGATGAAGAACGT
AGCGAAATGCGATACTTGGTGTGAATTGCAGAATCCCGTGAACCATCGAGTCTTTGAACGCAAGTTGCGCCCCAAGCCTT
CTGGCCGAGGGCACGTCTGCCTGGGTGTCACAAATCGTCGTCCCCCATATTCCTTTGCGAATGCGGGACGGAAGCTGGTC
TCCCGTGTGTTACCGCACGCGGTTGGCCTAAATCCGAGCCAAGGACGCYCGGAGCGTCCCGACATGCGGTGGTGAACATG
ATCCATTTCATATTGTCGGTCGCTCCTGTCCGGAAGCTGTAGATGACCCAAAGTCCTTAAAGCGACCCCAGGTCAGGCGG
GATTACCCGCT
>53_DQ528913
TGTCGATACCTGTCCAAAACAGAACGACCCGCGAACCAACGATCACCACTCTCGGTGGGCCGGTTTCTTAACCGATCCCG
TGCTCGCCGGATCCGTGGTTTCGCGTATCGCCTTGATCGGGAGCTTTATCTCGGTCTTGTCGTGCGCGTTGCTTCCGGAT
ATCACAAAACCCCGGCACGAAAAGTGTCAAGGAACAAGCAAACGAACGGCTGGCATTCGCCTCCCCGGAGACGGTGTGTG
CGCGGATGCTATGCTGCGATATAAAGTCTAAAACGACTCTCGGCAACGGATATCTCGGCTCTCGCATCGATGAAGAACGT
AGCGAAATGCGATACTTGGTGTGAATTGCAGAATCCCGTGAACCATCGAGTCTTTGAACGCAAGTTGCGCCCCAAGCCTT
CTGGCCGAGGGCACGTCTGCCTGGGTGTCACAAATCGTCGTCCCCCATATTCCTTTGCGRATGCGGGACGGAAGCTGGTC
TCCCRTGTGTTACCGCACGCGGTTGGCCTAAATCCGAGCCAAGGACGCCCGGAGCGTCCCGACATGCGGTGGTGAACATG
ATCCATTTCATATTGTCGGTCGCTCCTGTCCGGAAGCTGTAGATGACCCAAAGTCCTTTAAGCGACCCCAGGTCAGGCGG
GATTACCCGCT
>54_DQ528914
TGTCGATACCTGTCCAAAACAGAACGACCCGCGAACCAACGATCACCACTCTCGGTGGGCCGGTTTCTTAACCGATCCCG
TGCTCGCCGGATCCGTGGTTTCGCGTATCGCCTTGATCGGGAGCTTTATCTCGGTCTTGTCGTGCGCGTTGCTTCCGGAT
ATCACAAAACCCCGGCACGAAAAGTGTCAAGGAACAAGCAAACGAACGGCTGGCATTCGCCTCCCCGGAGACGGTGTGTG
CGCGGATGCTATGCTGCGATATAAAGTCTAAAACGACTCTCGGCAACGGATATCTCGGCTCTCGCATCGATGAAGAACGT
AGCGAAATGCGATACTTGGTGTGAATTGCAGAATCCCGTGAACCATCGAGTCTTTGAACGCAAGTTGCGCCCCAAGCCTT
YTGGCCGAGGGCACGTCTGCCTGGGTGTCACAAATCGTCGTCCCCCATATTCCTTTGCGAATGCGGGACGGAAGCTGGTC
TCCCGTGTGTTACCGCACGCGGTTGGCCTAAATCCGAGCCAAGGACGCCCGGAGCGTCCCGACATGCGGTGGTGAACATG
ATCCATTTCATATTGTCGGTCGCTCCTGTCCGGAAGCTGTAGATGACCCAAAGTCCTTTAAGCGACCCCAGGTCAGGCGG
GATTACCCGCT
>55_DQ528915
TGTCGATACCTGTCCAAAACAGAACGACCCGCGAACCAACGATCACCACTCTCGGTGGGCCGGTTTCTTAACCGATCCCG
TGCTCGCCGGATCCGTGGTTTCGCGTATCGCCTTGATCGGGAGCTTTATCTCGGTCTTGTCGTGCGCGTTGCTTCCGGAT
ATCACAAAACCCCGGCACGAAAAGTGTCAAGGAACAAGCAAACGAACGGCTGGCATTCGCCTCCCCGGAGACGGTGTGTG
CGCGGATGCTATGCTGCGATATAAAGTCTAAAACGACTCTCGGCAACGGATATCTCGGCTCTCGCATCGATGAAGAACGT
AGCGAAATGCGATACTTGGTGTGAATTGCAGAATCCCGTGAACCATCGAGTCTTTGAACGCAAGTTGCGCCCCAAGCCTT
CTGGCCGAGGGCACGTCTGCCTGGGTGTCACAAATCGTCGTCCCCCATATTCCTTTGCGAATGCGGGACGGAAGCTGGTC
TCCCGTGTGTTACCGCACGCGGTTGGCCTAAATCCGAGCCAAGGACGCCCGGAGCGTCCCGACATGCGGTGGTGAACATG
ATCCATTTCATATTGTCGGTCGYTCCTGTCCGGAAGCTGTAGATGACCCAAAGTCCTTTAAGCGACCCCAGGTCAGGCGG
GATTACCCGCT
>56_DQ528916
TGTCGATACCTGTCCAAAACAGAACGACCCGCGAACCAACGATCACCACTCTCGGTGGGCCGGTTTCTTAACCGATCCCG
TGCTCGCCGGATCCGTGGTTTCGCGTATCGCCCTGCTCGAGAGCTTTATCTCGGCTTCGTCGTACGCGTTGCTTCCGGAT
ATCACAAAACCCCGGCACGAAAAGTGTCAAGGAACAAGCAAACGAACGGCTGGCATTCGCCTCCCCGGAGACGGTGTGTG
CGCGGATGCTGTGCTGCGATATAAAGTCTAAAACGACTCTCGGCAACGGATATCTCGGCTCTCGCATCGATGAAGAACGT
AGCGAAATGCGATACTTGGTGTGAATTGCAGAATCCCGTGAACCATCGAGTCTTTGAACGCAAGTTGCGCCCCAAGCCTT
CTGGCCGAGGGCACGTCTGCCTGGGTGTCACAAATCGTCGTCCCCCATATTCCTTTGCGGATGCGGGACGGAATCTGGTC
TCCCGTGTGTTACCGTACGCGGCTGGCCTAAATCCGAGCCAAGGACGCCTGGAGCGTCCCGACATGCGGTGGTGAACATG
ATCCATTTCATATTGTCGGTCGCTCCTGTCCGGAAGCTGTAGATGACCCAAAGTC?????????????????????????
???????????
>57_DQ528917
TGTCGATACCTGTCCAAAACAGAACGACCCGCGAACCAACGATCACCACTCTCGGTGGGCCGGTTTCTTAACCGATCCCG
TGCTCGCCGGATCCGTGGTTTCGCGTATCGCCATGGTCGGGAGCTATATCTCGGTCTTGTCGTGCGCGTTGCTTCCGGAT
ATCACAAAACCCCGGCACGAAAAGTGTCAAGGAACAAGCAAACGAACGGCTGGCATTCGCCTCCCCGGAGACGGTGTGTG
CGCGGATGCTGTGCTGCGATATAAAGTCTAAAACGACTCTCGGCAACGGATATCTCGGCTCTCGCATCGATGAAGAACGT
AGCGAAATGCGATACTTGGTGTGAATTGCAGAATCCCGTGAACCATCGAGTCTTTGAACGCAAGTTGCGCCCCAAGCCTT
CTGGCCGAGGGCACGTCTGCCTGGGTGTCACAAATCGTCGTCCCCCTTATTCCTTTGCGGATGCGGGACGGAAGCTGGTC
TCCCGTGTGTTACCGCACGCGGTTGGCCTAAATCCGAGCCAAGGACGCCTGGAGCGTCCCGACATGCGGTGGTGAACATG
ATCCATTTGATATTGTCGGTCGCTCCTGTCCGGAAGCTGTAGATGACCCAAAGTCCTTTAAGCGACCCCAGGTCAGGCGG
GATTACCCGCT
>58_DQ528918
TGTCGATACCTGTCCAAAACAGAACGACCCGCGAACCAACGATCACCACTCTCGGTGGGCCGGTTTCTTAACCGATCCCG
TGCTCGCCGGATCCGTGGTTTCGCGTATCGCCATGGTCGGGAGCTWTATCTCGGTCTTGTCGTGCGCGTTGCTTCCGGAT
ATCACAAAACCCCGGCACRAAAAGTGTCAAGGAACAAGCAAACGAACGGCTGGCATTCGCCTCCCCGGAGACGGTGTGTG
CGCGGATGCTGTGCTGCGATATAAAGTCTAAAACGACTCTCGGCAACGGATATCTCGGCTCTCGCATCGATGAAGAACGT
AGCGAAATGCGATACTTGGTGTGAATTGCAGAATCCCGTGAACCATCGAGTCTTTGAACGCAAGTTGCGCCCCAAGCCTT
CTGGCCGAGGGCACGTCTGCCTGGGTGTCACAAATCGTCGTCCCCCWTATTCCTTTGCGGATGCGGGACGGAAGCTGGTC
TCCCGTGTGTTACCGCACGCGGTTGGCCTAAATCCGAGCCAAGGACGCCTGGAGCGTCCCGACATGCGGTGGTGAACATG
ATCCATTTGATATTGTCGGTCGCTCCTGTCCGGAAGCTGTAGATGACCCAA?????????????????????????????
???????????
>59_DQ528919
TGTCGATACCTGTCCAAAACAGAACGACCCGCGAACCAACGATCACCACTCTCGGTGGGCCGGTTTCYTAACCGATCCCG
TGCTCGCCGGATCCGTGGTTTCGCGTATCGCCATGGTCGGGAGCTATATCTCGGTCTTGTCGTGCGCGTTGCTTCCGGAT
ATCACAAAACCCCGGCACGAAAAGTGTCAAGGAACAAGCAAACGAACGGCTGGCATTCGCCTCCCCGGAGACGGTGTGTG
CGCGGATGCTGTGCTGCGATATAAAGTCTAAAACGACTCTCGGCAACGGATATCTCGGCTCTCGCATCGATGAAGAACGT
AGCGAAATGCGATACTTGGTGTGAATTGCAGAATCCCGTGAACCATCGAGTCTTTGAACGCAAGTTGCGCCCCAAGCCTT
CTGGCCGAGGGCACGTCTGCCTGGGTGTCACAAATCGTCGTCCCCMTTATTCCTTTGCGNATGCGGNACGGAAGCTGGTC
TCCCGTGTGTTACCGCACGCGGTTGGCCTAAATCCGAGCCAAGGACGCCTGGAGCGTCCCGACATGCGGTGGTGAACATG
ATCCATTTGATATTGTCGGTCGCTCCTGTCCGGAAG????????????????????????????????????????????
???????????
>60_DQ528920
TGTCGATACCTGTCCAAAACAGAACGACCCGCGAACCAACGATCACCACTCTCGGTGGGCCGGTTTCTTAACCGATCCCG
TGCTCGCCGGATCCGTGGTTTCGCGTATCGCCCTGGTCGGGAGCTTTATCTCGGTCTTGTCGTGCGCGTTGCTTCCGGAT
ATCACAAAACCCCGGCACGAAAAGTGTCAAGGAACAAGCAAACGAACGGCTGGCATTCGCCTACCCGGAGACGGTGTGTG
CGCGGATGCTGTGCTGCGATATAAAGTCTAAAACGACTCTCGGCAACGGATATCTCGGCTCTCGCATCGATGAAGAACGT
AGCGAAATGCGATACTTGGTGTGAATTGCAGAATCCCGTGAACCATCGAGTCTTTGAACGCAAGTTGCGCCCCAAGCCTT
CTGGCCGAGGGCACGTCTGCCTGGGTGTCACAAATCGTCGTCCCCAATATTCCTTTGCGGATGCGGGACGGAAGCTGGTC
TCCCGTGTGTTACCGCACGCGGTTGGCCTAAATCCGAGCCAAGGACGCCTGGAGCGTCCCGACATGCGGTGGTGAACATG
ATCCATTTGATATTGTCGGTCGCTCCTGTCCGGAAGCTGTAGATGACCCAA?????????????????????????????
???????????
>61_DQ528921
TGTCGATACCTGTCCAAAACAGAACGACCCGCGAACCAACGATCACCACTCTCGGTGGGCCGGTTTCTTAACCGATCCCG
TGCTCGCCGGATCCGTGGTTTCGCGTATCGCCCTGGTCGGGAGCTTTATCTCGGTCTTGTCGTGCGCGTTGCTTCCGGAT
ATCACAAAACCCCGGCACGAAAAGTGTCAAGGAACAAGCAAACGAACGGCTGGCATTCGCCTACCCGGAGACGGTGTGTG
CGCGGATGCTGTGCTGCGATATAAAGTCTAAAACGACTCTCGGCAACGGATATCTCGGCTCTCGCATCGATGAAGAACGT
AGCGAAATGCGATACTTGGTGTGAATTGCAGAATCCCGTGAACCATCGAGTCTTTGAACGCAAGTTGCGCCCCAAGCCTT
CTGGCCGAGGGCACGTCTGCCTGGGTGTCACAAATCGTCGTCCCC-ATATTCCTTTGCGGATGCGGGACGGAAGCTGGTC
TCCCGTGTGTTACCGCACGCGGTTGGCCTAAATCCGAGCCAAGGACGCCTGGAGCGTCCCGACATGCGGTGGTGAACATG
ATCCATTTGATATTGTCGGTCGCTC???????????????????????????????????????????????????????
???????????
>62_DQ528922
TGTCGATACCTGTCCAAAACAGAACGACCCGCGAACCAACGATCACCACTCTCGGTGGGCCGGTTTCTTAACCGATCCCG
TGCTCGCCGGATCCGTGGTTTCGCGTATCGCCCTGGTCGGGAGCTTTATCTCGGCCTTGTCGTGCGCGTTGCTTCCGGAT
ATCACAAAACCCCGGCACGAAAAGTGTCAAGGAACAAGCAAACGAACGGCTGGCATTCGCCTACCCGGAGACGGTGTGTG
CGCGGATGCTGTGCTGCGATATAAAGTCTAAAACGACTCTCGGCAACGGATATCTCGGCTCTCGCATCGATGAAGAACGT
AGCGAAATGCGATACTTGGTGTGAATTGCAGAATCCCGTGAACCATCGAGTCTTTGAACGCAAGTTGCGCCCCAAGCCTT
CTGGCCGAGGGCACGTCTGCCTGGGTGTCACAAATCGTCGTCCCC-ATATTCCTTTGCGGATGCGGGACGGAAGCTGGTC
TCCCGTGTGTTACCGCACGCGGTTGGCCTAAATCCGAGCCAAGGACGCCTGGAGCGTCCCGACATGCGGTGGTGAACATG
ATCCATTTGATATTGTCGGTCGCTCCTGTCCGGAAGCTGTAGATGACCCAAAGTCCTTTAAGCGACCCCAGGTCAGGCGG
GATTACCCGCT
>63_DQ528923
TGTCGATACCTGTCCAAAACAGAACGACCCGCGAACCAACGATCACCACTCTCGGTGGGCCGGTTTCTTAACCGATCCCG
TGCTCGCCGGATCCGTGGTTTCGCGTATCGCCCTGGTCGGGAGCTTTATCTCGGYCTTGTCGTGCGCGTTGCTTCCGGAT
ATCACAAAACCCCGGCACGAAAAGTGTCAAGGAACAAGCAAACGAACGGCTGGCATTCGCCTACCCGGARACGGTGTGTG
CGCGGATGCTGTGCTGCGATATAAAGTCTAAAACGACTCTCGGCAACGGATATCTCGGCTCTCGCATCGATGAAGAACGT
AGCGAAATGCGATACTTGGTGTGAATTGCAGAATCCCGTGAACCATNNNNNNNNNNNNNNNNNNNNNNNNNNNNNNNNNN
NNNNNNNNNNNNNNNNNNNNNNNNNNNNNNNNNNNNNNNNNCCCC-ATATTCCTTTGCGGATGCGGGACGGAAGCTGGTC
TCCCGTGTGTTACCGCACGCGGTTGGCCTAAATCCGAGCCAAGGACGCCTGGAGCGTCCCGACATGCGGTGGTGAACATG
ATCCATTTGATATTGTCGGTCGCTCCTGTCCGGAAGCTGTAGATGACCCAAAGTCCTTTAAGCGACCCCAGGTCAGGCGG
GATTACCCGCT
>64_DQ528924
TGTCGATACCTGTCCAAAACAGAACGACCCGCGAACCAACGATCACCACTCTCGGTGGGCCGGTTTCTTAACCGATCCCG
TGCTCGCCGGATCCGTGGTTTCGCGTATCGYCCTGGTCGGGAGCTTTATCTCGGTCTTGTCGTGCGCGTTGCTTCCGGAT
ATCACAAAACCCCGGCACGAAAAGTGTCAAGGAACAAGCAAACGAACGGCTGGCATTCGCCTMCCCGGAGACGGTGTGTG
CGCGGATGCTGTGCTGCGATATAAAGTCTAAAACGACTCTCGGCAACGGATATCTCGGCTCTCGCATCGATGAAGAACGT
AGCGAAATGCGATACTTGGTGTGAATTGCAGAATCCCGTGAACCATCGAGTCTTTGAACGCAAGTTGCGCCCCAAGCCTT
CTGGCCGAGGGCACGTCTGCCTGGGTGTCACAAATCGTCGTCCCC-ATATTCCTTTGCGGATGCGGGACGGAAGCTGGTC
TCCCGTGTGTTACCGCACGCGGTTGGCCTAAATCCGAGCCAAGGACGCCTGGAGCGTCCCGACATGCGGTGGTGAACATG
ATCCATTTGATATTGTCGGTCGCTCCTGTCCGGAAGC???????????????????????????????????????????
???????????
>65_DQ528925
TGTCGATACCTGTCYAAAACAGAACGACCCGCGAACCAACGATCACCACTCTCGGTGGGCCGGTTTCTTAACCGATCCCG
TGCTCGCCGGATCCGTGGTTTCGCGTATCGYCCTGGTCGGGAGCTTTATCTCGGTCTTGTCGTGCGCGTTGCTTCCGGAT
ATCACAAAACCCCGGCACGAAAAGTGTCAAGGAACAAGCAAACGAACGGCTGGCATTCGCCTMCCCGGAGACGGTGTGTG
CGCGGATGCTGTGCTGCGATATAAAGTCTAAAACGACTCTCGGCAACGGATATCTCGGCTCTCGCATCGATGAAGAACGT
AGCGAAATGCGATACTTGGTGTGAATTGCAGAATCCCGTGAACCATCGAGTCTTTGAACGCAAGTTGCGCCCCAAGCCTT
CTGGCCGAGGGCACGTCTGCCTGGGTGTCACAAATCGTCGTCCCCCATATTCCTTTGCGGATGCGGGACGGAAGCTGGTC
TCCCGTGTGTTACCGCACGCGGTTGGCCTAAATCCGAGCCAAGGACGCCTGGAGCGTCCCGACATGCGGTGGTGAACATG
ATCCATTTGATATTGTCGGTCGCTCCTGTCCGGAAGCTGTAGATGACCCAAAGTCCTTTAAGCGACCCCAGGTCAGGCGG
GATTACCCGCT
>66_DQ528926
TGTCGATACCTGTCCAAAACAGAACGACCCGCGAACCAACGATCACCACTCTCGGTGGGCCGGTTTCTTAACCGATCCCG
TGCTCGCCGRATCCGTGGTTTCGCGTATCGCCCTGGTCGGGAGCTTTATCTCGGTCTTGTCGTGCGCGTTGCTTCCGGAT
ATCACAAAACCCCGGCACGAAAAGTGTCAAGGAACAAGCAAACGAACGGCTGGCATTCGCCTMCCCGGAGACGGTGTGTG
CGCGGATGCTGTGCTGCGATATAAAGTCTAAAACGACTCTCGGCAACGGATATCTCGGCTCTCGCATCGATGAAGAACGT
AGCGAAATGCGATACTTGGTGTGAATTGCAGAATCCCGTGAACCATCGAGTCTTTGAACGCAAGTTGCGCCCCAAGCCTT
CTGGCCGAGGGCACGTCTGCCTGGGTGTCACAAATCGTCGTCCCC-ATATTCCTTTGCGGATGCGGGACGGAAGCTGGTC
TCCCGTGTGTTACCGCACGCGGTTGGCCTAAATCCGAGCCAAGGACGCCTGGAGCGTCCCGACATGCGGTGGTGAACATG
ATCCATTTGATATTGTCGGTCGCTCCTGTCCGGAAGCTGTAGATGACCCAAAGTCCTTTAAGCGACCCCAGGTCAGGCGG
GATTACCCGCT
>67_DQ528927
TGTCGATACCTGTCCAAAACAGAACGACCCGCGAACCAACGATCACCACTCTCGGTGGGCCGGTTTCTTAACCGATCCCG
TGCTCGCCGGATCCGTGGTTTCGCGTATCGCCCTGGTCGGGAGCTTTATCTCGGTCTTGTCGTGCGCGTTGCTTCCGGAT
ATCACAAAACCCCGGCACGAAAAGTGTCAAGGAACAAGCAAACGAACGGCTGGCATTCGCCTMCCCGGAGACGGTGTGTG
CGCGGATGCTGTGCTGCGATATAAAGTCTAAAACGACTCTCGGCAACGGATATCTCGGCTCTCGCATCGATGAAGAACGT
AGCGAAATGCGATACTTGGTGTGAATTGCAGAATCCCGTGAACCATCGAGTCTTTGAACGCAAGTTGCGCCCCAAGCCTT
CTGGCCGAGGGCACGTCTGCCTGGGTGTCACAAATCGTCGTCCCCAATATTCCTTTGCGGATGCGGGACGGAAGCTGGTC
TCCCGTGTGTTACCGCACGCGGTTGGCCTAAATCCGAGCCAAGGACGCCTGGAGCGTCCCGACATGCGGTGGTGAACATG
ATCCATTTGATATTGTCGGTCGCTCCTGTCCGGAAGCTGTAGATGACCCAAAGTCCTTTAAGCGACCCCAGGTCAGGCGG
GATTACCCGCT
>68_DQ528928
TGTCGATACCTGTCCAAAACAGAACGACCCGCGAACCAACGATCACCACTCTCGGTGGGCCGGTTTCTTAACCGATCCCG
TGCTCGCCGGATCCGTGGTTTCGCGTATCGCCCTGGTCGGGAGCTTTATCTCGGTCTTGTCGTGCGCGTTGCTTCCGGAT
ATCACAAAACCCCGGCACGAAAAGTGTCAAGGAACAAGCAAACGAACGGCTGGCATTCGCCTMCCCGGAGACGGTGTGTG
CGCGGATGCTGTGCTGCGATATAAAGTCTAAAACGACTCTCGGCAACGGATATCTCGGCTCTCGCATCGATGAAGAACGT
AGCGAAATGCGATACTTGGTGTGAATTGCAGAATCCCGTGAACCATCGAGTCTTTGAACGCAAGTTGCGCCCCAAGCCTT
CTGGCCGAGGGCACGTCTGCCTGGGTGTCACAAATCGTCGTCCCC-ATATTCCTTTGCGGATGCGGGACGGAAGCTGGTC
TCCCGTGTGTTACCGCACGCGGTTGGCCTAAATCCGAGCCAAGGACGCCTGGAGCGTCCCGACATGCGGTGGTGAACATG
ATCCATTTGATATTGTCGGTCGCTCCTGTCCGGAAGCTGTAGATGACCCAAAGTCCTTTAAGCGACCCCAGGTCAGGCGG
GATTACCCGCT
>69_DQ528929
TGTCGATACCTGTCCAAAACAGAACGACCCGCGAACCAACGATCACCACTCTCGGTGGGCCGGTTTCTTAACCGATCCCG
TGCTCGCCGGATCCGTGGTTTCGCGTATCGCCCTGGTCGGGAGCTTTATCTCGGTCTTGTCGTGCGCGTTGCTTCCGGAT
ATCACAAAACCCCGGCACGAAAAGTGTCAAGGAACAAGCAAACGAACGGCTGGCATTCGCCTMCCCGGAGACGGTGTGTG
CGCGGATGCTGTGCTGCGATATAAAGTCTAAAACGACTCTCGGCAACGGATATCTCGGCTCTCGCATCGATGAAGAACGT
AGCGAAATGCGATACTTGGTGTGAATTGCAGAATCCCGTGAACCATCGAGTCTTTGAACGCAAGTTGCGCCCCAAGCCTT
CTGGCCGAGGGCACGTCTGCCTGGGTGTCACAAATCGTCGTCCCCYATATTCCTTTGCGGATGCGGGACGGAAGCTGGTC
TCCCGTGTGTTACCGCACGCGGTTGGCCTAAATCCGAGCCAAGGACGCCTGGAGCGTCCCGACATGCGGTGGTGAACATG
ATCCATTTGATATTGTCGGTCGCTCCTGTCCGGAAGCTGTAGATGACCCAAAGTCCTTTAAGCGACCCCAGGTCAGGCGG
GATTACCCGCT
>70_DQ528930
TGTCGATACCTGTCCAAAACAGAACGACCCGCGAACCAACGATCACCACTCTCGGTGGGCCGGTTTCTTAACCGATCCCG
TGCTCGCCGGATCCGTGGTTTCGCGTATCGCCCTGGTCGGGAGCTTTATCTCGGTCTTGTCGTGCGCGTTGCTTCCGGAT
ATCACAAAACCCCGGCACGAAAAGTGTCAAGGAACAAGCAAACGAACGGCTGGCATTCGCCTMCCCGGAGACGGTGTGTG
CGCGGATGCTGTGCTGCGATATAAAGTCTAAAACGACTCTCGGCAACGGATATCTCGGCTCTCGCATCGATGAAGAACGT
AGCGAAATGCGATACTTGGTGTGAATTGCAGAATCCCGTGAACCATCGAGTCTTTGAACGCAAGTTGCGCCCCAAGCCTT
CTGGCCGAGGGCACGTCTGCCTGGGTGTCACAAATCGTCGTCCCCCATATTCCTTTGCGGATGCGGGACGGAAGCTGGTC
TCCCGTGTGTTACCGCACGCGGTTGGCCTAAATCCGAGCCAAGGACGCCTGGAGCGTCCCGACATGCGGTGGTGAACATG
ATCCATTTGATATTGTCGGTCGCTCCTGTCCGGAAGCTGTAGATGACCCAAAGTCCTTTAAGCGA???????????????
???????????
>71_DQ528931
TGTCGATACCTGTCCAAAACAGAACGACCCGCGAACCAACGATCACCACTCTCGGTGGGCCGGTTTCTTAACCGATCCCG
TGCTCGCCGGATCCGTGGTTTCGCGTATCGCCCTGGTCGGGAGCTTTATCTCGGTCTTGTCGTGCGCGTTGCTTCCGGAT
ATCACAAAACCCCGGCACGAAAAGTGTCAAGGAACAAGCAAACGAACGGCTGGCATTCGCCTCCCCGGAGACGGTGTGTG
CGCGGATGCTGTGCTGCGATATAAAGTCTAAAACGACTCTCGGCAACGGATATCTCGGCTCTCGCATCGATGAAGAACGT
AGCGAAATGCGATACTTGGTGTGAATTGCAGAATCCCGTGAACCATCGAGTCTTTGAACGCAAGTTGCGCCCCAAGCCTT
CTGGCCGAGGGCACGTCTGCCTGGGTGTCACAAATCGTCGTCCCCCATATTCCTTTGCGGATGCGGGACGGAAGCTGGTC
TCCCGTGTGTTACCGCACGCGGTTGGCCTAAATCCGAGCCAAGGACGCCTGGAGCGTCCCGACATGCGGTGGTGAACATG
ATCCATTTGATATTGTCGGTCGCTCCTGTCCGGAAGCTGTAGATGACCCAAAGTCCTTTAAGCGACCCCAGGTCAGGCGG
GATTACCCGCT
>72_DQ528932
TGTCGATACCTGTCCAAAACAGAACGACCCGCGAACCAACGATCACCACTCTCGGTGGGCCGGTTTCTTAACCGATCCCG
TGCTCGCCGGATCCGTGGTTTCGCGTATCGCCCTGGTCGGGAGCTTTATCTCGGTCTTGTCGTGCGCGTTGCTTCCGGAT
ATCACAAAACCCCGGCACGAAAAGTGTCAAGGAACAAGCAAACGAACGGCTGGCATTCGCCTCCCCGGAGACGGTGTGTG
CGCGGATGCTGTGCTGCGATATAAAGTCTAAAACGACTCTCGGCAACGGATATCTCGGCTCTCGCATCGATGAAGAACGT
AGCGAAATGCGATACTTGGTGTGAATTGCAGAATCCCGTGAACCATCGAGTCTTTGAACGCAAGTTGCGCCCCAAGCCTT
CTGGCCGAGGGCACGTCTGCCTGGGTGTCACAAATCGTCGTCCCCYATATTCCTTTGCGGATGCGGGACGGAAGCTGGTC
TCCCGTGTGTTACCGCACGCGGTTGGCCTAAATCCGAGCCAAGGACGCCTGGAGCGTCCCGACATGCGGTGGTGAACATG
ATCCATTTGATATTGTCGGTCGCTCCTGTCCGGAAGCTGTAGATGACCCAAAGTCCTTTAAGCGACCCCAGGTCAGGCGG
GATTACCCGCT
>73_DQ528933
TGTCGATACCTGTCCAAAACAGAACGACCCGCGAACCAACGATCACCACTCTCGGTGGGCCGGTTTCTTAACCGATCCCG
TGCTCGCCGGATCCGTGGTTTCGCGTATCGCCCTGGTCGGGAGCTTTATCTCGGTCTTGTCGTGCGCGTTGCTTCCGGAT
ATCACAAAACCCCGGCACGAAAAGTGTCAAGGAACAAGCAAACGAACGGCTGGCATTCGCCTCCCCGGAGACGGTGTGTG
CGCGGATGCTGTGCTGCGATATAAAGTCTAAAACGACTCTCGGCAACGGATATCTCGGCTCTCGCATCGATGAAGAACGT
AGCGAAATGCGATACTTGGTGTGAATTGCAGAATCCCGTGAACCATCGAGTCTTTGAACGCAAGTTGCGCCCCAAGCCTT
CTGGCCGAGGGCACGTCTGCCTGGGTGTCACAAATCGTCGTCCCCTATATTCCTTTGCGGATGCGGGACGGAAGCTGGTC
TCCCGTGTGTTACCGCACGCGGTTGGCCTAAATCCGAGCCAAGGACGCCTGGAGCGTCCCGACATGCGGTGGTGAACATG
ATCCATTTGATATTGTCGGTCGCTCCTGTCCGGAAGCTGTAGATGACCCAAAGTCCTTTAAGCGACCCCAGGTCAGGCGG
GATTACCCGCT
>74_DQ528934
TGTCGATACCTGTCCAAAACAGAACGACCCGCGAACCAACGATCACCACTCTCGGTGGGCCGGTTTCTTAACCGATCCCG
TGCTCGCCGGATCCGTGGTTTCGCGTATCGCCCTGGTCGGGAGCTTTATCTCGGTCTTGTCGTGCGCGTTGCTTCCGGAT
ATCACAAAACCCCGGCACGAAAAGTGTCAAGGAACAAGCAAACGARCGGCTGGCATTCGCCTCCCCGGAGACGGTGTGTG
CGCGGATGCTGTGCTGCGATATAAAGTCTAAAACGACTCTCGGCAACGGATATCTCGGCTCTCGCATCGATGAAGAACGT
AGCGAAATGCGATACTTGGTGTGAATTGCAGAATCCCGTGAACCATCGAGTCTTTGAACGCAAGTTGCGCCCCAAGCCTT
CTGGCCGAGGGCACGTCTGCCTGGGTGTCACAAATCGTCGTCCCCCATATTCCTTTGCGGATGCGGGACGGAAGCTGGTC
TCCCGTGTGTTACCGCACGCGGTTGGCCTAAATCCGAGCCAAGGACGCCTGGAGCGTCCCGACATGCGGTGGTGAACATG
ATCCATTTGATATTGTCGGTCGCTCCTGTCCGGAAGCTGTAGATGACCCAAAGTCCTTTAAGCGACCCCAGGTCAGGCGG
GATTACCCGCT
>75_DQ528935
TGTCGATACCTGTCCAAAACAGAACGACCCGCGAACCAACGATCACCACTCTCGGTGGGCCGGTTTCTTAACCGATCCCG
TGCTCGCCGGATCCGTGGTTTCGCGTATCGCCCTGGTCGGGAGCTTTATCTCGGTCTTGTCGTGCGCGTTGCTTCCGGAT
ATCACAAAACCCCGGCACGAAAAGTGTCAAGGAACAAGCAAACGAACGKCTGGCATTCGCCTCCCCGGAGACGGTGTGTG
CGCGGATGCTGTGCTGCGATATAAAGTCTAAAACGACTCTCGGCAACGGATATCTCGGCTCTCGCATCGATGAAGAACGT
AGCGAAATGCGATACTTGGTGTGAATTGCAGAATCCCGTGAACCATCGAGTCTTTGAACGCAAGTTGCGCCCCAAGCCTT
CTGGCCGAGGGCACGTCTGCCTGGGTGTCACAAATCGTCGTCCCCTATATTCCTTTGCGGATGCGGGACGGAAGCTGGTC
TCCCGTGTGTTACCGCACGCGGTTGGCCTAAATCCGAGCCAAGGACGCCTGGAGCGTCCCGACATGCGGTGGTGAACATG
ATCCATTTGATATTGTCGGTCGCTCCTGTCCGGAAGCTGTAGATGACCCAAAGTCCTTTAAGCGACCCCAGGTCAGGCGG
GATTACCCGCT
>76_DQ528936
TGTCGATACCTGTCCAAAACAGAACGACCCGCGAACCAACGATCACCACTCTCGGTGGGCCGGTTTCTTAACCGATCCCG
TGCTCGCCGGATCCGTGGTTTCGCGTATCGCCCTGGTCGGGAGCTTTATCTCGGTCTTGTCGTGCGCGTTGCTTCCGGAT
ATCACAAAACCCCGGCACGAAAAGTGTCAAGGAACAAGCAAACGAACGGCTGGCATTCGCCTCCCCGGAGACGGTGTGTG
CGCGGATGCTGTGCTGCGAWATAAAGTCTAAAACGACTCTCGGCAACGGATATCTCGGCTCTCGCATCGATGAAGAACGT
AGCGAAATGCGATACTTGGTGTGAATTGCAGAATCCCGTGAACCATCGAGTCTTTGAACGCAAGTTGCGCCCCAAGCCTT
CTGGCCGAGGGCACGTCTGCCTGGGTGTCACAAATCGTCGTCCCCCATATTCCTTTGCGGATGCGGGACGGAAGCTGGTC
TCCCGTGTGTTACCGCACGCGGTTGGCCTAAATCCGAGCCAAGGACGCCTGGAGCGTCCCGACATGCGGTGGTGAACATG
ATCCATTTGATATTGTCGGTCGCTCCTGTCCGGAAGCTGTAGATGACCCAAAGTCCTTTAAGCGACCCCAGGTCAGGCGG
GATTACCCGCT
>77_DQ528937
TGTCGATACCTGTCCAAAACAGAACGACCCGCGAACCAACGATCACCACTCTCGGTGGGCCGGTTTCTTAACCGATCCTG
TGCTCGCCGGATCCGTGGTTTCGCGTATCGCCCTGGTCGGGAGCTTTATCTCGGTCTTGTCGTGCGCGTTGCTTCCGGAT
AWCACAAAACCCCGGCACGAAAAGTGTCAAGGAACAAGCAAACGARCGGCTRGCATTCGCCTCCCCGGAGACGGTGTGTG
YGCGGRTGCTGTGCTGCGATATAAAGTCTAAAACGACTCTCGGCAACGGATATCTCGGCTCTCGCATCGATGAAGAACGT
AGCGAAATGCGATACTTGGTGTGAATTGCAGAATCCCGTGAACCATCGAGTCTTTGAACGCAAGTTGCGCCCCAAGCCTT
CTGGCTGAGGGCACGTCTGCCTGGGTGTCACAAATCGTCGTCCCYCATATTCCTTTGCGGATGCGGGACGGAAGCTGGTC
TCCCGTGTGTTACCGCACGCGGTTGGCCTAAATCCGAGCCAAGGACGCCTGGAACGTCCCGACATGCGGTGGTGAACATG
ATCCATTTSATATTGTCGGTCGCTCCTGTCCGGAAGCTGTAGATGACCCAAAGTCCTTTAAGCGACCCCAGGTCAGGCGG
GATTACCCGCT
>78_DQ528938
TGTCGATACCTGTCCAAAACAGAACGACCCGCGAACCAACGATCACCACTCTCGGTGGGCCGGTTTCTTAACCGATCCCG
TGCTCGCCGGATCCGTGGTTYCGCGTATCGCCCTGGTCGGGAGCTTTATCTCGGTCTTGTCGTGCGCGTTGCTTCCGGAT
ATCACAAAACCCCGGCACGAAAAGTGTCAAGGAACAAGCAAACGAACGGCTGGCATTCGCCTCCCCGGAGACGGTGTGTG
CGCGGATGCTGTGCTGCGATATAAAGTCTAAAACGACTCTCGGCAACGGATATCTCGGCTCTCGCATCGATGAAGAACGT
AGCGAAATGCGATACTTGGTGTGAATTGCAGAATCCCGTGAACCATCGAGTCTTTGAACGCAAGTTGCGCCCCAAGCCTT
CTGGCCGAGGGCACGTCTGCCTGGGTGTCACAAATCGTCGTCCCCCATATTCCTTTGCGGATGCGGGACGGAAGCTGGTC
TCCCGTGTGTTACCGCACGCGGTTGGCCTAAATCCGAGCCAAGGACGCCTGGAGCGTCCCGACATGCGGTGGTGAACATG
ATCCATTTGATATTGTCGGTCGCTCCTGTCCGGAAGCTGTAGATGACCCAA?????????????????????????????
???????????
>79_DQ528939
TGTCGATACCTGTCCAAAACAGAACSACCCGCGAACCAACGATCACCACTCTCGGTGGGCCGGTTTCTTAACCGATCCCG
TGCTCGCCGGATCCGTGGTTTCGCGTATCGCCCTGGTCGGGAGCTTTATCTCGGTCTTGTCGTGCGCGTTGCTTCCGGAT
ATCACAAAACCCCGGCACGAAAAGTGTCAAGGAACAAGCAAACGAACGGCTGGCATTCGCCTCCCCGGAGACGGTGTGTG
CGCGGATGCTGTGCTGCGATATAAAGTCTAAAACGACTCTCGGCAACGGATATCTCGGCTCTCGCATCGATGAAGAACGT
AGCGAAATGCGATACTTGGTGTGAATTGCAGAATCCCGTGAACCATCGAGTCTTTGAACGCAAGTTGCGCCCCAAGCCTT
CTGGCCGAGGGCACGTCTGCCTGGGTGTCACAAATCGTCGTCCCCCATATTCCTTTGCGGATGCGGGACGGAAGCTGGTC
TCCCGTGTGTTACCGCACGCGGTTGGCCTAAATCCGAGCCAAGGACGCCTGGAGCGTCCCGACATGCGGTGGTGAACATG
ATCCATTTGATATTGTCGGTCGCTCCTGTCCGGAAGCTGTAGATGACCCAAAGTCCTTTAAGCGACCCCAGGTCAGGCGG
GATTACCCGCT
>80_DQ528940
TGTCGATACCTGTCCAAAACAGAACGACCCGCGAACCAACGATCACCACTCTCGGTGGGCCGGTTTCTTAACCGATCCCG
TGCTCGCCGGATCCGTGGTTTCGCGTATCGCCCTGGTCGGGAGCTTTATCTCGGTCTTGTCGTGCGCGTTGCTTCCGGAT
ATCACAAAACCCCGGCACGAAAAGTGTCAAGGAACAAGCAAACGAACGGCTGGCATTCGCCTMCCCGGAGACGGTGTGTG
CGCGGATGCTGTGCTGCGATATAAAGTCTAAAACGACTCTCGGCAACGGATATCTCGGCTCTCGCATCGATGAAGAACGT
AGCGAAATGCGATACTTGGTGTGAATTGCAGAATCCCGTGAACCATCGAGTCTTTGAACGCAAGTTGCGCCCCAAGCCTT
CTGGCCGAGGGCACGTCTGCCTGGGTGTCACAAATCGTCGTCCCCCATATTCCTTTGCGGATGCGGGACGGAAGCTGGTC
TCCCGTGTGTTACCGCACGCGGTTGGCCTAAATCCGAGCCAAGGACGCCTGGAGCGTCCCGACATGCGGTGGTGAACATG
ATCCATTTGATATTGTCGGTCGCTCCTGTCCGGAAGCTGTAGATGACCCAAAGTCCTTTAAGCGACCCCAGGTCAGGCGG
GATTACCCGCT
>81_DQ528941
TGTCGATACCTGTCCAAAACAGAACGACCCGCGAACCAACGATCACCACTCTCGGTGGGCCGGTTTCTTAACCGATCCCG
TGCTCGCCGGATCCGTGGTTTCGCGTATCGCCCTGGTCGGGAGCTTTATCTCGGTCTTGTCGTGCGCGTTGCTTCCGGAT
ATCACAAAACCCCGGCACGAAAAGTGTCAAGGAACAAGCAAACGAACGGCTGGCATTCGCCTCCCCGGAGACGGTGTGTG
CGCGGATGCTGTGCTGCGATATAAAGTCTAAAACGACTCTCGGCAACGGATATCTCGGCTCTCGCATCGATGAAGAACGT
AGCGAAATGCGATACTTGGTGTGAATTGCAGAATCCCGTGAACCATCGAGTCTTTGAACGCAAGTTGCGCCCCAAGCCTT
CTGGCCGAGGGCACGTCTGCCTGGGTGTCACAAATCGTCGTCCCCMATATTCCTTTGCGGATGCGGGACGGAAGCTGGTC
TCCCGTGTGTTACCGCACGCGGTTGGCCTAAATCCGAGCCAAGGACGCCTGGAGCGTCCCGACATGCGGTGGTGAACATG
ATCCATTTGATATTGTCGGTCGCTCCTGTCCGGAAGCTGTAGATGACCCAAAGTCCT???????????????????????
???????????
>82_DQ528942
TGTCGATACCTGTCCAAAACAGAACGACCCGCGAACCAACGATCACCACTCTCGGTGGGCCGGTTTCTTAACCGATCCCG
TGCTCGCCGGATCCGTGGTTTCGCGTATCGCCCTGGTCGGGAGCTTTATCTCGGTCTTGTCGTGCGCGTTGCTTCCGGAT
ATCACAAAACCCCGGCACGAAAAGTGTCAAGGAACAAGCAAACGAACGGCTGGCATTCGCCTCCCCGGAGACGGTGTGTG
CGCGGATGCTGTGCTGCGATATAAAGTCTAAAACGACTCTCGGCAACGGATATCTCGGCTCTCGCATCGATGAAGAACGT
AGCGAAATGCGATACTTGGTGTGAATTGCAGAATCCCGTGAACCATCGAGTCTTTGAACGCAAGTTGCGCCCCAAGCCTT
CTGGCCGAGGGCACGTCTGCCTGGGTGTCACAAATCGTCGTCCCCAATATTCCTTTGCGGATGCGGGACGGAAGCTGGTC
TCCCGTGTGTTACCGCACGCGGTTGGCCTAAATCCGAGCCAAGGACGCCTGGAGCGTCCCGACATGCGGTGGTGAACATG
ATCCATTTGATATTGTCGGTCGCTCCTGTCCGGAAGCTGTAGATGACCCAAAGTCCT???????????????????????
???????????
>83_DQ528943
TGTCGATACCTGTCCAAAACAGAACGACCCGCGAACCAACGATCACCACTCTCGGTGGGCCGGTTTCTTAACCGATCCCG
TGCTCGCCGGATCCGTGGTTTCGCGTATCGCCCTGGTCGGGAGCTTTATCTCGGTCTTGTCGTGCGCGTTGCTTCCGGAT
ATCACAAAACCCCGGCACGAAAAGTGTCAAGGAACAAGCAAACGAACGGCTGGCATTCGCCTCCCCGGAGACGGTGTGTG
CGCGGATGCTGTGCTKCGATATAAAGTCTAAAACGACTCTCGGCAACGGATATCTCGGCTCTCGCATCGATGAAGAACGT
AGCGAAATGCGATACTTGGTGTGAATTGCAGAATCCCGTGAACCATCGAGTCTTTGAACGCAAGTTGCGCCCCAAGCCTT
CTGGCCGAGGGCACGTCTGCCTGGGTGTCACAAATCGTCGTCCCCAATATTCCTTTGCGGATGCGGGACGGAAGCTGGTC
TCCCGTGTGTTACCGCACGCGGTTGGCCTAAATCCGAGCCAAGGACGCCTGGAGCGTCCCGACATGCGGTGGTGAACATG
ATCCATTTGATATTGTCGGTCGCTCCTGTCCGGAAGCTGTAGATGACCCAAAGTCCTTTAAGCGACCCCAGGTCAGGCGG
GATTACCCGCT
>84_DQ528944
TGTCGATACCTGTCCAAAACAGAACGACCCGCGAACCAACGATCACCACTCTCGGTGGGCCGGTTTCTTAACCGATCCCG
TGCTCGCCGGATCCGTGGTTTCGCGTATCGCCCTGGTCGGGAGCTTTATCTCGGTCTTGTCGTGCGCGTTGCTTCCGGAT
ATCACAAAACCCCGGCACGAAAAGTGTCAAGGAACAAGCAAACGAACGGCTGGCATTCGCCTMCCCGGAGACGGTGTGTG
CGCGGATGCTGTGCTKCGATATAAAGTCTAAAACGACTCTCGGCAACGGATATCTCGGCTCTCGCATCGATGAAGAACGT
AGCGAAATGCGATACTTGGTGTGAATTGCAGAATCCCGTGAACCATCGAGTCTTTGAACGCAAGTTGCGCCCCAAGCCTT
CTGGCCGAGGGCACGTCTGCCTGGGTGTCACAAATCGTCGTCCCCAATATTCCTTTGCGGATGCGGGACGGAAGCTGGTC
TCCCGTGTGTTACCGCACGCGGTTGGCCTAAATCCGAGCCAAGGACGCCTGGAGCGTCCCGACATGCGGTGGTGAACATG
ATCCATTTGATATTGTCGGTCGCTCCTGTCCGGAAGCTGTAGATGACCCAAAGTCCTTTAAGCGACCCCAGGTCAGGCGG
GATTACCCGCT
>85_DQ528945
TGTCGATACCTGTCCAAAACAGAACGACCCGCGAACCAACGATCACCACTCTCGGTGGGCCGGTTTCTTAACCGATCCCG
TGCTCGCCGGATCCGTGGTTTCGCGTATCGCCCTGGTCGGGAGCTTTATCTCGGTCTTGTCGTGCGCGTTGCTTCCGGAT
ATCACAAAACCCCGGCACGAAAAGTGTCAAGGAACAAGCAAACGAACGGCTGGCATTCGCCTCCCCGGAGACGGTGTGTG
CGCGGATGCTGTGCTKCGATATAAAGTCTAAAACGACTCTCGGCAACGGATATCTCGGCTCTCGCATCGATGAAGAACGT
AGCGAAATGCGATACTTGGTGTGAATTGCAGAATCCCGTGAACCATCGAGTCTTTGAACGCAAGTTGCGCCCCAAGCCTT
CTGGCCGAGGGCACGTCTGCCTGGGTGTCACAAATCGTCGTCCCCAATATTCCTTTGCGGATGCGGGACGGAAGCTGGTC
TCCCGTGTGTTACCGCACGCGGTTGGCCTAAATCCGAGCCAAGGACGCCTGGAGCGTCCCGACATGCGGTGGTGAAYATG
ATCCATTTGATATTGTCGGTCGCTCCTGTCCGGAAGCTGTAGATGACCCAAAGTCCTTTAAGCGACCCCAGGTCAGGCGG
GATTACCCGCT
>86_DQ528946
TGTCGATACCTGTCCAAAACAGAACGACCCGCGAACCAACGATCACCACTCTCGGTGGGCCGGTTTCTTAACCGATCCCG
TGCTCGCCGGATCCGTGGTTTCGCGTATCGCCCTGGTCGGGAGCTTTATCTCGGTCTTGTCGTGCGCGTTGCTTCCGGAT
ATCACAAAACCCCGGCACGAAAAGTGTCAAGGAACAAGCAAACGAACGGCTGGCATTCGCCTCCCCGGAGACGGTGTGTG
CGCGGATGCTGTGCTKCGATATAAAGTCTAAAACGACTCTCGGCAACGGATATCTCGGCTCTCGCATCGATGAAGAACGT
AGCGAAATGCGATACTTGGTGTGAATTGCAGAATCCCGTGAACCATCGAGTCTTTGAACGCAAGTTGCGCCCCAAGCCTT
CTGGCCGAGGGCACGTCTGCCTGGGTGTCACAAATCGTCGTCCCCMATATTCCTTTGCGGATGCGGGACGGAAGCTGGTC
TCCCGTGTGTTACCGCACGCGGTTGGCCTAAATCCGAGCCAAGGACGCCTGGAGCGTCCCGACATGCGGTGGTGAACATG
ATCCATTTGATATTGTCGGTCGCTCCTGTCCGGAAGCTGTAGATGACCCAAAGTCCTTTAAGCGACCCCAGGTCAGGCGG
GATTACCCGCT
>87_DQ528949
TGTCGATACCTGTCCAAAACAGAACGACCCGCGAACCAACGATCACCACTCTCGGTGGGCCGGTTTCTTAACCGATCCCG
TGCTCGCCGGATCCGTGGTTTCGCGTATCGCCCTGGTCGGGAGCTTTATCTCGGTCTTGTCGTGCGCGTTGCTTCCGGAT
ATCACAAAACCCCGGCACGAAAAGTGTCAAGGAACAAGCAAACGAACGGCTGGCATTCGCCTMCCCGGAGACGGTGTGTG
CGCGGATGCTGTGCTKCGATATAAAGTCTAAAACGACTCTCGGCAACGGATATCTCGGCTCTCGCATCGATGAAGAACGT
AGCGAAATGCGATACTTGGTGTGAATTGCAGAATCCCGTGAACCATCGAGTCTTTGAACGCAAGTTGCGCCCCAAGCCTT
CTGGCCGAGGGCACGTCTGCCTGGGTGTCACAAATCGTCGTCCCCMATATTCCTTTGCGGATGCGGGACGGAAGCTGGTC
TCCCGTGTGTTACCGCACGCGGTTGGCCTAAATCCGAGCCAAGGACGCCTGGAGCGTCCCGACATGCGGTGGTGAACATG
ATCCATTTGATATTGTCGGTCGCTCCTGTCCGGAAGCTGTAGATGACCCAAAGTCCTTTAAGCGACCCCAGGTCAGGCGG
GATTACCCGCT
>88_DQ528948
TGTCGATACCTGTCCAAAACAGAACGACCCGCGAACCAACGATCACCACTCTCGGTGGGCCGGTTTCTTAACCGATCCCG
TGCTCGCCGGATCCGTGGTTTCGCGTATCGCCCTGGTCGGGAGCTTTATCTCGGTCTTGTCGTGCGCGTTGCTTCCGGAT
ATCACAAAACCCCGGCACGAAAAGTGTCAAGGAACAAGCAAACGAACGGCTGGCATTCGCCTCCCCGGAGACGGTGTGTG
CGCGGATGCTGTGCTKCGATATAAAGTCTAAAACGACTCTCGGCAACGGATATCTCGGCTCTCGCATCGATGAAGAACGT
AGCGAAATGCGATACTTGGTGTGAATTGCAGAATCCCGTGAACCATCGAGTCTTTGAACGCAAGTTGCGCCCCAAGCCTT
CTGGCCGAGGGCACGTCTGCCTGGGTGTCACAAATCGTCGTCCCCCATATTCCTTTGCGGATGCGGGACGGAAGCTGGTC
TCCCGTGTGTTACCGCACGCGGTTGGCCTAAATCCGAGCCAAGGACGCCTGGAGCGTCCCGACATGCGGTGGTGAACATG
ATCCATTTGATATTGTCGGTCGCTCCTGTCCGGAAGCTGTAGATGACCCAAAGTCCTTTAAGCGACCCCAGGTCAGGCGG
GATTACCCGCT
>89_DQ528949
TGTCGATACCTGTCCAAAACAGAACGACCCGCGAACCAACGATCACCACTCTCGGTGGGCTGGTTTCTTAACCGATCCCG
TGCCCGCCGGATCCGTGGTTTCGCGTATCGCCCTGGTCGGGAGCTTTATCTCGGTCTTGTCGTGCGCGTTGCTTCCGGAT
ATCACAAAACCCCGGCACGAAAAGTGTCAAGGAACAAGCAAACGAGCGGCTGGCATTCGCCTCCCCGGAGACGGTTTGTG
CGCGGATGCTGTGCTGCGATATAAAGTCTAAAACGACTCTCGGCAACGGATATCTCGGCTCTCGCATCGATGAAGAACGT
AGCGAAATGCGATACTTGGTGTGAATTGCAGAATCCCGTGAACCATCGAGTCTTTGAACGCAAGTTGCGCCCCAAGCCTT
CTGGCCGAGGGCACGTCTGCCTGGGTGTCACAAATCGTCGTCCTCCATATTCCTTTGTGGATGCGGGACGGAAGCTGGTC
TCCCGTGTGTTACCGCACGCGGTTGGCCTAAATCCGAGCCAAGGACGCCTGGAGCGTCCCGACATGCGGTGGTGAACATG
ATCCATTTGATATTGTCGGTCGCTCCTGTCCGGAAGCTGTAGATGACCCAAAGTCCTTTAAGCGACCCCAGGTCAGGCGG
GATTACCCGCT
>90_DQ528950
TGTCGATACCTGTCCAAAACAGAACGACCCGCGAACCAACGATCACCACTCTCGGTGGGCCGGTTTCTTAACCGATCCCG
TGCTCGCCGGATCCGTGGTTTCGCGTATCGCCCTGGTCGGGAGCTTTATCTCGGTCTTGTCGTGCGCGTTGCTTCCGGAT
ATCACAAAACCCCGGCACGAAAAGTGTCAAGGAACAAGCAAACGAACGGCTGGCATTCGCCTCCCCGGAGACGGTGTGTG
CGCGGATGCTGTGCTTCGATATAAAGTCTAAAACGACTCTCGGCAACGGATATCTCGGCTCTCGCATCGATGAAGAACGT
AGCGAAATGCGATACTTGGTGTGAATTGCAGAATCCCGTGAACCATCGAGTCTTTGAACGCAAGTTGCGCCCCAAGCCTT
CTGGCCGAGGGCACGTCTGCCTGGGTGTCACAAATCGTCGTCCCCAATATTCCTTTGCGGATGCGGGACGGAAGCTGGTC
TCCCGTGTGTTACCGCACGCGGTTGGCCTAAATCCGAGCCAAGGACGCCTGGAGCGTCCCGACATGCGGTGGTGAACATG
ATCCATTTGATATTGTCGGTCGCTCCTGTCCGGAAGCTGTAGATGACCCAAAGTCCTTTAAGCGACCCCAGGTCAGGCGG
GATTACCCGCT
>91_DQ528951
TGTCGATACCTGTCCAAAACAGAACGACCCGCGAACCAACGATCACCACTCTCGGTGGGCCGGTTTCTTAACCGATCCCG
TGCTCGCCGGATCCGTGGTTTCGCGTATCGCCCTGGTCGGGAGCTTTATCTCGGTCTTGTCGTGCGCGTTGCTTCCGGAT
ATCACAAAACCCCGGCACGAAAAGTGTCAAGGAACAAGCAAACGAACGGCTGGCATTCGCCTCCCCGGAGACGGTGTGTG
CGCGGATGCTGTGCTTCGATATAAAGTCTAAAACGACTCTCGGCAACGGATATCTCGGCTCTCGCATCGATGAAGAACGT
AGCGAAATGCGATACTTGGTGTGAATTGCAGAATCCCGTGAACCATCGAGTCTTTGAACGCAAGTTGCGCCCCAAGCCTT
CTGGCCGAGGGCACGTCTGCCTGGGTGTCACAAATCGTCGTCCCCMATATTCCTTTGCGGATGCGGGACGGAAGCTGGTC
TCCCGTGTGTTACCGCACGCGGTTGGCCTAAATCCGAGCCAAGGACGCCTGGAGCGTCCCGACATGCGGTGGTGAACATG
ATCCATTTGATATTGTCGGTCGCTCCTGTCCGGAAGCTGTAGATGACCCAAAGTCCTTTAAGCGACCCCAGGTCAGGCGG
GATTACCCGCT
>92_DQ528952
TGTCGATACCTGTCCAAAACAGAACGACCCGCGAACCAACGATCACCACTCTCGGTGGGCCGGTTTCTTAACCGATCCCG
TGCTCGCCGGATCCGTGGTTTCGCGTATCGCCCTGGTCGGGAGCTTTATCTCGGTCTTGTCGTGCGCGTTGCTTCCGGAT
ATCACAAAACCCCGGCACGAAAAGTGTCAAGGAACAAGCAAACGAACGGCTGGCATTCGCCTCCCCGGAGACGGTGTGTG
CGCGGATGCTGTGCTGCGATATAAAGTCTAAAACGACTCTCGGCAACGGATATCTCGGCTCTCGCATCGATGAAGAACGT
AGCGAAATGCGATACTTGGTGTGAATTGCAGAATCCCGTGAACCATCGAGTCTTTGAACGCAAGTTGCGCCCCAAGCCTT
CTGGCCGAGGGCACGTCTGCCTGGGTGTCACAAATCGTCGTCCCCHATATTCCTTTGCGGATGCGGGACGGAAGCTGGTC
TCCCGTGTGTTACCGCACGCGGTTGGCCTAAATCCGAGCCAAGGACGCCTGGAGCGTCCCGACATGCGGTGGTGAACATG
ATCCATTTGATATTGTCGGTCGCTCCTGTCCGGAAGCTGTAGATGACCCAAAGTCCTTTAAGCGACC?????????????
???????????
>93_DQ528953
TGTCGATACCTGTCCAAAACAGAACGACCCGCGAACCAACGATCACCACTCTCGGTGGGCCGGTTTCTTAACCGATCCCG
TGCTCGCCGGATCCGTGGTTTCGCGTATCGCCCTGGTCGGGAGCTTTATCTCGGTCTTGTCGTGCGCGTTGCTTCCGGAT
ATCACAAAACCCCGGCACGAAAAGTGTCAAGGAACAAGCAAACGAACGGCTGGCATTCGCCTCCCCGGAGACGGTGTGTG
CGCGGATGCTGTGCTKCGATATAAAGTCTAAAACGACTCTCGGCAACGGATATCTCGGCTCTCGCATCGATGAAGAACGT
AGCGAAATGCGATACTTGGTGTGAATTGCAGAATCCCGTGAACCATCGAGTCTTTGAACGCAAGTTGCGCCCCAAGCCTT
CTGGCCGAGGGCACGTCTGCCTGGGTGTCACAAATCGTCGTCCCCHATATTCCTTTGCGGATGCGGGACGGAAGCTGGTC
TCCCGTGTGTTACCGCACGCGGTTGGCCTAAATCCGAGCCAAGGACGCCTGGAGCGTCCCGACATGCGGTGGTGAACATG
ATCCATTTGATATTGTCGGTCGCTCCTGTCC?????????????????????????????????????????????????
???????????
>94_DQ528954
TGTCGATACCTGTCCAAAACAGAACGACCCGCGAACCAACGATCACCACTCTCGGTGGGCCGGTTTCTTAACCGATCCCG
TGCTCGCCGGATCCGTGGTTTCGCGTATCGCCCTGGTCGGGAGCTTTATCTCGGTCTTGTCGTGCGCGTTGCTTCCGGAT
ATCACAAAACCCCGGCACGAAAAGTGTCAAGGAACAAGCAAACGAACGGCTGGCATTCGCCTCCCCGGAGACGGTGTGTG
CGCGGATGCTGTGCTTCGATATAAAGTCTAWAACGACTCTCGGCAACGGATATCTCGGCTCTCGCATCGATGAAGAACGT
AGCGAAATGCGATACTTGGTGTGAATTGCAGAATCCCGTGAACCATCGAGTCTTTGAACGCAAGTTGCGCCCCAAGCCTT
CTGGCCGAGGGCACGTCTGCCTGGGTGTCACAAATCGTCGTCCCCAATATTCCTTTGCGGATGCGGGACGGAAGCTGGTC
TCCCGTGTGTTACCGCACGCGGTTGGCCTAAATCCGAGCCAAGGACGCCTGGAGCGTCCCGACATGCGGTGGTGAACATG
ATCCATTTGATATTGTCGGTCGCTCCTGTCCGGAAGCTGTAGATGACCCAAAGTCCTTTAAGCGACCCCAGGTCAGGCGG
GATTACCCGCT
>95_DQ528955
TGTCGATACCTGTCCAAAACAGAACGACCCGCGAACCAACGATCACCACTCTCGGTGGGCCGGTTTCTTAACCGATCCYG
TGCTCGCCGGATCCGTGGTTTCGCGTATCGCCCTGGTCGGGAGCTTTATCTCGGTCTTGTCGTGCGCGTTGCTTCCGGAT
AWCACAAAACCCCGGCACGAAAAGTGTCAAGGAACAAGCAAACGARCGGCTRGCATTCGCCTCCCCGGAGACGGTGTGTG
YGCGGRTGCTGTGCTGCGATATAAAGTCTAAAACGACTCTCGGCAACGGATATCTCGGCTCTCGCATCGATGAAGAACGT
AGCGAAATGCGATACTTGGTGTGAATTGCAGAATCCCGTGAACCATCGAGTCTTTGAACGCAAGTTGCGCCCCAAGCCTT
CTGGCYGAGGGCACGTCTGCCTGGGTGTCACAAATCGTCGTCCCYCATATTCCTTTGCGGATGCGGGACGGAAGCTGGTC
TCCCGTGTGTTACCGCACGCGGTTGGCCTAAATCCGAGCCAAGGACGCCTGGARCGTCCCGACATGCGGTGGTGAACATG
ATCCATTTSATATTGTCGGTCGCTCCTGTCCGGAAGCTGTAGATGACCCAAAGTCCTTTAAGCGACCCCAGGTCAGGCGG
GATTACCCGCT
>96_DQ528956
TGTCGATACCTGTCCAAAACAGAACGACCCGCGAACCAACGATCACCACTCTCGGTGGGCCGGTTTCTTAACCGATCCYG
TGCTCGCCGGATCCGTGGTTTCGCGTATCGCCCTGGTCGGGAGCTTTATCTCGGTCTTGTCGTGCGCGTTGCTTCCGGAT
AWCACAAAACCCCGGCACGAAAAGTGTCAAGGAACAAGCAAACGARCGGCTRGCATTCGCCTCCCCGGAGACGGTGTGTG
CGCGGRTGCTGTGCTGCGATATAAAGTCTAAAACGACTCTCGGCAACGGATATCTCGGCTCTCGCATCGATGAAGAACGT
AGCGAAATGCGATACTTGGTGTGAATTGCAGAATCCCGTGAACCATCGAGTCTTTGAACGCAAGTTGCGCCCCAAGCCTT
CTGGCYGAGGGCACGTCTGCCTGGGTGTCACAAATCGTCGTCCCYMATATTCCTTTGCGGATGCGGGACGGAAGCTGGTC
TCCCGTGTGTTACCGCACGCGGTTGGCCTAAATCCGAGCCAAGGACGCCTGGARCGTCCCGACATGCGGTGGTGAACATG
ATCCATTTSATATTGTCGGTCGCTCCTGTCCGGAAGCTGTAGATGACCCAAAGTCCTTTAAGCGACCCCAGGTCAGGCGG
GATTACCCGCT
>97_DQ528957
TGTCGATACCTGTCCAAAACAGAACGACCCGCGAACCAACGATCACCACTCTCGGTGGGCCGGTTTCTTAACCGATCCYG
TGCTCGCCGGATCCGTGGTTTCGCGTATCGCCCTGGTCGGGAGCTTTATCTCGGTCTTGTCGTGCGCGTTGCTTCCGGAT
AWCACAAAACCCCGGCACGAAAAGTGTCAAGGAACAAGCAAACGARCGGCTRGCATTCGCCTCCCCGGAGACGGTGTGTG
CGCGGRTGCTGTGCTGCGATATAAAGTCTAAAACGACTCTCGGCAACGGATATCTCGGCTCTCGCATCGATGAAGAACGT
AGCGAAATGCGATACTTGGTGTGAATTGCAGAATCCCGTGAACCATCGAGTCTTTGAACGCAAGTTGCGCCCCAAGCCTT
CTGGCYGAGGGCACGTCTGCCTGGGTGTCACAAATCGTCGTCCCYCATATTCCTTTGCGGATGCGGGACGGAAGCTGGTC
TCCCGTGTGTTACCGCACGCGGTTGGCCTAAATCCGAGCCAAGGACGCCTGGARCGTCCCGACATGCGGTGGTGAACATG
ATCCATTTSATATTGTCGGTCGCTCCTGTCCGGAAGC???????????????????????????????????????????
???????????
>98_DQ528958
TGTCGATACCTGTCCAAAACAGAACGACCCGCGAACCAACGATCACCACTCTCGGTGGGCCGGTTTCTTAACCGATCCYG
TGCTCGCCGGATCCGTGGTTTCGCGTATCGCCCTGRTCGGGAGCTTTATCTCGGTCTTGTCGTGCGCGTTGCTTCCGGAT
AWCACAAAACCCCGGCACGAAAAGTGTCAAGGAACAAGCAAACGARCGGCTRGCATTCGCCTCCCCGGAGACGGTGTGTG
CGCGGRTGCTGTGCTGCGATATAAAGTCTAAAACGACTCTCGGCAACGGATATCTCGGCTCTCGCATCGATGAAGAACGT
AGCGAAATGCGATACTTGGTGTGAATTGCAGAATCCCGTGAACCATCGAGTCTTTGAACGCAAGTTGCGCCCCAAGCCTT
CTGGCYGAGGGCACGTCTGCCTGGGTGTCACAAATCGTCGTCCCYCATATTCCTTTGCGGATGCGGGACGGAAGCTGGTC
TCCCGTGTGTTACCGCACGCGGTTGGCCTAAATCCGAGCCAAGGACGCYTGGAGCGTCCCGACATGCGGTGGTGAACATG
ATCCATTTGATATTGTCGGTCGCTCCTGTCCGGAAGCTGTAGATGACCCAAAGTCCTTTAAGCGACCCCAGGTCAGGCGG
GATTACCCGCT
>99_DQ528959
TGTCGATACCTGTCCAAAACAGAACGACCCGCGAACCAACGATCACCACTCTCGGTGGGCCGGTTTCTTAACCGATCCYG
TGCTCGCCGGATCCGTGGTTTCGCGTATCGCCCTGGTCGGGAGCTTTATCTCGGTCTTGTCGTGCGCGTTGCTTCCGGAT
ATCACAAAACCCCGGCACGAAAAGTGTCAAGGAACAAGCAAACGAACGGCTGGCATTCGCCTCCCCGGAGACGGTGTGTG
CGCGGATGCTGTGCTGCGATATAAAGTCTAAAACGACTCTCGGCAACGGATATCTCGGCTCTCGCATCGATGAAGAACGT
AGCGAAATGCGATACTTGGTGTGAATTGCAGAATCCCGTGAACCATCGAGTCTTTGAACGCAAGTTGCGCCCCAAGCCTT
CTGGCYGAGGGCACGTCTGCCTGGGTGTCACAAATCGTCGTCCCYCATATTCCTTTGCGGATGCGGGACGGAAGCTGGTC
TCCCGTGTGTTACCGCACGCGGTTGGCCTAAATCCGAGCCAAGGACGCCTGGARCGTCCCGACATGCGGTGGTGAACATG
ATCCATTTSATATTGTCGGTCGCTCCTGTCCGGAAGCTGTAGATGACCCAAAGTCCTTTAAGCGACCCCAGGTCAGGCGG
GATTACCCGCT
>100_DQ528824
TGTCGATACCTGTCCAAAACAGAACGACCCGCGAACCAACGATCACCACTCTCGGTGGGCCGGTTTCTTAACCGATCCTG
TGCTCGCCGGATCCGTGGTTTCGCGTATCGCCCTGGTCGGGAGCTTTATCTCGGTCTTGTCGTGCGCGTTGCTTCCGGAT
AACACAAAACCCCGGCACGAAAAGTGTCAAGGAACAAGCAAACGAGCGGCTAGCATTCGCCTCCCCGGAGACGGTGTGTG
YGCGGGTGCTGTGCTGCGATATAAAGTCTAAAACGACTCTCGGCAACGGATATCTCGGCTCTCGCATCGATGAAGAACGT
AGCGAAATGCGATACTTGGTGTGAATTGCAGAATCCCGTGAACCATCGAGTCTTTGAACGCAAGTTGCGCCCCAAGCCTT
CTGGCTGAGGGCACGTCTGCCTGGGTGTCACAAATCGTCGTCCCTCATATTCCTTTGCGGATGCGGGACGGAAGCTGGTC
TCCCGTGTGTTACCGCACGCGGTTGGCCTAAATCCGAGCCAAGGACGCYTGGARCGTCCCGACATGCGGTGGTGAACATG
ATCCATTTSATATTGTCGGTCGCTCCTGTCCGGAAGCTGTAGATGACCCAAAGTCCT???????????????????????
???????????
>101_DQ528825
TGTCGATACCTGTCCAAAACAGAACGACCCGCGAACCAACGATCACCACTCTCGGTGGGCTGGTTTCTTAACCGATCCCG
TGCCCGCCGGATCCGTGGTTTCGCGTATCGCCCTGGTCGGGAGCTTTATCTCGGTCTTGTCGTGCGCGTTGCTTCCGGAT
ATCACAAAACCCCGGCACGAAAAGTGTCAAGGAACAAGCAAACGARCGGCTGGCATTCGCCTCCCCGGAGACGGTKTGTG
CGCGGATGCTGTGCTGCGATATAAAGTCTAAAACGACTCTCGGCAACGGATATCTCGGCTCTCGCATCGATGAAGAACGT
AGCGAAATGCGATACTTGGTGTGAATTGCAGAATCCCGTGAACCATCGAGTCTTTGAACGCAAGTTGCGCCCCAAGCCTT
CTGGCCGAGGGCACGTCTGCCTGGGTGTCACAAATCGTCGTCCTCCATATTCCTTTGTGGATGCGGGACGGAAGCTGGTC
TCCCGTGTGTTACCGCACGCGGTTGGCCTAAATCCGAGCCAAGGACGCCTGGAGCGTCCCGACATGCGGTGGTGAACATG
ATCCATTTGATATTGTCGGTCGCTCCTGTCCGGAAGCTGTAGATGACCCAAAGTCCTTTAAGCGACCCCAGGTCAGGCGG
GATTACCCGCT
>102_DQ528826
TGTCGATACCTGTCCAAAACAGAACGACCCGCGAACCAACGATCACCACTCTCGGTGGGCTGGTTTCTTAACCGATCCCG
TGCYCGCCGGATCCGTGGTTTCGCGTATCGCCCTGGTCGGGAGCTTTATCTCGGTCTTGTCGTGCGCGTTGCTTCCGGAT
ATCACAAAACCCCGGCACGAAAAGTGTCAAGGAACAAGCAAACGARCGGCTGGCATTCGCCTCCCCGGAGACGGTKTGTG
CGCGGATGCTGTGCTGCGATATAAAGTCTAAAACGACTCTCGGCAACGGATATCTCGGCTCTCGCATCGATGAAGAACGT
AGCGAAATGCGATACTTGGTGTGAATTGCAGAATCCCGTGAACCATCGAGTCTTTGAACGCAAGTTGCGCCCCAAGCCTT
CTGGCCGAGGGCACGTCTGCCTGGGTGTCACAAATCGTCGTCCTCCATATTCCTTTGYGGATGCGGGACGGAAGCTGGTC
TCCCGTGTGTTACCGCACGCGGTTGGCCTAAATCCGAGCCAAGGACGCCTGGAGCGTCCCGACATGCGGTGGTGAACATG
ATCCATTTGATATTGTCGGTCGCTCCTGTCCGGAAGCTGTAGATGACCCAAAGTCCTTTAAGCGACCCCAGGTCAGGCGG
GATTACCCGCT
>103_DQ528827
TGTCGATACCTGTCCAAAACAGAACGACCCGCGAACCAACGATCACCACTCTCGGTGGGCCGGTTTCTTAACCGATCCTG
TGCTCGCCGGATCCGTGGTTTCGCGTATCGCCCTGRTCGGGAGCTTTATCTCGGTCTTGTCGTGCGCGTTGCTTCCGGAT
AACACAWAACCCCGGCACGAAAAGTGTCAAGGAACAAGCAAACGAGCGGCTAGCATTCGCCTCCCCGGAGACGGTGTGTG
TGCGGGTGCTGTGCTGCGATATAAAGTCTAAAACGACTCTCGGCAACGGATATCTCGGCTCTCGCATCGATGAAGAACGT
AGCGAAATGCGATACTTGGTGTGAATTGCAGAATCCCGTGAACCATCGAGTCTTTGAACGCAAGTTGCGCCCCAAGCCTT
CTGGCTGAGGGCACGTCTGCCTGGGTGTCACAAATCGTCGTCCCTCATATTCCTTTGCGGATGCGGGACGGAAGCTGGTC
TCCCGTGTGTTACCGCACGCGGTTGGCCTAAATCCGAGCCAAGGACGCCTGGAACGTCCCGACATGCGGTGGTGAACATG
ATCCATTTCATATTGTCGGTCGCTCCTGTCCGGAAGCTGTAGA?????????????????????????????????????
???????????
>104_DQ528828
TGTCGATACCTGTCCAAAACAGAACGACCCGCGAACCAACGATCACCACTCTCGGTGGGCCGGTTTCTTAACCGATCCTG
TGCTCGCCGGATCCGTGGTTTCGCGTATCGCCCTGGTCGGGAGCTTTATCTCGGTCTTGTCGTGCGCGTTGCTTCCGGAT
AACACAAAACCCCGGCACGAAAAGTGTCAAGGAACAAGCAAACGAGCGGCTAGCATTCGCCTCCCCGGAGACGGTGTGTG
YGCGGGTGCWKTGCTGCGATATAAAGTCTAAAACGACTCTCGGCAACGGATATCTCGGCTCTCGCATCGATGAAGAACGT
AGCGAAATGCGATACTTGGTGTGAATTGCAGAATCCCGTGAACCATCGAGTCTTTGAACGCAAGTTGCGCCCCAAGCCTT
CTGGCTGAGGGCACGTCTGCCTGGGTGTCACAAATCGTCGTCCCTCATATTCCTTTGCGGATGCGGGACGGAAGCTGGTC
TCCCGTGTGTTACCGCACGCGGTTGGCCTAAATCCGAGCCAAGGACGCCTGGAACGTCCCGACATGCGGTGGTGAACATG
ATCCATTTCATATTGTCGGTCGCTCCTGTCCGGAAGCTGTAGATGACCCAAAGTCCTTTAAGCGACCCCAGGTCAGGCGG
GATTACCCGCT
>105_DQ528829
TGTCGATACCTGTCCAAAACAGAACGACCCGCGAACCAACGATCACCACTCTCGGTGGGCCGGTTTCTTAACCGATCCTG
TGCTCGCCGGATCCGTGGTTTCGCGTATCGCCCTGGTCGGGAGCTTTATCTCGGTCTTGTCGTGCGCGTTGCTTCCGGAT
AACACAAAACCCCGGCACGAAAAGTGTCAAGGAACAAGCAAACGAGCGGCTAGCATTCGCCTCCCCGGAGACGGTGTGTG
YGCGGGTGCTGTGCTGCGATATAAAGTCTAAAACGACTCTCGGCAACGGATATCTCGGCTCTCGCATCGATGAAGAACGT
AGCGAAATGCGATACTTGGTGTGAATTGCAGAATCCCGTGAACCATCGAGTCTTTGAACGCAAGTTGCGCCCCAAGCCTT
CTGGCTGAGGGCACGTCTGCCTGGGTGTCACAAATCGTCGTCCCTCATATTCCTTTGCGGATGCGGGACGGAAGCTGGTC
TCCCGTGTGTTACCGCACGCGGTTGGCCTAAATCCGAGCCAAGGACGCCTGGARCGTCCCGACATGCGGTGGTGAACATG
ATCCATTTCATATTGTCGGTCGCTCCTGTCCGGAAGCTGTAGATGACCCAAAGTCCTTTAAGC?????????????????
???????????
>106_DQ528830
TGTCGATACCTGTCCAAAACAGAACGACCCGCGAACCAACGATCACCACTCTCGGTGGGCCGGTTTCTTAACCGATCCTG
TGCTCGCCGGATCCGTGGTTTCGCGTATCGCCCTGGTCGGGAGCTTTATCTCGGTCTTGTCGTGCGCGTTGCTTCCGGAT
AACACAAAACCCCGGCACGAAAAGTGTCAAGGAACAAGCAAACGAGCGGCTAGCATTCGCCTCCCCGGAGACGGTGTGTG
YGCGGRTGCTGTGCTGCGATATAAAGTCTAAAACGACTCTCGGCAACGGATATCTCGGCTCTCGCATCGATGAAGAACGT
AGCGAAATGCGATACTTGGTGTGAATTGCAGAATCCCGTGAACCATCGAGTCTTTGAACGCAAGTTGCGCCCCAAGCCTT
CTGGCTGAGGGCACGTCTGCCTGGGTGTCACAAATCGTCGTCCCTCATATTCCTTTGCGGATGCGGGACGGAAGCTGGTC
TCCCGTGTGTTACCGCACGCGGTTGGCCTAAATCCGAGCCAAGGACGCCTGGAACGTCCCGACATGCGGTGGTGAACATG
ATCCATTTCATATTGTCGGTCGCTCCTGTCCGGAAGCTGTAGATGACCCAAAGTCCTTTAAGCGACCCCAGGTCAGGCGG
GATTACCCGCT
>107_DQ528831
TGTCGATACCTGTCCAAAACAGAACGACCCGCGAACCAACGATCACCACTCTCGGTGGGCCGGTTTCTTAACCGATCCTG
TGCTCGCCGGATCCGTGGTTTCGCGTATCGCCCTGGTCGGGAGCTTTATCTCGGTCTTGTCGTGCGCGTTGCTTCCGGAT
AACACAWAACCCCGGCACGAAAAGTGTCAAGGAACAAGCAAACGAGCGGCTAGCATTCGCCTCCCCGGAGACGGTGTGTG
YGCGGGTGCTGTGCTGCGATATAAAGTCTAAAACGACTCTCGGCAACGGATATCTCGGCTCTCGCATCGATGAAGAACGT
AGCGAAATGCGATACTTGGTGTGAATTGCAGAATCCCGTGAACCATCGAGTCTTTGAACGCAAGTTGCGCCCCAAGCCTT
CTGGCTGAGGGCACGTCTGCCTGGGTGTCACAAATCGTCGTCCCTCATATTCCTTTGCGGATGCGGGACGGAAGCTGGTC
TCCCGTGTGTTACCGCACGCGGTTGGCCTAAATCCGAGCCAAGGACGCCTGGAACGTCCCGACATGCGGTGGTGAACATG
ATCCATTTCATATTGTCGGTCGCTCCTGTCCGGAAGCTGTAGATGACCCAA?????????????????????????????
???????????
>108_DQ528832
TGTCGATACCTGTCCAAAACAGAACGACCCGCGAACCAACGATCACCACTCTCGGTGGGCCGGTTTCTTAACCGATCCYG
TGCTCGCCGGATCCGTGGTTTCGCGTATCGCCCTGGTCGGGAGCTTTATCTCGGTCTTGTCGTGCGCGTTGCTTCCGGAT
AWCACAAAACCCCGGCACGAAAAGTGTCAAGGAACAAGCAAACGARCGGCTRGCATTCGCCTCCCCGGAGACGGTGTGTG
YGCGGRTGCTGTGCTGCGATATAAAGTCTAAAACGACTCTCGGCAACGGATATCTCGGCTCTCGCATCGATGAAGAACGT
AGCGAAATGCGATACTTGGTGTGAATTGCAGAATCCCGTGAACCATCGAGTCTTTGAACGCAAGTTGCGCCCCAAGCCTT
CTGGCYGAGGGCACGTCTGCCTGGGTGTCACAAATCGTCGTCCCYCATATTCCTTTGCGGATGCGGGACGGAAGCTGGTC
TCCCGTGTGTTACCGCACGCGGTTGGCCTAAATCCGAGCCAAGGACGCCTGGARCGTCCCGACATGCGGTGGTGAACATG
ATCCATTTSATATTGTCGGTCGCTCCTGTCCGGAAGCTGTAGATGACCCAAAGTCCTTTAAGCGACCCCAGGTCAGGCGG
GATTACCCGCT
>109_DQ528833
TGTCGATACCTGTCCAAAACAGAACGACCCGCGAACCAACGATCACCACTCTCGGTGGGCCGGTTTCTTAACCGATCCTG
TGCTCGCCGGATCCGTGGTTTCGCGTATCGCCCTGRTCGGGAGCTTTATCTCGGTCTTGTCGTGCGCGTTGCTTCCGGAT
AACACAWAACCCCGGCACGAAAAGTGTCAAGGAACAAGCAAACGAGCGGCTAGCATTCGCCTCCCCGGAGACGGTGTGTG
YGCGGGTGCTGTGCTGCGATATAAAGTCTAAAACGACTCTCGGCAACGGATATCTCGGCTCTCGCATCGATGAAGAACGT
AGCGAAATGCGATACTTGGTGTGAATTGCAGAATCCCGTGAACCATCGAGTCTTTGAACGCAAGTTGCGCCCCAAGCCTT
CTGGCTGAGGGCACGTCTGCCTGGGTGTCACAAATCGTCGTCCCTCATATTCCTTTGCGGATGCGGGACGGAAGCTGGTC
TCCCGTGTGTTACCGCACGCGGTTGGCCTAAATCCGAGCCAAGGACGCYTGGAACGTCCCGACATGCGGTGGTGAACATG
ATCCATTTSATATTGTCGGTCGCTCCTGTCCGGAAGCTGTAGATGACCCAAAGTCCTTTAAGCGACCCCAGGTCAGGCGG
GATTACCCGCT
>110_DQ528835
TGTCGATACCTGTCCAAAACAGAACGACCCGCGAACCAACGATCACCACTCTCGGTGGGCCGGTTTCTTAACCGATCCTG
TGCTCGCCGGATCCGTGGTTTCGCGTATCGCCCTGRTCGGGAGCTTTATCTCGGTCTTGTCGTGCGCGTTGCTTCCGGAT
AACACAWAACCCCGGCACGAAAAGTGTCAAGGAACAAGCAAACGAGCGGCTAGCATTCGCCTCCCCGGAGACGGTGTGTG
YGCGGGTGCTGTGCTGCGATATAAAGTCTAAAACGACTCTCGGCAACGGATATCTCGGCTCTCGCATCGATGAAGAACGT
AGCGAAATGCGATACTTGGTGTGAATTGCAGAATCCCGTGAACCATCGAGTCTTTGAACGCAAGTTGCGCCCCAAGCCTT
CTGGCTGAGGGCACGTCTGCCTGGGTGTCACAAATCGTCGTCCCTCATATTCCTTTGCGGATGCGGGACGGAAGCTGGTC
TCCCGTGTGTTACCGCACGCGGTTGGCCTAAATCCGAGCCAAGGACGCCTGGAACGTCCCGACATGCGGTGGTGAACATG
ATCCATTTCATATTGTCGGTCGCTCCTGTCCGGAAGCTGTAGATGACCCAA?????????????????????????????
???????????
>111_DQ528836
TGTCGATACCTGTCCAAAACAGAACGACCCGCGAACCAACGATCACCACTCTCGGTGGGCCGGTTTCTTAACCGATCCTG
TGCTCGCCGGATCCGTGGTTTCGCGTATCGCCCTGGTCGGGAGCTTTATCTCGGTCTTGTCGTGCGCGTTGCTTCCGGAT
AACACAAAACCCCGGCACGAAAAGTGTCAAGGAACAAGCAAACGAGCGGCTRGCATTCGCCTCCCCGGAGACGGTGTGTG
YGCGGRTGCTGTGCTGCGATATAAAGTCTAAAACGACTCTCGGCAACGGATATCTCGGCTCTCGCATCGATGAAGAACGT
AGCGAAATGCGATACTTGGTGTGAATTGCAGAATCCCGTGAACCATCGAGTCTTTGAACGCAAGTTGCGCCCCAAGCCTT
CTGGCTGAGGGCACGTCTGCCTGGGTGTCACAAATCGTCGTCCCTCATATTCCTTTGCGGATGCGGGACGGAAGCTGGTC
TCCCGTGTGTTACCGCACGCGGTTGGCCTAAATCCGAGCCAAGGACGCCTGGAACGTCCCGACATGCGGTGGTGAACATG
ATCCATTTCATATTGTCGGTCGCTCCTGTCCGGAAGCTGTAGATGACCCAAAGTCCTTTAAGCGACCCCAGGTCAGGCGG
GATTACCCGCT
>112_DQ528837
TGTCGATACCTGTCCAAAACAGAACGACCCGCGAACCAACGATCACCACTCTCGGTGGGCCGGTTTCTTAACCGATCCTG
TGCTCGCCGGATCCGTGGTTTCGCGTATCGCCCTGGTCGGGAGCTTTATCTCGGTCTTGTCGTGCGCGTTGCTTCCGGAT
AACACAAAACCCCGGCACGAAAAGTGTCAAGGAACAAGCAAACGAGCGGCTAGCATTCGCCTCCCCGGAGACGGTGTGTG
YGCGGGTGCWKTGCTGCGATATAAAGTCTAAAACGACTCTCGGCAACGGATATCTCGGCTCTCGCATCGATGAAGAACGT
AGCGAAATGCGATACTTGGTGTGAATTGCAGAATCCCGTGAACCATCGAGTCTTTGAACGCAAGTTGCGCCCCAAGCCTT
CTGGCTGAGGGCACGTCTGCCTGGGTGTCACAAATCGTCGTCCCTCATATTCCTTTGCGGATGCGGGACGGAAGCTGGTC
TCCCGTGTGTTACCGCACGCGGTTGGCCTAAATCCGAGCCAAGGACGCCTGGAACGTCYCGACATGCGGTGGTGAACATG
ATCCATTTCATATTGTCGGTCGCTCCTGTCCGGAAGCTGTAGAT????????????????????????????????????
???????????
>113_DQ528838
TGTCGATACCTGTCCAAAACAGAACGACCCGCGAACCAACGATCACCACTCTCGGTGGGCCGGTTTCTTAACCGATCCTG
TGCTCGCCGGATCCGTGGTTTCGCGTATCGCCCTGGTCGGGAGCTTTATCTCGGTCTTGTCGTGCGCGTTGCTTCCGGAT
AACACAAAACCCCGGCACGAAAAGTGTCAAGGAACAAGCAAACGAGCGGCTAGCATTCGCCTCCCCGGAGACGGTGTGTG
YGCGGGTGCTGTGCTGCGATATAAAGTCTAAAACGACTCTCGGCAACGGATATCTCGGCTCTCGCATCGATGAAGAACGT
AGCGAAATGCGATACTTGGTGTGAATTGCAGAATCCCGTGAACCATCGAGTCTTTGAACGCAAGTTGCGCCCCAAGCCTT
CTGGCTGAGGGCACGTCTGCCTGGGTGTCACAAATCGTCGTCCCTCATATTCCTTTGCGGATGCGGGACGGAAGCTGGTC
TCCCGTGTGTTACCGCACGCGGTTGGCCTAAATCCGAGCCAAGGACGCCTGGAACGTCCCGACATGCGGTGGTGAACATG
ATCCATTTSATATTGTCGGTCGCTCCTGTCCGGAAGCTGTAGATGACCCAAAGTCCTTTAAGCGACCCCAGGTCAGGCGG
GATTACCCGCT
>114_DQ528839
TGTCGATACCTGTCCAAAACAGAACGACCCGCGAACCAACGATCACCACTCTCGGTGGGCCGGTTTCTTAACCGATCCTG
TGCTCGCCGGATCCGTGGTTTCGCGTATCGCCCTGGTCGGGAGCTTTATCTCGGTCTTGTCGTGCGCGTTGCTTCCGGAT
AACACAAAACCCCGGCACGAAAAGTGTCAAGGAACAAGCAAACRAGCGGCTAGCATTCGCCTCCCCGGAGACGGTGTGTG
TGCGGGTGCTGTGCTGCGATATAAAGTCTAAAACGACTCTCGGCAACGGATATCTCGGCTCTCGCATCGATGAAGAACGT
AGCGAAATGCGATACTTGGTGTGAATTGCAGAATCCCGTGAACCATCGAGTCTTTGAACGCAAGTTGCGCCCCAAGCCTT
CTGGCTGAGGGCACGTCTGCCTGGGTGTCACAAATCGTCGTCCCTCATATTCCTTTGCGGATGCGGGACGGAAGCTGGTC
TCCCGTGTGTTACCGCACGCGGTTGGCCTAAATCCGAGCCAAGGACGCCTGGAACGTCCCGACATGCGGTGGTGAACATG
ATCCATTTCATATTGTCGGTCGCTCCTGTCCGGAAGCTGTAGATGACCCAAAGTCCTTTAAGCGACCCCAGGTCAGGCGG
GATTACCCGCT
>115_DQ528840
TGTCGATACCTGTCCAAAACAGAACGACCCGCGAACCAACGATCACCACTCTCGGTGGGCCGGTTTCTTAACCGATCCTG
TGCTCGCCGGATCCGTGGTTTCGCGTATCGCCCTGGTCGGGAGCTTTATCTCGGTCTTGTCGTGCGCGTTGCTTCCGGAT
AACACAAAACCCCGGCACGAAAAGTGTCAAGGAACAAGCAAACRAGCGGCTAGCATTCGCCTCCCCGGAGACGGTGTGTG
TGCGGGTGCTGTGCTGCGATATAAAGTCTAAAACGACTCTCGGCAACGGATATCTCGGCTCTCGCATCGATGAAGAACGT
AGCGAAATGCGATACTTGGTGTGAATTGCAGAATCCCGTGAACCATCGAGTCTTTGAACGCAAGTTGCGCCCCAAGCCTT
CTGGCTGAGGGCACGTCTGCCTGGGTGTCACAAATCGTCGTCCCTCATATTCCTTTGCGGATGCGGGACGGAAGCTGGTC
TCCCGTGTGTTACCGCACGCGGTTGGCCTAAATCCGAGCCAAGGACGCYTGGAACGTCCCGACATGCGGTGGTGAACATG
ATCCATTTCATATTGTCGGTCGCTCCTGTCCGGAAGCTGTAGATGACCCAAAGTCCTTTAAGCGACCCCAGGTCAGGCGG
GATTACCCGCT
>116_DQ528841
TGTCGATACCTGTCCAAAACAGAACGACCCGCGAACCAACGATCACCACTCTCGGTGGGCCGGTTTCTTAACCGATCCTG
TGCTCGCCGGATCCGTGGTTTCGCGTATCGCCCTGGTCGGGAGCTTTATCTCGGTCTTGTCGTGCGCGTTGCTTCCGGAT
AACACAAAACCCCGGCACGAAAAGTGTCAAGGAACAAGCAAACGARCGGCTRGCATTCGCCTCCCCGGARACGGTGTGTG
YGCGGRTGCTGTGCTGCGATATAAAGTCTAAAACGACTCTCGGCAACGGATATCTCGGCTCTCGCATCGATGAAGAACGT
AGCGAAATGCGATACTTGGTGTGAATTGCAGAATCCCGTGAACCATCGAGTCTTTGAACGCAAGTTGCGCCCCAAGCCTT
CTGGCTGAGGGCACGTCTGCCTGGGTGTCACAAATCGTCGTCCCYCATATTCCTTTGCGGATGCGGGACGGAAGCTGGTC
TCCCGTGTGTTACCGCACGCGGTTGGCCTAAATCCGAGCCAAGGACGCCTGGAACGTCCCGACATGCGGTGGTGAACATG
ATCCATTTCATATTGTCGGTCGCTCCTGTCCGGAAGCTGTAGATGACCCAAAGTCCTTTAAGCGACCCCAGGTCAGGCGG
GATTACCCGCT
>117_DQ528842
TGTCGATACCTGTCCAAAACAGAACGACCCGCGAACCAACGATCACCACTCTCGGTGGGCCGGTTTCTTAACCGATCCTG
TGCTCGCCGGATCCGTGGTTTCGCGTATCGCCCTGGTCGGGAGCTTTATCTCGGTCTTGTCGTGCGCGTTGCTTCCGGAT
AACACAAAACCCCGGCACGAAAAGTGTCAAGGAACAAGCAAACGARCGGCTRGCATTCGCCTCCCCGGAGACGGTGTGTG
YGCGGRTGCTGTGCTGCGATATAAAGTCTAAAACGACTCTCGGCAACGGATATCTCGGCTCTCGCATCGATGAAGAACGT
AGCGAAATGCGATACTTGGTGTGAATTGCAGAATCCCGTGAACCATCGAGTCTTTGAACGCAAGTTGCGCCCCAAGCCTT
CTGGCTGAGGGCACGTCTGCCTGGGTGTCACAAATCGTCGTCCCTCATATTCCTTTGCGGATGCGGGACGGAAGCTGGTC
TCCCGTGTGTTACCGCACGCGGTTGGCCTAAATCCGAGCCAAGGACGCCTGGAACGTCCCGACATGCGGTGGTGAACATG
ATCCATTTCATATTGTCGGTCGCTCCTGTCCGGAAGCTGTAGATGACCCAAAGTCCTTTAA???????????????????
???????????
>118_DQ528843
TGTCGATACCTGTCCAAAACAGAACGACCCGCGAACCAACGATCACCACTCTCGGTGGGCCGGTTTCTTAACCGATCCTG
TGCTCGCCGGATCCGTGGTTTCGCGTATCGCCCTGGTCGGGAGCTTTATCTCGGTCTTGTCGTGCGCGTTGCTTCCGGAT
AACACAAAACCCCGGCACGAAAAGTGTCAAGGAACAAGCAAACGARCGGCTRGCATTCGCCTCCCCGGAGACGGTGTGTG
YGCGGRTGCTGTGCTGCGATATAAAGTCTAAAACGACTCTCGGCAACGGATATCTCGGCTCTCGCATCGATGAAGAACGT
AGCGAAATGCGATACTTGGTGTGAATTGCAGAATCCCGTGAACCATCGAGTCTTTGAACGCAAGTTGCGCCCCAAGCCTT
CTGGCTGAGGGCACGTCTGCCTGGGTGTCACAAATCGTCGTCCCYCATATTCCTTTGCGGATGCGGGACGGAAGCTGGTC
TCCCGTGTGTTACCGCACGCGGTTGGCCTAAATCCGAGCCAAGGACGCCTGGAACGTCCCGACATGCGGTGGTGAACATG
ATCCATTTCATATTGTCGGTCGCTCCTGTCCGGAAGCTGTAGAT????????????????????????????????????
???????????
>119_DQ528844
TGTCGATACCTGTCCAAAACAGAACGACCCGCGAACCAACGATCACCACTCTCGGTGGGCCGGTTTCTTAACCGATCCTG
TGCTCGCCGGATCCGTGGTTTCGCGTATCGCCCTGGTCGGGAGCTTTATCTCGGTCTTGTCGTGCGCGTTGCTTCCGGAT
AACACAAAACCCCGGCACGAAAAGTGTCAAGGAACAAGCAAACGAGCGGCTRGCATTCGCCTCCCCGGAGACGGTGTGTG
YGCGGRTGCTGTGCTGCGATATAAAGTCTAAAACGACTCTCGGCAACGGATATCTCGGCTCTCGCATCGATGAAGAACGT
AGCGAAATGCGATACTTGGTGTGAATTGCAGAATCCCGTGAACCATCGAGTCTTTGAACGCAAGTTGCGCCCCAAGCCTT
CTGGCTGAGGGCACGTCTGCCTGGGTGTCACAAATCGTCGTCCCTCATATTCCTTTGCGGATGCGGGACGGAAGCTGGTC
TCCCGTGTGTTACCGCACGCGGTTGGCCTAAATCCGAGCCAAGGACGCCTGGAACGTCCCGACATGCGGTGGTGAACATG
ATCCATTTSATATTGTCGGTCGCTCCTGTCCGGAAGCTGTAGATGACCCAAAGTCCTTTAAGCGACCCCAGGTCAGGCGG
GATTACCCGCT
>120_DQ528846
TGTCGATACCTGTCCAAAACAGAACGACCCGCGAACCAACGATCACCACTCTCGGTGGGCCGGTTTCTTAACCGATCCTG
TGCTCGCCGGATCCGTGGTTTCGCGTATCGCCCTGGTCGGGAGCTTTATCTCGGTCTTGTCGTGCGCGTTGCTTCCGGAT
AACACAAAACCCCGGCACGAAAAGTGTCAAGGAACAAGCAAACGAGCGGCTRGCATTCGCCTCCCCGGARACGGTGTGTG
YGCGGRTGCTGTGCTGCGATATAAAGTCTAAAACGACTCTCGGCAACGGATATCTCGGCTCTCGCATCGATGAAGAACGT
AGCGAAATGCGATACTTGGTGTGAATTGCAGAATCCCGTGAACCATCGAGTCTTTGAACGCAAGTTGCGCCCCAAGCCTT
CTGGCTGAGGGCACGTCTGCCTGGGTGTCACAAATCGTCGTCCCTCATATTCCTTTGCGGATGCGGGACGGAAGCTGGTC
TCCCGTGTGTTACCGCACGCGGTTGGCCTAAATCCGAGCCAAGGACGCCTGGAACGTCCCGACATGCGGTGGTGAACATG
ATCCATTTCATATTGTCGGTCGCTCCTGTCCGGAAGCTGTAGATGACCCAAAGTCCTTTAAGCGACCCCAGGTCAGGCGG
GATTACCCGCT
>121_DQ528847
TGTCGATACCTGTCCAAAACAGAACGACCCGCGAACCAACGATCACCACTCTCGGTGGGCCGGTTTCTTAACCGATCCTG
TGCTCGCCGGATCCGTGGTTTCGCGTATCGCCCTGGTCGGGAGCTTTATCTCGGTCTTGTCGTGCGCGTTGCTTCCGGAT
AACACAAAACCCCGGCACGAAAAGTGTCAAGGAACAAGCAAACGAGCGGCTAGCATTCGCCTCCCCGGARACGGTGTGTG
YGCGGGTGCTGTGCTGCGATATAAAGTCTAAAACGACTCTCGGCAACGGATATCTCGGCTCTCGCATCGATGAAGAACGT
AGCGAAATGCGATACTTGGTGTGAATTGCAGAATCCCGTGAACCATCGAGTCTTTGAACGCAAGTTGCGCCCCAAGCCTT
CTGGCTGAGGGCACGTCTGCCTGGGTGTCACAAATCGTCGTCCCTCATATTCCTTTGCGGATGCGGGACGGAAGCTGGTC
TCCCGTGTGTTACCGCACGCGGTTGGCCTAAATCCGAGCCAAGGACGCCTGGAACGTCCCGACATGCGGTGGTGAACATG
ATCCATTTCATATTGTCGGTCGCTCCTGTCCGGAAGCTGTAGATGACCCAAAGTCCTTTAAGCGACCCCAGGTCAGGCGG
GATTACCCGCT
>122_DQ528848
TGTCGATACCTGTCCAAAACAGAACGACCCGCGAACCAACGATCACCACTCTCGGTGGGCCGGTTTCTTAACCGATCCTG
TGCTCGCCGGATCCGTGGTTTCGCGTATCGCCCTGGTCGGGAGCTTTATCTCGGTCTTGTCGTGCGCGTTGCTTCCGGAT
AACACAAAACCCCGGCACGAAAAGTGTCAAGGAACAAGCAAACGAGCGGCTAGCATTCGCCTCCCCGGAGACGGTGTGTG
YGCGGRTGCTGTGCTGCGATATAAAGTCTAAAACGACTCTCGGCAACGGATATCTCGGCTCTCGCATCGATGAAGAACGT
AGCGAAATGCGATACTTGGTGTGAATTGCAGAATCCCGTGAACCATCGAGTCTTTGAACGCAAGTTGCGCCCCAAGCCTT
CTGGCTGAGGGCACGTCTGCCTGGGTGTCACAAATCGTCGTCCCTCATATTCCTTTGCGGATGCGGGACGGAAGCTGGTC
TCCCGTGTGTTACCGCACGCGGTTGGCCTAAATCCGAGCCAAGGACGCCTGGARCGTCCCGACATGCGGTGGTGAACATG
ATCCATTTSATATTGTCGGTCGCTCCTGTCCGGAAGCTGTAGATGAC?????????????????????????????????
???????????
>123_DQ528849
TGTCGATACCTGTCCAAAACAGAACGACCCGCGAACCAACGATCACCACTCTCGGTGGGCCGGTTTCTTAACCGATCCTG
TGCTCGCCGGATCCGTGGTTTCGCGTATCGCCCTGGTCGGGAGCTTTATCTCGGTCTTGTCGTGCGCGTTGCTTCCGGAT
AACACAAAACCCCGGCACGAAAAGTGTCAAGGAACAAGCAAACGAGCGGCTAGCATTCGCCTCCCCGGAGACGGTGTGTG
YGCGGGTGCTGTGCTGCGATATAAAGTYTAAAACGACTCTCGGCAACGGATATCTCGGCTCTCGCATCGATGAAGAACGT
AGCGAAATGCGATACTTGGTGTGAATTGCAGAATCCCGTGAACCATCGAGTCTTTGAACGCAAGTTGCGCCCCAAGCCTT
CTGGCTGAGGGCACGTCTGCCTGGGTGTCACAAATCGTCGTCCCTCATATTCCTTTGCGGATGCGGGACGGAAGCTGGTC
TCCCGTGTGTTACCGCACGCGGTTGGCCTAAATCCGAGCCAAGGACGCCTGGAACGTCCCGACATGCGGTGGTGAACATG
ATCCATTTCATATTGTCGGTCGCTCCTGTCCGGAAGCTGTAGATGACCCAAAGTCCTTTAAGCGACCCCAGGTCAGGCGG
GATTACCCGCT
>124_DQ528850
TGTCGATACCTGTCCAAAACAGAACGACCCGCGAACCAACGATCACCACTCTCGGTGGGCCGGTTTCTTAACCGATCCTG
TGCTCGCCGGATCCGTGGTTTCGCGTATCGCCCTGGTCGGGAGCTTTATCTCGGTCTTGTCGTGCGCGTTGCTTCCGGAT
AACACAWAACCCCGGCACGAAAAGTGTCAAGGAACAAGCAAACGAGCGGCTAGCATTCGCCTCCCCGGAGACGGTGTGTG
YGCGGGTGCTGTGCTGCGATATAAAGTCTAAAACGACTCTCGGCAACGGATATCTCGGCTCTCGCATCGATGAAGAACGT
AGCGAAATGCGATACTTGGTGTGAATTGCAGAATCCCGTGAACCATCGAGTCTTTGAACGCAAGTTGCGCCCCAAGCCTT
CTGGCTGAGGGCACGTCTGCCTGGGTGTCACAAATCGTCGTCCCTCATATTCCTTTGCGGATGCGGGACGGAAGCTGGTC
TCCCGTGTGTTACCGCACGCGGTTGGCCTAAATCCGAGCCAAGGACGCYTGGAACGTCCCGACATGCGGTGGTGAACATG
ATCCATTTCATATTGTCGGTCGCTCCTGTCCGGAAGCTGTAGATGACCCAAAGTCCTTTAAGCGACCCCAGGTCAGGCGG
GATTACCCGCT
>125_DQ528851
TGTCGATACCTGTCCAAAACAGAACGACCCGCGAACCAACGATCACCACTCTCGGTGGGCCGGTTTCTTAACCGATCCTG
TGCTCGCCGGATCCGTGGTTTCGCGTATCGCCCTGRTCGGGAGCTTTATCTCGGTCTTGTCGTGCGCGTTGCTTCCGGAT
AACACAWAACCCCGGCACGAAAAGTGTCAAGGAACAAGCAAACGAGCGGCTAGCATTCGCCTCCCCGGAGACGGTGTGTG
YGCGGGTGCTGTGCTGCGATATAAAGTCTAAAACGACTCTCGGCAACGGATATCTCGGCTCTCGCATCGATGAAGAACGT
AGCGAAATGCGATACTTGGTGTGAATTGCAGAATCCCGTGAACCATCGAGTCTTTGAACGCAAGTTGCGCCCCAAGCCTT
CTGGCTGAGGGCACGTCTGCCTGGGTGTCACAAATCGTCGTCCCTCATATTCCTTTGCGGATGCGGGACGGAAGCTGGTC
TCCCGTGTGTTACCGCACGCGGTTGGCCTAAATCCGAGCCAAGGACGCCTGGAACGTCCCGACATGCGGTGGTGAACATG
ATCCATTTSATATTGTCGGTCGCTCCTGTCCGGAAGCTGTAGATGACCCAAAGTCCTTTAAGCGACCCCAGGTCAGG???
???????????
>126_DQ528852
TGTCGATACCTGTCCAAAACAGAACGACCCGCGAACCAACGATCACCACTCTCGGTGGGCCGGTTTCTTAACCGATCCYG
TGCTCGCCGGATCCGTGGTTTCGCGTATCGCCCTGGTCGGGAGCTTTATCTCGGTCTTGTCGTGCGCGTTGCTTCCGGAT
AWCACAAAACCCCGGCACGAAAAGTGTCAAGGAACAAGCAAACGAGCGGCTRGCATTCGCCTCCCCGGAGACGGTGTGTG
YGCGGRTGCTGTGCTGCGATATAAAGTCTAAAACGACTCTCGGCAACGGATATCTCGGCTCTCGCATCGATGAAGAACGT
AGCGAAATGCGATACTTGGTGTGAATTGCAGAATCCCGTGAACCATCGAGTCTTTGAACGCAAGTTGCGCCCCAAGCCTT
CTGGCYGAGGGCACGTCTGCCTGGGTGTCACAAATCGTCGTCCCTCATATTCCTTTGCGGATGCGGGACGGAAGCTGGTC
TCCCGTGTGTTACCGCACGCGGTTGGCCTAAATCCGAGCCAAGGACGCCTGGARCGTCCCGACATGCGGTGGTGAACATG
ATCCATTTSATATTGTCGGTCGCTCCTGTCCGGAAGCTGTAGATGACCCA??????????????????????????????
???????????
>127_DQ528853
TGTCGATACCTGTCCAAAACAGAACGACCCGCGAACCAACGATCACCACTCTCGGTGGGCCGGTTTCTTAACCGATCCYG
TGCTCGCCGGATCCGTGGTTTCGCGTATCGCCCTGGTCGGGAGCTTTATCTCGGTCTTGTCGTGCGCGTTGCTTCCGGAT
AWCACAAAACCCCGGCACGAAAAGTGTCAAGGAACAAGCAAACGAGCGGCTRGCATTCGCCTCCCCGGAGACGGTGTGTG
YGCGGRTGCTGTGCTGCGATATAAAGTCTAAAACGACTCTCGGCAACGGATATCTCGGCTCTCGCATCGATGAAGAACGT
AGCGAAATGCGATACTTGGTGTGAATTGCAGAATCCCGTGAACCATCGAGTCTTTGAACGCAAGTTGCGCCCCAAGCCTT
CTGGCTGAGGGCACGTCTGCCTGGGTGTCACAAATCGTCGTCCCYCATATTCCTTTGCGGATGCGGGACGGAAGCTGGTC
TCCCGTGTGTTACCGCACGCGGTTGGCCTAAATCCGAGCCAAGGACGCCTGGAACGTCCCGACATGCGGTGGTGAACATG
ATCCATTTCATATTGTCGGTCGCTCCTGTCCGGAAGCTGTAGATGACCCAAAGTCCTTTAAGCGACCCCAGGTCAGGCGG
GATTACCCGCT
>128_DQ528854
TGTCGATACCTGTCCAAAACAGAACGACCCGCGAACCAACGATCACCACTCTCGGTGGGCCGGTTTCTTAACCGATCCYG
TGCTCGCCGGATCCGTGGTTTCGCGTATCGCCCTGGTCGGGAGCTTTATCTCGGTCTTGTCGTGCGCGTTGCTTCCGGAT
AWCACAAAACCCCGGCACGAAAAGTGTCAAGGAACAAGCAAACGARCGGCTRGCATTCGCCTCCCCGGARACGGTGTGTG
YGCGGRTGCTGTGCTGCGATATAAAGTCTAAAACGACTCTCGGCAACGGATATCTCGGCTCTCGCATCGATGAAGAACGT
AGCGAAATGCGATACTTGGTGTGAATTGCAGAATCCCGTGAACCATCGAGTCTTTGAACGCAAGTTGCGCCCCAAGCCTT
CTGGCYGAGGGCACGTCTGCCTGGGTGTCACAAATCGTCGTCCCYCATATTCCTTTGCGGATGCGGGACGGAAGCTGGTC
TCCCGTGTGTTACCGCACGCGGTTGGCCTAAATCCGAGCCAAGGACGCCTGGARCGTCCCGACATGCGGTGGTGAACATG
ATCCATTTSATATTGTCGGTCGCTCCTGTCCGGAAGCTG?????????????????????????????????????????
???????????
>129_DQ528855
TGTCGATACCTGTCCAAAACAGAACGACCCGCGAACCAACGATCACCACTCTCGGTGGGCCGGTTTCTTAACCGATCCTG
TGCTCGCCGGATCCGTGGTTTCGCGTATCGCCCTGGTCGGGAGCTTTATCTCGGTCTTGTCGTGCGCGTTGCTTCCGGAT
AWCACAAAACCCCGGCACGAAAAGTGTCAAGGAACAAGCAAACGARCGGCTRGCATTCGCCTCCCCGGARACGGTGTGTG
YGCGGRTGCTGTGCTGCGATATAAAGTCTAAAACGACTCTCGGCAACGGATATCTCGGCTCTCGCATCGATGAAGAACGT
AGCGAAATGCGATACTTGGTGTGAATTGCAGAATCCCGTGAACCATCGAGTCTTTGAACGCAAGTTGCGCCCCAAGCCTT
CTGGCTGAGGGCACGTCTGCCTGGGTGTCACAAATCGTCGTCCCYCATATTCCTTTGCGGATGCGGGACGGAAGCTGGTC
TCCCGTGTGTTACCGCACGCGGTTGGCCTAAATCCGAGCCAAGGACGCCTGGARCGTCCCGACATGCGGTGGTGAACATG
ATCCATTTCATATTGTCGGTCGCTCCTGTCCGGAAGCTGTAGATGACCCAAAGTCCTTTAAGCGACCCCAGGTCAGGCGG
GATTACCCGCT
>130_DQ528857
TGTCGATACCTGTCCAAAACAGAACGACCCGCGAACCAACGATCACCACTCTCGGTGGGCCGGTTTCTTAACCGATCCYG
TGCTCGCCGGATCCGTGGTTTCGCGTATCGCCCTGGTCGGGAGCTTTATCTCGGTCTTGTCGTGCGCGTTGCTTCCGGAT
AWCACAAAACCCCGGCACGAAAAGTGTCAAGGAACAAGCAAACGARCGGCTRGCATTCGCCTCCCCGGAGACGGTGTGTG
YGCGGRTGCTGTGCTGCGATATAAAGTCTAAAACGACTCTCGGCAACGGATATCTCGGCTCTCGCATCGATGAAGAACGT
AGCGAAATGCGATACTTGGTGTGAATTGCAGAATCCCGTGAACCATCGAGTCTTTGAACGCAAGTTGCGCCCCAAGCCTT
CTGGCTGAGGGCACGTCTGCCTGGGTGTCACAAATCGTCGTCCCTCATATTCCTTTGCGGATGCGGGACGGAAGCTGGTC
TCCCGTGTGTTACCGCACGCGGTTGGCCTAAATCCGAGCCAAGGACGCCTGGAACGTCCCGACATGCGGTGGTGAACATG
ATCCATTTCATATTGTCGGTCGCTCCTGTCCGGAAGCTGTAGATGACCCAAAGTCCTTTAAGCGACCCCAGGTCAGGCGG
GATTACCCGCT
>131_DQ528858
TGTCGATACCTGTCCAAAACAGAACGACCCGCGAACCAACGATCACCACTCTCGGTGGGCCGGTTTCTTAACCGATCCTG
TGCTCGCCGGATCCGTGGTTTCGCGTATCGCCCTGGTCGGGAGCTTTATCTCGGTCTTGTCGTGCGCGTTGCTTCCGGAT
AACACAAAACCCCGGCACGAAAAGTGTCAAGGAACAAGCAAACGAGCGGCTAGCATTCGCCTCCCCGGARACGGTGTGTG
TGCGGGTGCTGTGCTGCGATATAAAGTCTAAAACGACTCTCGGCAACGGATATCTCGGCTCTCGCATCGATGAAGAACGT
AGCGAAATGCGATACTTGGTGTGAATTGCAGAATCCCGTGAACCATCGAGTCTTTGAACGCAAGTTGCGCCCCAAGCCTT
CTGGCTGAGGGCACGTCTGCCTGGGTGTCACAAATCGTCGTCCCTCATATTCCTTTGCGGATGCGGGACGGAAGCTGGTC
TCCCGTGTGTTACCGCACGCGGTTGGCCTAAATCCGAGCCAAGGACGCCTGGAACGTCCCGACATGCGGTGGTGAACATG
ATCCATTTCATATTGTCGGTCGCTCCTGTCCGGAAGCTGTAGATGACCCAAAGTCCTTTAAGCGACCCCAGGTCAGGCGG
GATTACCCGCT
>132_DQ528859
TGTCGATACCTGTCCAAAACAGAACGACCCGCGAACCAACGATCACCACTCTCGGTGGGCCGGTTTCTTAACCGATCCTG
TGCTCGCCGGATCCGTGGTTTCGCGTATCGCCCTGRTCGGGAGCTTTATCTCGGTCTTGTCGTGCGCGTTGCTTCCGGAT
AACACAWAACCCCGGCACGAAAAGTGTCAAGGAACAAGCAAACGAGCGGCTAGCATTCGCCTCCCCGGAGACGGTGTGTG
TGCGGGTGCTGTGCTGCGATATAAAGTCTAAAACGACTCTCGGCAACGGATATCTCGGCTCTCGCATCGATGAAGAACGT
AGCGAAATGCGATACTTGGTGTGAATTGCAGAATCCCGTGAACCATCGAGTCTTTGAACGCAAGTTGCGCCCCAAGCCTT
CTGGCTGAGGGCACGTCTGCCTGGGTGTCACAAATCGTCGTCCCTCATATTCCTTTGCGGATGCGGGACGGAAGCTGGTC
TCCCGTGTGTTACCGCACGCGGTTGGCCTAAATCCGAGCCAAGGACGCCTGGAACGTCCCGACATGCGGTGGTGAACATG
ATCCATTTCATATTGTCGGTCGCTCCTGTCCGGAAGCTGTAGATGACCCAAAGTCCTTTAAGCGACCCCAGGTCAGGCGG
GATTACCCGCT
>133_DQ528860
TGTCGATACCTGTCCAAAACAGAACGACCCGCGAACCAACGATCACCACTCTCGGTGGGCCGGTTTCTTAACCGATCCTG
TGCTCGCCGGATCCGTGGTTTCGCGTATCGCCCTGGTCGGGAGCTTTATCTCGGTCTTGTCGTGCGCGTTGCTTCCGGAT
AACACAAAACCCCGGCACGAAAAGTGTCAAGGAACAAGCAAACGAGCGGCTAGCATTCGCCTCCCCGGAGACGGTGTGTG
TGCGGRTGCTGTGCTGCGATATAAAGTCTAAAACGACTCTCGGCAACGGATATCTCGGCTCTCGCATCGATGAAGAACGT
AGCGAAATGCGATACTTGGTGTGAATTGCAGAATCCCGTGAACCATCGAGTCTTTGAACGCAAGTTGCGCCCCAAGCCTT
CTGGCTGAGGGCACGTCTGCCTGGGTGTCACAAATCGTCGTCCCTCATATTCCTTTGCGGATGCGGGACGGAAGCTGGTC
TCCCGTGTGTTACCGCACGCGGTTGGCCTAAATCCGAGCCAAGGACGCCTGGAACGTCCCGACATGCGGTGGTGAACATG
ATCCATTTCATATTGTCGGTCGCTCCTGTCCGGAAGCTGTAGATGAC?????????????????????????????????
???????????
>134_DQ528861
TGTCGATACCTGTCCAAAACAGAACGACCCGCGAACCAACGATCACCACTCTCGGTGGGCCGGTTTCTTAACCGATCCTG
TGCTCGCCGGATCCGTGGTTTCGCGTATCGCCCTGGTCGGGAGCTTTATCTCGGTCTTGTCGTGCGCGTTGCTTCCGGAT
AACACAAAACCCCGGCACGAAAAGTGTCAAGGAACAAGCAAACGAGCGGCTAGCATTCGCCTCCCCGGAGACGGTGTGTG
TGCGGGTGCTGTGCTGCGATATAAAGTYTAAAACGACTCTCGGCAACGGATATCTCGGCTCTCGCATCGATGAAGAACGT
AGCGAAATGCGATACTTGGTGTGAATTGCAGAATCCCGTGAACCATCGAGTCTTTGAACGCAAGTTGCGCCCCAAGCCTT
CTGGCTGAGGGCACGTCTGCCTGGGTGTCACAAATCGTCGTCCCTCATATTCCTTTGCGGATGCGGGACGGAAGCTGGTC
TCCCGTGTGTTACCGCACGCGGTTGGCCTAAATCCGAGCCAAGGACGCCTGGAACGTCCCGACATGCGGTGGTGAACATG
ATCCATTTCATATTGTCGGTCGCTCCTGTCCGGAAGCTGTAGATGACCCA??????????????????????????????
???????????
>135_DQ528862
TGTCGATACCTGTCCAAAACAGAACGACCCGCGAACCAACGATCACCACTCTCGGTGGGCCGGTTTCTTAACCGATCCTG
TGCTCGCCGGATCCGTGGTTTCGCGTATCGCCCTGRTCGGGAGCTTTATCTCGGTCTTGTCGTGCGCGTTGCTTCCGGAT
AACACAWAACCCCGGCACGAAAAGTGTCAAGGAACAAGCAAACGAGCGGCTAGCATTCGCCTCCCCGGAGACGGTGTGTG
TGCGGGTGCTGTGCTGCGATATAAAGTCTAAAACGACTCTCGGCAACGGATATCTCGGCTCTCGCATCGATGAAGAACGT
AGCGAAATGCGATACTTGGTGTGAATTGCAGAATCCCGTGAACCATCGAGTCTTTGAACGCAAGTTGCGCCCCAAGCCTT
CTGGCTGAGGGCACGTCTGCCTGGGTGTCACAAATCGTCGTCCCTCATATTCCTTTGCGGATGCGGGACGGAAGCTGGTC
TCCCGTGTGTTACCGCACGCGGTTGGCCTAAATCCGAGCCAAGGACGCYTGGAACGTCCCGACATGCGGTGGTGAACATG
ATCCATTTCATATTGTCGGTCGCTCCTGTCCGGAAGCTGTAGATGACCCAAAGTCCTTT?????????????????????
???????????
>136_DQ528863
TGTCGATACCTGTCCAAAACAGAACGACCCGCGAACCAACGATCACCACTCTCGGTGGGCCGGTTTCTTAACCGATCCTG
TGCTCGCCGGATCCGTGGTTTCGCGTATCGCCCTGGTCGGGAGCTTTATCTCGGTCTTGTCGTGCGCGTTGCTTCCGGAT
AACACAWAACCCCGGCACGAAAAGTGTCAAGGAACAAGCAAACGAGCGGCTAGCATTCGCCTCCCCGGAGACGGTGTGTG
TGCGGGTGCTGTGCTGCGATATAAAGTCTAAAACGACTCTCGGCAACGGATATCTCGGCTCTCGCATCGATGAAGAACGT
AGCGAAATGCGATACTTGGTGTGAATTGCAGAATCCCGTGAACCATCGAGTCTTTGAACGCAAGTTGCGCCCCAAGCCTT
CTGGCTGAGGGCACGTCTGCCTGGGTGTCACAAATCGTCGTCCCTCATATTCCTTTGCGGATGCGGGACGGAAGCTGGTC
TCCCGTGTGTTACCGCACGCGGTTGGCCTAAATCCGAGCCAAGGACGCCTGGAACGTCCCGACATGCGGTGGTGAACATG
ATCCATTTCATATTGTCGGTCGCTCCTGTCCGGAAGCTGTAGATGACCCAAAGTCCTTTAA???????????????????
???????????
>137_DQ528864
TGTCGATACCTGTCCAAAACAGAACGACCCGCGAACCAACGATCACCACTCTCGGTGGGCCGGTTTCTTAACCGATCCTG
TGCTCGCCGGATCCGTGGTTTCGCGTATCGCCCTGGTCGGGAGCTTTATCTCGGTCTTGTCGTGCGCGTTGCTTCCGGAT
AACACAAAACCCCGGCACGAAAAGTGTCAAGGAACAAGCAAACGAGCGGCTRGCATTCGCCTCCCCGGAGACGGTGTGTG
TGCGGRTGCTGTGCTGCGATATAAAGTCTAAAACGACTCTCGGCAACGGATATCTCGGCTCTCGCATCGATGAAGAACGT
AGCGAAATGCGATACTTGGTGTGAATTGCAGAATCCCGTGAACCATCGAGTCTTTGAACGCAAGTTGCGCCCCAAGCCTT
CTGGCTGAGGGCACGTCTGCCTGGGTGTCACAAATCGTCGTCCCTCATATTCCTTTGCGGATGCGGGACGGAAGCTGGTC
TCCCGTGTGTTACCGCACGCGGTTGGCCTAAATCCGAGCCAAGGACGCCTGGAACGTCCCGACATGCGGTGGTGAACATG
ATCCATTTCATATTGTCGGTCGCTCCTGTCCGGAAGCTGTAGATGACCCAAAGTCCTTTAAGCGACCCCAGGTCAGGCGG
GATTACCCGCT
>138_DQ528865
TGTCGATACCTGTCCAAAACAGAACGACCCGCGAACCAACGATCACCACTCTCGGTGGGCCGGTTTCTTAACCGATCCTG
TGCTCGCCGGATCCGTGGTTTCGCGTATCGCCCTGGTCGGGAGCTTTATCTCGGTCTTGTCGTGCGYGTTGCTTCCGGAT
AACACAAAACCCCGGCACGAAAAGTGTCAAGGAACAAGCAAACGAGCGGCTAGCATTCGCCTCCCCGGAGACGGTGTGTG
TGCGGGTGCTGTGCTGCGATATAAAGTCTAAAACGACTCTCGGCAACGGATATCTCGGCTCTCGCATCGATGAAGAACGT
AGCGAAATGCGATACTTGGTGTGAATTGCAGAATCCCGTGAACCATCGAGTCTTTGAACGCAAGTTGCGCCCCAAGCCTT
CTGGCTGAGGGCACGTCTGCCTGGGTGTCACAAATCGTCGTCCCTCATATTCCTTTGCGGATGCGGGACGGAAGCTGGTC
TCCCGTGTGTTACCGCACGCGGTTGGCCTAAATCCGAGCCAAGGACGCCTGGAACGTCCCGACATGCGGTGGTGAACATG
ATCCATTTCATATTGTCGGTCGCTCCTGTCCGGAAGCTGTAGATGAC?????????????????????????????????
???????????
>139_DQ528866
TGTCGATACCTGTCYAAAACAGAACGACCCGCGAACCAACGATCACCACTCTCGGTGGGCCGGTTTCTTAACCGATCCCG
TGCTCGCCGGATCCGTGGTTTCGCGTATCGYCCTGGTCGGGAGCTTTATCTCGGTCTTGTCGTGCGCGTTGCTTCCGGAT
ATCACAAAACCCCGGCACGAAAAGTGTCAAGGAACAAGCAAACGAACGGCTGGCATTCGCCTACCCGGAKACGGTGTGTG
CGCGGATGCTGTGCTGCGATATAAAGTCTAAAACGACTCTCGGCAACGGATATCTCGGCTCTCGCATCGATGAAGAACGT
AGCGAAATGCGATACTTGGTGTGAATTGCAGAATCCCGTGAACCATCGAGTCTTTGAACGCAAGTTGCGCCCCAAGCCTT
CTGGCCGAGGGCACGTCTGCCTGGGTGTCACAAATCGTCGTCCCCCATATTCCTTTGCGGATGCGGGACGGAAGCTGGTC
TCCCGTGTGTTACCGCACGCGGTTGGCCTAAATCCGAGCCAAGGACGCCTGGAGCGTCCCGACATGCGGTGGTGAACATG
ATCCATTTGATATTGTCGGTCGCTCCTGTCCGGAAGCTGTAGATGACCCAAAGTCCTT??????????????????????
???????????
>140_DQ528868
TGTCGATACCTGTCYAAAACAGAACGACCCGCGAACCAACGATCACCACTCTCGGTGGGCCGGTTTCTTAACCGATCCCG
TGCTCGCCGGATCCGTGGTTTCGCGTATCGYCCTGGTCGGGAGCTTTATCTCGGTCTTGTCGTGCGCGTTGCTTCCGGAT
ATCACAAAACCCCGGCACGAAAAGTGTCAAGGAACAAGCAAACGAACGGCTGGCATTCGCCTACCCGGAGACGGTGTGTG
CGCGGATGCTGTGCTGCGATATAAAGTCTAAAACGACTCTCGGCAACGGATATCTCGGCTCTCGCATCGATGAAGAACGT
AGCGAAATGCGATACTTGGTGTGAATTGCAGAATCCCGTGAACCATCGAGTCTTTGAACGCAAGTTGCGCCCCAAGCCTT
CTGGCCGAGGGCACGTCTGCCTGGGTGTCACAAATCGTCGTCCCCCATATTCCTTTGCGGATGCGGGACGGAAGCTGGTC
TCCCGTGTGTTACCGCACGCGGTTGGCCTAAATCCGAGCCAAGGACGCCTGGAGCGTCCCGACATGCGGTGGTGAACATG
ATCCATTTGATATTGTCGGTCGCTCCTGTCCGGAAGCTGTAG??????????????????????????????????????
???????????
>141_DQ528869
TGTCGATACCTGTCCAAAACAGAACGACCCGCGAACCAACGATCACCACTCTCGGTGGGCCGGTTTCTTAACCGATCCCG
TGCTCGCCGGATCCGTGGTTTCGCGTATCGCCCTGGTCGGGAGCTTTATCTCGGTCTTGTCGTGCGCGTTGCTTCCGGAT
ATCACAAAACCCCGGCACGAAAAGTGTCAAGGAACAAGCAAACGAACGGCTGGCATTCGCCTCCCCGGAGACGGTGTGTG
CGCGGATGCTGTGCTGCGATATAAAGTCTAAAACGACTCTCGGCAACGGATATCTCGGCTCTCGCATCGATGAAGAACGT
AGCGAAATGCGATACTTGGTGTGAATTGCAGAATCCCGTGAACCATCGAGTCTTTGAACGCAAGTTGCGCCCCAAGCCTT
CTGGCYGAGGGCACGTCTGCCTGGGTGTCACAAATCGTCGTCCCCCATATTCCTTTGCGGATGCGGGACGGAAGCTGGTC
TCCCGTGTGTTACCGCACGCGGTTGGCCTAAATCCGAGCCAAGGACGCCTGGAGCGTCCCGACATGCGGTGGTGAACATG
ATCCATTTGATATTGTCGGTCGCTCCTGTCCGGAAGCTGTAGATGACCCAA?????????????????????????????
???????????
>142_DQ528870
TGTCGATACCTGTCYAAAACAGAACGACCCGCGAACCAACGATCACCACTCTCGGTGGGCCGGTTTCTTAACCGATCCCG
TGCTCGCCGGATCCGTGGTTTCGCGTATCGCCCTGGTCGGGAGCTTTATCTCGGTCTTGTCGTGCGCGTTGCTTCCGGAT
ATCACAAAACCCCGGCACGAAAAGTGTCAAGGAACAAGCAAACGAACGGCTGGCATTCGCCTMCCCGGAGACGGTGTGTG
CGCGGATGCTGTGCTGCGATATAAAGTCTAAAACGACTCTCGGCAACGGATATCTCGGCTCTCGCATCGATGAAGAACGT
AGCGAAATGCGATACTTGGTGTGAATTGCAGAATCCCGTGAACCATCGAGTCTTTGAACGCAAGTTGCGCCCCAAGCCTT
CTGGCCGAGGGCACGTCTGCCTGGGTGTCACAAATCGTCGTCCCCMATATTCCTTTGCGGATGCGGGACGGAAGCTGGTC
TCCCGTGTGTTACCGCACGCGGTTGGCCTAAATCCGAGCCAAGGACGCCTGGAGCGTCCCGACATGCGGTGGTGAACATG
ATCCATTTGATATTGTCGGTCGCTCCTGTCCGGAAGCTGTAGAT????????????????????????????????????
???????????
>143_DQ528871
TGTCGATACCTGTCCAAAACAGAACGACCCGCGAACCAACGATCACCACTCTCGGTGGGCCGGTTTCTTAACCGATCCCG
TGCTCGCCGGATCCGTGGTTTCGCGTATCGCCCTGGTCGGGAGCTTTATCTCGGTCTTGTCGTGCGCGTTGCTTCCGGAT
ATCACAAAACCCCGGCACGAAAAGTGTCAAGGAACAAGCAAACGAACGGCTGGCATTCGCCTMCCCGGAGACGGTGTGTG
CGCGGATGCTGTGCTGCGATATAAAGTCTAAAACGACTCTCGGCAACGGATATCTCGGCTCTCGCATCGATGAAGAACGT
AGCGAAATGCGATACTTGGTGTGAATTGCAGAATCCCGTGAACCATCGAGTCTTTGAACGCAAGTTGCGCCCCAAGCCTT
CTGGCCGAGGGCACGTCTGCCTGGGTGTCACAAATCGTCGTCCCCCATATTCCTTTGCGGATGCGGGACGGAAGCTGGTC
TCCCGTGTGTTACCGCACGCGGTTGGCCTAAATCCGAGCCAAGGACGCCTGGAGCGTCCCGACATGCGGTGGTGAACATG
ATCCATTTGATATTGTCGGTCGCTCCTGTCCGGAAGCTGTAGATGACCCAAAGTCCTTTAAGCGACCCCAGGTCAGGCGG
GATTACCCGCT
>144_DQ528872
TGTCGATACCTGTCCAAAACAGAACGACCCGCGAACCAACGATCACCACTCTCGGTGGGCCGGTTTCTTAACCGATCCCG
TGCTCGCCGGATCCGTGGTTTCGCGTATCGCCCTGGTCGGGAGCTTTATCTCGGTCTTGTCGTGCGCGTTGCTTCCGGAT
ATCACAAAACCCCGGCACGAAAAGTGTCAAGGAACAAGCAAACGAACGGCTGGCATTCGCCTMCCCGGAGACGGTGTGTG
CGCGGATGCTGTGCTGCGATATAAAGTCTAAAACGACTCTCGGCAACGGATATCTCGGCTCTCGCATCGATGAAGAACGT
AGCGAAATGCGATACTTGGTGTGAATTGCAGAATCCCGTGAACCATCGAGTCTTTGAACGCAAGTTGCGCCCCAAGCCTT
CTGGCCGAGGGCACGTCTGCTTGGGTGTCACAAATCGTCGTCCCCMATATTCCTTTGCGGATGCGGGACGGAAGCTGGTC
TCCCGTGTGTTACCGCACGCGGTTGGCCTAAATCCGAGCCAAGGACGCCTGGAGCGTCCCGACATGCGGTGGTGAACATG
ATCCATTTGATATTGTCGGTCGCTCCTGTCCGGAAGCTGTAGA?????????????????????????????????????
???????????
>145_DQ528873
TGTCGATACCTGTCYAAAACAGAACGACCCGCGAACCAACGATCACCACTCTCGGTGGGCCGGTTTCTTAACCGATCCCG
TGCTCGCCGGATCCGTGGTTTCGCGTATCGCCCTGGTCGGGAGCTTTATCTCGGTCTTGTCGTGCGCGTTGCTTCCGGAT
ATCACAAAACCCCGGCACGAAAAGTGTCAAGGAACAAGCAAACGAACGGCTGGCATTCGCCTCCCCGGAGACGGTGTGTG
CGCGGATGCTGTGCTGCGATATAAAGTCTAAAACGACTCTCGGCAACGGATATCTCGGCTCTCGCATCGATGAAGAACGT
AGCGAAATGCGATACTTGGTGTGAATTGCAGAATCCCGTGAACCATCGAGTCTTTGAACGCAAGTTGCGCNNNNNNNNNN
NNNNCCGAGGGCACGTCTGCCTGGGTGTCACAAATCGTCGTCCCCCATATTCCTTTGCGGATGCGGGACGGAAGCTGGTC
TCCCGTGTGTTACCGCACGCGGTTGGCCTAAATCCGAGCCAAGGACGCCTGGAGCGTCCCGACATGCGGTGGTGAACATG
ATCCATTTGATATTGTCGGTCGCTCCTGTCCGGAAGCTGTAGATGACCCAA?????????????????????????????
???????????
>146_DQ528874
TGTCGATACCTGTCCAAAACAGAACGACCCGCGAACCAACGATCACCACTCTCGGTGGGCCGGTTTCTTAACCGATCCTG
TGCTCGCCGGATCCGTGGTTTCGCGTATCGCCCTGGTCGGGAGMTTTATCTCGGTCTTGTCGTGCGCGTTGCTTCCGGAT
AACACAAAACCCCGGCACGAAAAGTGTCAAGGAACAAGCAAACGAGCGGCTAGCATTCGCCTCCCCGGAGACGGTGTGTG
TGCGGGTGCTGTGCTGCGATATAAAGTCTAAAACGACTCTCGGCAACGGATATCTCGGCTCTCGCATCGATGAAGAACGT
AGCGAAATGCGATACTTGGTGTGAATTGCAGAATCCCGTGAACCATCGAGTCTTTGAACGCAAGTTGCGCCCCAAGCCTT
CTGGCTGAGGGCACGTCTGCCTGGGTGTCACAAATCGTCGTCCCTCATATTCCTTTGCGGATGCGGGACGGAAGCTGGTC
TCCCGTGTGTTACCGCACGCGGTTGGCCTAAATCCGAGCCAAGGACGCCTGGAACGTCCCGACATGCGGTGGTGAACATG
ATCCATTTCATATTGTCGGTCGCTCCTGTCCGGAAGCTGTAGATGACCCAAAGTCCTTTAAGCGACCCCAGGTCAGGCGG
GATTACCCGCT
>150_DQ914842
??TCGATACCTGTCCAAAACAGAACGACCCGCGAACCAACGATCACTACTCTCGGTGGGCCGGTTTCTTAACCGATCCCG
TGCTCGCTGGATCCGTGGTTTCGCGTATCGCCCTGCTCGAGAGCTTTATCTCGGCTTTGTCGTGCGCGTTGCTTCCGGAT
ATCACAAAACCCCGGCACGAAAAGTGTCAAGGAACAAGCAAACGAACGGCTGGCATTCGCCTACCCGGAGACGGTGTGTG
CGCGGATGCTGTGCTGCGATATAAAGTCTAAAACGACTCTCGGCAACGGATATCTCGGCTCTCGCATCGATGAAGAACGT
AGCGAAATGCGATACTTGGTGTGAATTGCAGAATCCCGTGAACCATCGAGTCTTTGAACGCAAGTTGCGCCCCAAGCCTT
CTGGCCGAGGGCACGTCTGCCTGGGTGTCACAAATCGTCGTCCCCCATTTTCTTTTGCGGATGCGGGACGGAAGCTGGTC
TCCCGTGTGTTACCGCACGCGGTTGGCCTAAATCCGAGCCAAGGACGCCTGGAGCGTCCCGACATGCGGTGGTGAACATG
ATCCATTTCATATTGTCGGTCGCTCCTGTCCGGAAGCTGTAGATGACCCAAAGTCTTTTAAGCGACCCCAGGTCAGGCGG
???????????
>151_LN610064
TGTCGATACCTGTCCAAAACAGAACGACCCGCGAACCAACGATCACTACTCTCGGTGGGCCGGTTTCTTAACCGATCCCG
TGCTCGCTGGATCCGTGGTTTCGCGTATyGCCCTGCTCGAGAGCTTTATCTCGGCTTTGTCGTGCGCGTTGCTTCCGGAT
ATCACAAAACCCCGGCACGAAAAGTGTCAAGGAACAAGCAAACGAACGGCTGGCATTCGCCTACCCGGAGACGGTGTGTG
CGCGGATGCTGTGCTGCGATATAAAGTCTAAAACGACTCTCGGCAACGGATATCTCGGCTCTCGCATCGATGAAGAACGT
AGCGAAATGCGATACTTGGTGTGAATTGCAGAATCCCGTGAACCATCGAGTCTTTGAACGCAAGTTGCGCCCCAAGCCTT
CTGGCCGAGGGCACGTCTGCCTGGGTGTCACAAATCGTCGTCCCCCATTTTCTTTTGCGGATGCGGGACGGAAGCTGGTC
TCCCGTGTGTTACCGCACGCGGCTGGCCTAAATCCGAGCCAAGGACGCCTGGAGCGTCCCGACATGCkGTGGTGAACATG
ATCCATTTCATATTGTCGGTCGCTCCTGTCCGGAAGCTGTAGATGACCCAAAGTCCTTTAAGCGACCCCAGGTCA?????
???????????
>152_LN610065
TGTCGATACCTGTCCAAAACAGAACGACCCGCGAACCAACGATCACCACTCTCGGTGGGCCGGTTTCTTAACCGATCCCS
TGCTCGCCGGATCCGTGGTTTCGCGTATCGCCCTGCTCGAGAGCTTTATCTCGGCTTCGTCGTACGCGTTGCTTCCGGAT
ATCACAAAACCCCGGCACGAAAAGTGTCAAGGAACAAGCAAACGAACGGCTGGCATTCGCCTCCCCGGAGACGGTGTGTG
CGCGGATGCTGTGCTGCGATATAAAGTCTAAAACGACTCTCGGCAACGGATATCTCGGCTCTCGCATCGATGAAGAACGT
AGCGAAATGCGATACTTGGTGTGAATTGCAGAATCCCGTGAACCATCGAGTCTTTGAACGCAAGTTGCGCCCCAAGCCTT
CTGGCCGAGGGCACGTCTGCCTGGGTGTCACAAATCGTCGTCCCCCATATTCCTTTGCGGATGCGGGACGGAATCTGGTC
TCCCGTGTGTTACCGTACGCGGCTGGCCTAAATCCGAGCCAAGGACGCCTGGAGCGTCCCGACATGCGGTGGTGAACATG
ATCCATTTCATATTGTCGGTCGCTCCTGTCCGGAAGCTGTAGATGACCCAAAGTCCTTTAAGCGACCCCAGGTCAGG???
???????????
>153_LN610066
TGTCGATACCTGTCCAAAACAGAACGACCCGCGAACCAACGATCACCACTCTCGGTGGGCCGGTTTCTTAACCGATCCCC
TGCTCGCCGGATCCGTGGTTTCGCGTATCGCCCTGCTCGAGAGCTTTATCTCGGCTTCGTCGTACGCGTTGCTTCCGGAT
ATCACAAAACCCCGGCACGAAAAGTGTCAAGGAACAAGCAAACGAACGGCTGGCATTCGCCTCCCCGGAGACGGTGTGTG
CGCGGATGCTGTGCTGCGATATAAAGTCTAAAACGACTCTCGGCAACGGATATCTCGGCTCTCGCATCGATGAAGAACGT
AGCGAAATGCGATACTTGGTGTGAATTGCAGAATCCCGTGAACCATCGAGTCTTTGAACGCAAGTTGCGCCCCAAGCCTT
CTGGCCGAGGGCACGTCTGCCTGGGTGTCACAAATCGTCGTCCCCCATATTCCTTTGCGGATGCGGGACGGAAGCTGGTC
TCCCGTGTGTTACCGTACGCGGCTGGCCTAAATCCGAGCCAAGGACGCCTGGAGCGTCCCGACATGCGGTGGTGAACATG
ATCCATTTCATATTGTCGGTCACTCCTGTCCGGAAGCTGTAGATGACCCAAAGTCCTTTAAGCGACCCCAGGTCAGG???
???????????
>154_LN610067
TGTCGATACCTGTCCAAAACAGAAmGACCCGCGAACCAACGATCACCACTCTCGGTGGGCCkGTTTCTTAACCGATCCCs
TGCTCGCCGGATCCGTGGTTTCGCGTATCGCCCTGCTCGAGAGCTTTATCTCGGCTTCGTCGTACGCGTTGCTTCCGGAT
ATCACAAAACCCCGGCACGAAAAGTGTCAAGGAACAAGCAAACGAACGGCTGGCATTCGCCTCCCCGGAGACGGTGTGTG
CGCGGATGCTGTGCTGCGATATAAAGTCTAAAACGACTCTCGGCAACGGATATCTCGGCTCTCGCATCGATGAAGAACGT
AGCGAAATGCGATACTTGGTGTGAATTGCAGAATCCCGTGAACCATCGAGTCTTTGAACGCAAGTTGCGCCCCAAGCCTT
CTGGCCGAGGGCACGTCTGCCTGGGTGTCACAAATCGTCGTCCCCCATATTCCTTTGCGGATGCGGGACGGAATCTGGTC
TCCCGTGTGTTACCGTACGCGGCTGGCCTAAATCCGAGCCAAGGACGCCTGGAGCGTCCCGACATGCGGTGGTGAACATG
ATCCATTTCATATTGTCGGTCGCTCCTGTCCGGAAGyTGTAGATGACCCAAAGTCCTTTAAGCGACCCCAGGTCAGG???
???????????
>155_LN610068
TGTCGATACCTGTCyAAAACAGAACGACCCGCGAACCAACGATCACCACTCTCGGTGGGCCGGTTTCTTAACCGATCCCG
TGCTCGCCGGATCCGTGGTTTCGCGTATCGCCCTGGTCGGGAGCTTTATCTCGGTCTTGTCGTGCGCGTTGCTTCCGGAT
ATCACAAAACCCCGGCACGAAAAGTGTCAAGGAACAAGCAAACGAACGGCTGGCATTCGCCTmCCCGGAGACGGTGTGTG
CGCGGATGCTGTGCTGCGATATAAAGTCTAAAACGACTCTCGGCAACGGATATCTCGGCTCTCGCATCGATGAAGAACGT
AGCGAAATGCGATACTTGGTGTGAATTGCAGAATCCCGTGAACCATCGAGTCTTTGAACGCAAGTTGCGCCCCAAGCCTT
CTGGCCGAGGGCACGTCTGCCTGGGTGTCACAAATCGTCGTCCCCCATATTCCTTTGCGGATGCGGGACGGAAGCTGGTC
TCCCGTGTGTTACCGCACGCGGTTGGCCTAAATCCGAGCCAAGGACGCCTGGAGCGTCCCGACATGCGGTGGTGAACATG
ATCCATTTGATATTGTCGGTCGCTCCTGTCCGGAAGCTGTAGATGACCCAAAGTCCTTTAAGCGACCCCAGGTCA?????
???????????
>156_LN610069
TGTCGATACCTGTCyAAAACAGAACGACCCGCGAACCAACGATCACCACTCTCGGTGGGCCGGTTTCTTAACCGATCCCG
TGCTCGCCGGATCCGTGGTTTCGCGTATCGCCCTGGTCGGGAGCTTTATCTCGGTCTTGTCGTGCGCGTTGCTTCCGGAT
ATCACAAAACCCCGGCACGAAAAGTGTCAAGGAACAAGCAAACGAACGGCTGGCATTCGCCTCCCCGGAGACGGTGTGTG
CGCGGATGCTGTGCTGCGATATAAAGTCTAAAACGACTCTCGGCAACGGATATCTCGGCTCTCGCATCGATGAAGAACGT
AGCGAAATGCGATACTTGGTGTGAATTGCAGAATCCCGTGAACCATCGAGTCTTTGAACGCAAGTTGCGCCCCAAGCCTT
CTGGCCGAGGGCACGTCTGCCTGGGTGTCACAAATCGTCGTCCCCCATATTCCTTTGCGGATGCGGGACGGAAGCTGGTC
TCCCGTGTGTTACCGCACGCGGTTGGCCTAAATCCGAGCCAAGGACGCCTGGAGCGTCCCGACATGCGGTGGTGAACATG
ATCCATTTGATATTGTCGGTCGCTCCTGTCCGGAAGCTGTAGATGACCCAAAGTCCTTTAAGCGACCCCAGGTCA?????
???????????
>157_LN610070
TGTCGATACCTGTTCAAAACAGAACGACCCGCGAACCAACGATCACCACTCTCGGTGGGCCGGTTTCTTAACCGATCCCG
TGCTCGCCGGATCCGTGGTTTCGCGTATCGCCCTGGTCGGGAGCTTTATCTCGGTCTTGTCGTGCGCGTTGCTTCCGGAT
ATCACAAAACCCCGGCACGAAAAGTGTCAAGGAACAAGCAAACGAACGGCTGGCATTCGCCTCCCCGGAGACGGTGTGTG
CGCGGATGCTGTGCTTCGATATAAAGTCTAAAACGACTCTCGGCAACGGATATCTCGGCTCTCGCATCGATGAAGAACGT
AGCGAAATGCGATACTTGGTGTGAATTGCAGAATCCCGTGAACCATCGAGTCTTTGAACGCAAGTTGCGCCCCAAGCCTT
CTGGCCGAGGGCACGTCTGCCTGGGTGTCACAAATCGTCGTCCCCAATATTCCTTTGCGGATGCGGGACGGAAGCTGGTC
TCCCGTGTGTTACCGCACGCGGTTGGCCTAAATCCGAGCCAAGGACGCCTGGAGCGTCCCGACATGCTGTGGTGAACATG
ATCCATTTGATATTGTCGGTCGCTCCTGTCCGGAAGCTGTAGATGACCCAAAGTCCTTTAAGCGACCCCAGGTCAGGCGG
GATTACCC???
>158_LN610071
TGTCGATACCTGTCCAAAACAGAACGACCCGCGAACCAACGATCACCACTCTCGGTGGGCCGGTTTCCTAACCGATCCCG
TGCTCGCCGGATCCGTGGTTTCGCGTATCGCCCTGGTCGGGAGCTTTATCTCGGTCTTGTCGTGCGCGTTGCTTCCGGAT
ATCACAAAACCCCGGCACGAAAAGTGTCAAGGAACAAGCAAACGAACGGCTGGCATTCGCCTCCCCGGAGACGGTGTGTG
CGCGGATGCTGTGCTTCGATATAAAGTCTAAAACGACTCTCGGCAACGGATATCTCGGCTCTCGCATCGATGAAGAACGT
AGCGAAATGCGATACTTGGTGTGAATTGCAGAATCCCGTGAACCATCGAGTCTTTGAACGCAAGTTGCGCCCCAAGCCTT
CTGGCCGAGGGCACGTCTGCCTGGGTGTCACAAATCGTCGTCCCCAATATTCCTTTGCGGATGCGGGACGGAAGCTGGTC
TCCCGTGTGTTACCGCACGCGGTTGGCCTAAATCCGAGCCAAGGACGCCTGGAGCGTCCCGACATGCGGTGGTGAACATG
ATCCATTTGATATTGTCGGTCGCTCCTGTCCGGAAGCTGTAGATGACCCAAAGTCCTTTAAGCGACCCCAGGTCAGGCGG
GATTACCC???
>159_LN610072
TGTCGATACCTGTCCAAAACAGAACGACCCGCGAACCAACGATCACCACTCTCGGTGGGCCGGTTTCTTAACCGATCCCG
TGCTCGCCGGATCCGTGGTTTCGCGTATCGCCCTGGTCGGGAGCTTTATCTCGGTCTTGTCGTGCGCGTTGCTTCCGGAT
ATCACAAAACCCCGGCACGAAAAGTGTCAAGGAACAAGCAAACGAACGGCTGGCATTCGCCTCCCCGGAGACGGTGTGTG
CGCGGATGCTGTGCTGCGATATAAAGTCTAAAACGACTCTCGGCAACGGATATCTCGGCTCTCGCATCGATGAAGAACGT
AGCGAAATGCGATACTTGGTGTGAATTGCAGAATCCCGTGAACCATCGAGTCTTTGAACGCAAGTTGCGCCCCAAGCCTT
CTGGCCGAGGGCACGTCTGCCTGGGTGTCACAAATCGTCGTCCCCTATATTCCTTTACGGATGCGGGACGGAAGCTGGTC
TCCCGTGTGTTACCGCACGCGGTTGGCCTAAATCCGAGCCAAGGACGCCTGGAGCGTCCCGACATGCGGTGGTGAACATG
ATCCATTTGATATTGTCGGTCGCTCCTGTCCGGAAGCTGTAGATGACCCAAAGTCCTTTAAGCGACCCCAGGTCAGGCGG
GATTACCC???
>160_LN610073
TGTCGATACCTGTCCAAAACAGAACGACCCGCGAACCAACGATCACCACTCTCGGTGGGCCGGTTTCTTAACCGATCCCG
TGCTCGCCGGATCCGTGGTTTCGCGTATCGCCCTGGTCGGGAGCTTTATCTCGGTCTTGTCGTGCGCGTTGCTTCCGGAT
ATCACAAAACCCCGGCACGAAAAGTGTCAAGGAACAAGCAAACGAACGGCTGGCATTCGCCTCCCCGGAGACGGTGTGTG
CGCGGATGCTGTGCTGCGATATAAAGTCTAAAACGACTCTCGGCAACGGATATCTCGGCTCTCGCATCGATGAAGAACGT
AGCGAAATGCGATACTTGGTGTGAATTGCAGAATCCCGTGAACCATCGAGTCTTTGAACGCAAGTTGCGCCCCAAGCCTT
CTGGCCGAGGGCACGTCTGCCTGGGTGTCACAAATCGTCGTCCCC-ATATTCCTTTGCGGATGCGGGACGGAAGCTGGTC
TCCCGTGTGTTACCGCACGCGGTTGGCCTAAATCCTAGCCAAGGACGCCTGGAGCGTCCCGACATGCGGTGGTGAACATG
ATCCATTTGATATTGTCGGTCGCTCCTGTCCGGAAGCTGTAGATGACCCAAAGTCCTTTAAGCGACCCCAGGTCAGGCGG
GATTACCC???
>161_LN610074
TGTCGATACCTGTCCAAAACAGAACGACCCGCGAACCAACGATCACCACTCTCGGTGGGCCGGTTTCTTAACCGATCCCG
TGCTCGCCGGATCCGTGGTTTCGCGTATCGCCCTGGTCGGGAGCTTTATCTCGGTCTTGTCGTGCGCGTTGCTTCCGGAT
ATCACAAAACCCCGGCACGAAAAGTGTCAAGGAACAAGCAAACGAACGGCTGGCATTCGCCTCCCCGGAGACGGTGTGTG
CGCGGATGCTGTGCTGCGATATAAAGTCTAAAACGACTCTCGGCAACGGATATCTCGGCTCTCGCATCGATGAAGAACGT
AGCGAAATGCGATACTTGGTGTGAATTGCAGAATCCCGTGAACCATCGAGTCTTTGAACGCAAGTTGCGCCCCAAGCCTT
CTGGCCGAGGGCACGTCTGCCTGGTTGTCACAAATCGTCGTCCCCCATATTCCTTTACGGATGCGGGACGGAAGCTGGTC
TCCCGTGTGTTACCGCACGCGGTTGGCCTAAATCCGAGCCAAGGACGCCTGGAGCGTCCCGACATGCGGTGGTGAACATG
ATCCATTTGATATTGTCGGTCGCTCCTGTCCGGAAGCTGTAGATGACCCAAAGTCCTTTAAGCGACCCCAGGTCAGGCGG
GATTACCC???
>162_LN610075
TGTCGATACCTGTCCAAAACAGAACGACCCGCGAACCAACGATCACCACTCTCGGTGGGCCGGTTTCTTAACCGATCCCG
TGCTCGCCGGATCCGTGGTTTCGCGTATCGCCCTGGTCGGGAGCTTTATCTCGGTCTTGTCGTGCGCGTTGCTTCCGGAT
ATCACAAAACCCCGGCACGAAAAGTGTCAAGGAACAAGCAAACGAACGGCTGGCATTCGCCTCCCCGGAGACGGTGTGTG
CGCGGATGCTGTGCTTCGATATAAAGTCTAAAACGACTCTCGGCAACGGATATCTCGGCTCTCGCATCGATGAAGAACGT
AGCGAAATGCGATACTTGGTGTGAATTGCAGAATCCCGTGAACCATCGAGTCTTTGAACGCAAGTTGCGCCCCACGCCTT
CTGGCCGAGGGCACGTCTGCCTGGGTGTCACAAATCGTCGTCCCCAATATTCCTTTGCGGATGCGGGACGGAAGCTGGTC
TCCCGTGTGTTACCGCACGCGGTTGGCCTAAATCCTAGCCAAGGACGCCTGGAGCGTCCCGACATGCGGTGGTGAACATG
ATCCATTTGATATTGTCGGTCGCTCCTGTCCGGAAGCTGTAGATGACCCAAAGTCCTTTAAGCGACCCCAGGTCAGGCGG
GATTACCC???
>163_LN610076
TGTCGATACCTGTCCAAAACAGAACGACCAGCGAACCAACGATCACCACTCTCGGTGGGCCGGTTTCTTAACCGATCCCG
TGCTTGCCGGATCCGTGGTTTCGCGTATCGCCCTGGTCGGGAGCTTTATCTCGGTCTTGTCGTGCGCGTTGCTTCCGGAT
ATCACAAAACCCCGGCACGAAAAGTGTCAAGGAACAAGCAAACGAACGGCTGGCATTCGCCTCCCCGGAGACGGTGTGTG
CGCGGATGCTGTGCTGCGATATAAAGTCTAAAACGACTCTCGGCAACGGATATCTCGGCTCTCGCATCGATGAAGAACGT
AGCGAAATGCGATACTTGGTGTGAATTGCAGAATCCCGCGAACCATCGAGTCTTTGAACGCAAGTTGCGCCCCAAGCCTT
CTGGCCGAGGGCACGTCTGCCTGGGTGTCACAAATCGTCGTCCCCTATATTCCTTTGCGGATGCGGGACGGAAGCTGGTC
TCCCGTGTGTTACCGCACGCGGTTGGCCTAAATCCGAGCCAAGGACGCCTGGAGCGTCCCGACATGCGGTGGTGAACATG
ATCCATTTGATATTGTCGGTCGCTCCTGTCCGGAAGCTGTAGATGACCCAAAGTCCTTTAAGCGACCCCAGGTCAGGCGG
GATTACCC???
>164_LN610077
TGTCGATACCTGTCCAAAACAGAACGACCCGCGAACCAACGATCACCACTCTCGGTGGGCCGGTTTCTTAACCGATCCCG
TGCTCGCCGGATCCGTGGTTTCGCGTATCGCCCTGGTCGGGAGCTTTATCTCGGTCTTGTCGTGCGCGTTGCTTCCGGAT
ATCACAAAACCCCGGCACGAAAAGTGTCAAGGAACAAGCAAACGAACGGCTGGCATTCGCCTCCCCGGAGACGGTGTGTG
CGCGGATGCTGTGCTGCGATATAAAGTCTAAAACGACTCTCGGCAACGGATATCTCGGCTCTCGCATCGATGAAGAACGT
AGCGAAATGCGATACTTGGTGTGAATTGCAGAATCCCGTGAACCATCGAGTCTTTGAACGCAAGTTGCGCCCCAAGCCTT
CTGGCCGAGGGCACGTCTGCCTGGGTGTCACAAATCGTCGTCCCCAATATTCCTTTGCGGATGCGGGACGGAAGCTGGTC
TCCCGTGTGTTACCGCACGCGGTTGGCCTAAATCCGAGCCAAGGACGCCTGGAGCGTCCCGACATGCGGTGGTGAACATG
ATCCATTTGATATTGTCGGTCGCTCCTGTCCGGAAGCTGTAGATGACCCAAAGTCCTTTAAGCGACCCCAGGTCAGGCGG
GATTACCC???
>165_LN610078
TGTCGATACCTGTCCAAAACAGAACGACCCGCGAACCAACGATCACCACTCTCGGTGGGCCGGTTTCTTAACCGATCCCG
TGCTCGCCGGATCCGTGGTCTCGCGTATCGCCCTGCTCGAGAGCTTTATCTCGGCTTCGTCGTACGCGTTGCTTCCGGAT
ATCACAAAACCCCGGCACGAAAAGTGTCAAGGAACAAGCAAACGAACGGCTGGCATTCGCCTCCCCGGAGACGGTGTGTG
CGCGGATGCTGTGCTGCGATATAAAGTCTAAAACGACTCTCGGCAACGGATATCTCGGCTCTCGCATCGATGAAGAACGT
AGCGAAATGCGATACTTGGTGTGAATTGCAGAATCCCGTGAACCATCGAGTCCTTGAACGCAAGTTGCGCCCCAAGCCTT
CTGGCCGAGGGCACGTCTGCCTGGGTGTCACAAATCGTCGTCCCCCATATTCCTTTGCGGATGCGGGACGGAATCTGGTC
TCCCGTGTGTTACCGTACGCGGCTGGCCTAAATCCGAGCCAAGGACGCCTGGAGCGTCCCGACATGCGGTGGTGAACATG
ATCCATTTCATATTGTCGGTCGCTCCTGTCCGGAAGCTGTAGATGACCCAAAGTCCTTTAAGCGACCCCAGGTCAGGCGG
GATTACCC???
>166_LN610079
TGTCGATACCTGwCCAAAACAGAACGACCCGCGAACCAmCGATCACCACTCTCGGTGGGCTGGTTTCTTAACCGATCCCG
TGCCCGCCGGATCCGTGGTTTCGCGTATCGCCCTGGTCGGGAGCTTTATCTCGGTCTTGTCGTGCGCGTTGCTTCCGGAT
ATCACAAAACCCCGGCACGAAAAGTGTCAAGGAACAAGCAAACGAGCGGCTGGCATTCGCCTCCCCGGAGACGGTTTGTG
CGCGGATGCTGTGCTGCGATATAAAGTCTAAAACGACTCTCGGCAACGGATATCTCGGCTCTCGCATCGATGAAGAACGT
AGCGAAATGCGATACTTGGTGTGAATTGCAGAATCCCGTGAACCATCGAGTCTTTGAACGCAAGTTGCGCCCCAAGCCTT
CTGGCCGAGGGCACGTCTGCCTGGGTGTCACAAATCGTCGTCCTCCATATTCCTTTGTGGATGCGGGACGGAAGCTGGTC
TCCCGTGTGTTACCGCACGCGGTTGGCCTAAATCCGAGCCAAGGACGCCTGGAGCGTCCCGACATGCGGTGGTGAACATG
ATCCATTTGATATTGTCGGTCGCTCCTGTCCGGAAGCTGTAGATGACCCAAAGTCCTTTAAGCGACCCCAGGTCAGGCGG
GATTACCCGTC
>167_LN610080
TGTCGATACCTGwCCAAAACAGAACGACCCGCGAACCAACGATCACCACTCTCGGTGGGCyGGTTTCTTAACCGATCCCG
TGCyCGCCGGATCCGTGGTTTCGCGTATCGCCCTGGTCGGGAGCTTTATCTCGGTCTTGTCGTGCGCGTTGCTTCCGGAT
ATCACAAAACCCCGGCACGAAAAGTGTCAAGGAACAAGCAAACGArCGGCTGGCATTCGCCTmCCCGGAGACGGTkTGTG
CGCGGATGCTGTGCTGCGATATAAAGTCTAAAACGACTCTCGGCAACGGATATCTCGGCTCTCGCATCGATGAAGAACGT
AGCGAAATGCGATACTTGGTGTGAATTGCAGAATCCCGTGAACCATCGAGTCTTTGAACGCAAGTTGCGCCCCAAGCCTT
CTGGCCGAGGGCACGTCTGCCTGGGTGTCACAAATCGTCGTCCTCCATATTCCTTTGTGgATGCGGgACGgAAgCTGGTC
TCCCG???????????????????????????????????????????????????????????????????????????
????????????????????????????????????????????????????????????????????????????????
???????????
>168_LN610081
TGTCGATACCTGwCCAAAACAGAACGACCCGCGAACCAACGATCACCACTCTCGGTGGGCTGGTTTCTTAACCGATCCCG
TGCCCGCCGGATCCGTGGTTTCGCGTATCGCCCTGGTCGGGAGCTTTATCTCGGTCTTGTCGTGCGCGTTGCTTCCGGAT
ATCACAAAACCCCGGCACGAAAAGTGTCAAGGAACAAGCAAACGAGCGGCTGGCATTCGCCTCCCCGGAGACGGTTTGTG
CGCGGATGCTGTGCTGCGATATAAAGTCTAAAACGACTCTCGGCAACGGATATCTCGGCTCTCGCATCGATGAAGAACGT
AGCGAAATGCGATACTTGGTGTGAATTGCAGAATCCCGTGAACCATCGAGTCTTTGAACGCAAGTTGCGCCCCAAGCCTT
CTGGCCGAGGGCACGTCTGCCTGGGTGTCACAAATCGTCGTCCTCCATATTCCTTTGTGGATGCGGGACGGAAGCTGGTC
TCCCGTGTGTTACCGCACGCGGTTGGCCTAAATCCGAGCCAAGGACGCCTGGAGCGTCCCGACATGCGGTGGTGAACATG
ATCCATTTGATATTGTCGGTCGCTCCTGTCCGGAAGCTGTAGATGACCCAAAGTCCTTTAAGCGACCCCAGGTCAGGCGG
GATTACCCGTC
>169_LN610082
TGTCGATACCTGTCCAAAACAGAACGACCCGCGAATCAACGATCACCACTCTCGGTGGGCCGGTTTCTTAACCGATCCCG
TGCTCGCCGGATCCGTGGTTTCGCGTATCGCCTTGATCGGGAGCTTTATCTCGGTCTTGTCGTGCGCGTTGCTTCCGGAT
ATCACAAAACCCCGGCACGAAAAGTGTCAAGGAACAAGCAAACGAACGGCTGGCATTCGCCTCCCCGGAGACGGTGTGTG
CGCGGATGCTATGCTGCGATATAAAGTCTAAAACGACTCTCGGCAACGGATATCTCGGCTCTCGCATCGATGAAGAACGT
AGCGAAATGCGATACTTGGTGTGAATTGCAGAATCCCGTGAACCATCGAGTCTTTGAACGCAAGTTGCGCCCCAAGCCTT
CTGGCCGAGGGCACGTCTGCCTGGGTGTCACAAATCGTCGTCCCCCATATTCCTTTGCGAATGCGGGACGGAAGCTGGTC
TCCCGTGTGTTACCGCACGCGGTTGGCCTAAATCCGAGCCAAGGACGCCCGGAGCGTCCCGACATGCGGTGGTGAACATG
ATTCATTTCATATTGTCGGTCGCTCCTGTCCGGAAGCTGTAGATGACCCAAAGTCCTTTAAGCGACCCCAGGTCAGGCGG
GATTACCC???
>170_LN610083
TGTCGATACCTGTCCAAAACAGAACGACCCGCGAACCAACGATCACCACTCTCGGTGGACCGGTTTCTTAACCGATCCCG
TGTTCACCGGATCCGTGGTTTCGCGTATCGCCTTGATCGGGAGCTTTATCTCGGTCTTGTCGTGCGCGTTGCTTCCGGAT
ATCACAAAACCCCGGCACGAAAAGTGTCAAGGAACAAGCAAACGAACGGCTGGCATTCGCCTCCCCGGAGACGGTGTGTG
CGCGGATGCTATGCTGCGATATAATGTCTAAAACGACTCTCGGCAACGGATATCTCGGCTCTCGCATCGATGAAGAACGT
AGCGAAATGCGATACTTGGTGTGAATTGCAGAATCCCGTGAACCATCGAGTCTTTGAACGCAAGTTGCGCCCCAAGCCTT
CTGGTCGAGGGCACGTCTGCCTGGGTGTCACAAATCGTCGTCCCCCATATTCCTTTGCGGATGCGGGACGGAAGCTGGTC
TCCCGTGTGTTACCGCACGCGGTTGGCCTAAATCCGAGCCAAGGACGCCCGGAGCGTCCCGACATGCGGTGGTGAACATG
ATCCATTTCATATTGTCGGTCGCTCCTGTCCGGAAGCTGTAGATGACCCAAAGTCCTTTAAGCGACCCCAGGTCAGGCGG
GATTACCC???
>171_LN610084
TGTCGATACCTGTCCAAAACAGAACGACCCGCGAATCAACGATCACCACTCTCGGTGGGCCGGTTTCTTAACCGATCCCG
TGCTCGCCGGATCCGTGGTTTCGCGTATCGCCTTGATCGGGAGCTTTATCTCGGTCTTGTCGTGCGCGTTGCTTCCGGAT
ATCACAAAACCCCGGCACGAAAAGTGTCAAGGAACAAGCAAACGAACGGCTGGCATTCGCCTCCCCGGAGACGGTGTGTG
CGCGGATGCTATGCTGCGATATAAAGTCTAAAACGACTCTCGGCAACGGATATCTCGGCTCTCGCATCGATGAAGAACGT
AGCGAAATGCGATACTTGGTGTGAATTGCAGAATCCCGTGAACCATCGAGTCTTTGAACGCAAGTTGCGCCCCAAGCCTT
CTGGCCGAGGGCACGTCTGCCTGGGTGTCACAAATCGTCGTCCCCCATATTCCTTTGCGAATGCGGGACGGAAGCTGGTC
TCCCGTGTGTTACCGCATGCGGTTGGCCTAAATCCGAGCCAAGGACGCCCGGAGCGTCCCGACATGCGGTGGTGAACATG
ATCCATTTCATATTGTCGGTCGCTCCTGTCCGGAAGCTGTAGATGACCCAAAGTCCTTTAAGCGACCCCAGGTCAGGCGG
GATTACCC???
>172_LN610085
TGTCGATACCTGTCCAAAACAGAACGACCCGCGAATCAACGATCACCACTCTCGGTGGGCCGGTTTCTTAACCGATCCCG
TGCTCGCCGGATCCGTGGTTTCGCGTATCGCCTTGATCGGGAGCTTTATCTCGGTCTTGTCGTGCGCGTTGCTTCCGGAT
ATCACAAAACCCCGGCACGAAAAGTGTCAAGGAACAAGCAAACGAACGGCTGGCATTCGCCTCCCCGGAGACGGTGTGTG
CGCGGATGCTATGCTGCGATATAAAGTCTAAAACGACTCTCGGCAACGGATATCTCGGCTCTCGCATCGATGAAGAACGT
AGCGAAATGCGATACTTGGTGTGAATTGCAGAATCCCGTGAACCATCGAGTCTTTGAACGCAAGTTGCGCCCCAAGCCTT
CTGGCCGAGGGCACGTCTGCCTGGGTGTCACAAATCGTCGTCCCCCATATTCCTTTGCGAATGCGGGACGGAAGCTGGTC
TCCCGTGTGTTACCGCACGCGGTTGGCCTAAATCCGAGCCAAGGACGCCCGGAGCGTCCCGACATGCGGTGGTGAACATA
ATCCATTTCATATTGTCGGTCGCTCCTGTCCGGAAGCTGTAGATGACCCAAAGTCCTTTAAGCGACCCCAGGTCAGGCGG
GATTACCC???
>173_LN610086
TGTCGATACCTGTCCAAAACAGAACGACCCGCGAACCAACGATCACCACTCTCGGTGGGCCGGTTTCTTAACCGATCCCG
TGCTCGCCGGATCCGTGGTTTCGCGTATCGCCTTGATCGGGAGCTTTATCTCGGTCTTGTCGTGCGCGTTGCTTCCGGAT
ATCACAAAACCCCGGCACGAAAAGTGTCAAGGAACAAGCAAACGAACGGCTGGCATTCGCCTCCCCGGAGACGGTGTGTG
CGCGGATGCTATGCTGCGATATAAAGTCTAAAACGACTCTCGGCAACGGATATCTCGGCTCTCGCATCGATGAAGAACGT
AGCGAAATGCGATACTTGGTGTGAATTGCAGAATCCCGTGAACCATCGAGTCTTTGAACGCAAGTTGCGCCCCAAGCCTT
CTGGCCGAGGGCACGTCTGCCTGGGTGTCACAAATCGTCGTCCCCCATATTCCTTTGCGAATGCGGGACGGAAGCTGGTC
TCCCGTGTGATACCGCACGCGGTTGGCCTAAATCCGAGCCAAGGACGCCCGGAGCGTCCCGACATGCGGTGGTGAACATG
ATCCATTTCATATTGTCGGTCGCTCCTGTCCGGAAGCTGTAGATGACCCAAAGTCCTTTAAGCGACCCCAGGTCAGGCGG
GATTACCC???
>174_LN610087
TGTCGATACCTGTCCAAAACAGAACGACCCGCGAACCAACGATCACCACTCTCGGTGGGCCGGTTTCTTAACCGATCCTG
TGCTCGCCGGATCCGTGGTTTCGCGTATCGCCCTGGTCGGGAGCTTTATCTCGGTCTTGTCGTGCGCGTTGCTTCCGGAT
AACACAAAACCCCGGCACGAAAAGTGTCAAGGAACAAGCAAACGAGCGGCTAGCATTCGCCTCCCCGGAGACGGTGTGTG
TGCGGGTGCTGTGCTGCGATATAAAGTCTAAAACGACTCTCGGCAACGGATATCTCGGCTCTCGCATCGATGAAGAACGT
AGCGAAATGCGATACTTGGTGTGAATTGCAGAATCCCGTGAACCATCGAGTCTTTGAACGCAAGTTGCGCCCCAAGCCTT
CTGGCTGAGGGCACGTCTGCCTGGGTGTCACAAATCGTCGTCCCTCATATTCCTTTGCGGATGCGGGACGGAAGCTGGTC
TCCCGTGTGTTACCGCACGCGGTTGGCCTAAATCCGAGCCAAGGACGCTTGGAACGTCCCGACATGCGGTGGTGAACATG
ATCCATTTCATATTGTCGGTCGCTCCTGTCCGGAAGCTGTAGATGACCCAAAGTCCTTTAAGCGACCCCAGGTCAGGCGG
GATTAC?????
>175_LN610088
TGTCGATACCTGTCCAAAACAGAACGACCCGCGAACCAACGATCACCACTCTCGGTGGGCCGGTTTCTTAACCGATCCCG
TGCTCGCCGGATCCGTGGTTTCGCGTATCGCCCTGGTCGGGAGCTTTATCTCGGTCTTGTCGTGCGCGTTGCTTCCGGAT
ATCACAAAACCCCGGCACGAAAAGTGTCAAGGAACAAGCAAACGAGCGGCTGGCATTCGCCTCCCCGGAGACGGTGTGTG
CGCGGATGCTGTGCTGTGATATAAAGTCTAAAACGACTCTCGGCAACGGATATCTCGGCTCTCGCATCGATGAAGAACGT
AGCGAAATGCGATACTTGGTGTGAATTGCAGAATCCCGTGAACCATCGAGTCTTTGAACGCAAGTTGCGCCCCAAGCCTT
CTGGCCGAGGGCACGTCTGCCTGGGTGTCACAAATCGTCGTCCCCCATATTCCTTTGCGGATGCGGGACGGAAGCTGGTC
TCCCGTGTGTTACCGCACGCGGTTGGCCTAAATCCGAGCCAAGGACGCCTGGAGCGTCCCGACATGCGGTGGTGAACATG
ATCCATTTGATATTGTTGGTCGCTCCTGTCCGGAAGCTGTAGATGACCCAAAGTCCTTTAAGCGACCCCAGGTCAGGCGG
GATTACCC???
>176_LN610089
TGTCGATACCTGTCCAAAACAGAACGACCCGCGAACCAACGATCACCACTCTCGGTGGGCCGGTTTCTTAACCGATCCCG
TGCTCGCCGGATCCGTGGTTTCGCGTATCGCCCTGGTCGGGAGCTTTATCTCGGTCTTGTCGTGCGCGTTGCTTCCGGAT
ATCACAAAACCCCGGCACGAAAAGTGTCAAGGAACAAGCAAACGAACGGCTGGCATTCGCCTCCCCGGAGACGGTGTGTG
CGCGGATGCTGTGCTGCGATATAAAGTCTAAAACGACTCTCGGCAACGGATATCTCGGCTCTCGCATCGATGAAGAACGT
AGCGAAATGCGATACTTGGTGTGAATTGCAGAATCCCGTGAACCATCGAGTCTTTGAACGCAAGTTGCGCCCCAAGCCTT
CTGGCCGAGGGCACGTCTGCCTGGGTGTCACAAATCGTCGTCCCCCATATTCCTTTACGGATGCGGGACGGAAGCTGGTC
TCCCGTGTGTTACCGCACGCGGTTGGCCTAAATCCGAGCCAAGGACGCCTGGAGCGTCCCGACATGCGGTGGTGAACATG
ATCCATTTGATATTGTCGGTCGCTCCTGTCCGGAAGCTGTAGATGACCCAAAGTCCTTTAAGCGACCCCAGGTCAGGCGG
GATTACCC???
>177_LN610090
TGTCGATACCTGTCCAAAACAGAACGACCCGCGAACCAACGATCACCACTCTCGGTGGGCCGGTTTCTTAACCGATCCCG
TGCTCGCCGGATCCGTGGTTTTGCGTATCGCCCTGGTCGGGAGCTTTATCTCGGTCTTGTCGTGCGCGTTGCTTCCGGAT
ATCACAAAACCCCGGCACGAAAAGTGTCAAGGAACAAGCAAACGAACGGCTGGCATTCGCCTCCCCGGAGACGGTGTGTG
CGCGGATGCTGTGCTTCGATATAAAGTCTAAAACGACTCTCGGCAACGGATATCTCGGCTCTCGCATCGATGAAGAACGT
AGCGAAATGCGATACTTGGTGTGAATTGCAGAATCCCGTGAACCATCGAGTCTTTGAACGCAAGTTGCGCCCCAAGCCTT
CTGGCCGAGGGCACGTCTGCCTGGGTGTCACAAATCGTCGTCCCCAATATTCCTTTGCGGATGCGGGACGGAAGCTGGTC
TCCCGTGTGTTACCGCACGCGGTTGGCCTAAATCCGAGCCAAGGACGCCTGGAGCGTCCCGACATGCGGTGGTGAACATG
ATCCATTTGATATTGTCGGTCGCTCCTGTCCGGAAGCTGTAGATGACCCAAAGTCCTTTAAGCGACCCCAGGTCAGGCGG
GATTACCC???
>178_LN610091
TGTCGATACCTGTCCAAAACAGAACGACCCGCGAACCAACGATCACCACTCTCGGTGGGCCGGTTTCTTAACCGATCCCG
TGCTCGCCGGATCCGTGGTTTCGCGTATCGCCCTGGTCGGGAGCTTTATCTCGGTCTTGTCGTGCGCGTTGCTTCCGGAT
ATCACAAAACCCCGGCACGAAAAGTGTCAAGGAACAAGCAAACGAACGGCTGGCATTCGCCTCCCCGGAGACGGTGTGTG
CGCGGATGCTGTGCTTCAATATAAAGTCTAAAACGACTCTCGGCAACGGATATCTCGGCTCTCGCATCGATGAAGAACGT
AGCGAAATGCGATACTTGGTGTGAATTGCAGAATCCCGTGAACCATCGAGTCTTTGAACGCAAGTTGCGCCCCAAGCCTT
CTGGCCGAGGGCACGTCTGCCTGGGTGTCACAAATCGTCGTCCCCAATATTCCTTTGCGGATGCGGGACGGAAGCTGGTC
TCCCGTGTGTTACCGCACGCGGTTGGCCTAAATCCGAGCCAAGGACGCCTGGAGCGTCCCGACATGCGGTGGTGAACATG
ATCCATTTGATATTGTCGGTCGCTCCTGTCCGGAAGCTGTAGATGACCCAAAGTCCTTTAAGCGACCCCAGGTCAGGCGG
GATTACCC???
>185_EU418769
TGTCGATACCTGTCCAAAACAGAACGACCCGCGAACCAACGATCACCACTCTCGGTGGGCCGGTTTCTTAACCGATCCTG
TGCTCGCCGGATCCGTGGTTTCGCGTATCGCCCTGGTCGGGAGCTTTATCTCGGTCTTGTCGTGCGCGTTGCTTCCGGAT
AACACAAAACCCCGGCACGAAAAGTGTCAAGGAACAAGCAAACGAGCGGCTAGCATTCGCCTCCCCGGAGACGGTGTGTG
CGCGGGTGCTGTGCTGCGATATAAAGTCTAAAACGACTCTCGGCAACGGATATCTCGGCTCTCGCATCGATGAAGAACGT
AGCGAAATGCGATACTTGGTGTGAATTGCAGAATCCCGTGAACCATCGAGTCTTTGAACGCAAGTTGCGCCCCAAGCCTT
CTGGCTGAGGGCACGTCTGCCTGGGTGTCACAAATCGTCGTCCCTCATATTCCTTTGCGGATGCGGGACGGAAGCTGGTC
TCCCGTGTGTTACCGCACGCGGTTGGCCTAAATCCGAGCCAAGGACGCCTGGAACGTCCCGACATGCGGTGGTGAACATG
ATCCATTTCATATTGTCGGTCGCTCCTGTCCGGAAGCTGTAGATGACCCAAAGTCCTTTAAGCGACCCCAGGTCAGGCGG
GATTACCCGCT
>186_EU418770
TGTCGATACCTGTCCAAAACAGAACGACCCGCGAACCAACGATCACCACTCTCGGTGGGCCGGTTTCTTAACCGATCCTG
TGCTCGCCGGATCCGTGGTTTCGCGTATCGCCCTGGTCGGGAGCTTTATCTCGGTCTTGTCGTGCGCGTTGCTTCCGGAT
AACACAAAACCCCGGCACGAAAAGTGTCAAGGAACAAGCAAACGAGCGGCTAGCATTCGCCTCCCCGGAGACGGTGTGTG
CGCGGGTGCTGTGCTGCGATATAAAGTCTAAAACGACTCTCGGCAACGGATATCTCGGCTCTCGCATCGATGAAGAACGT
AGCGAAATGCGATACTTGGTGTGAATTGCAGAATCCCGTGAACCATCGAGTCTTTGAACGCAAGTTGCGCCCCAAGCCTT
CTGGCTGAGGGCACGTCTGCCTGGGTGTCACAAATCGTCGTCCCTCATATTCCTTTGCGGATGCGGGACGGAAGCTGGTC
TCCCGTGTGTTACCGCACGCGGTTGGCCTAAATCCGAGCCAAGGACGCTTGGAGCGTCCCGACATGCGGTGGTGAACATG
ATCCATTTGATATTGTCGGTCGCTCCTGTCCGGAAGCTGTAGATGACCCAAAGTCCTTTAAGCGACCCCAGGTCAGGCGG
GATTACCCGCT
>187_GQ922904
TGTCGATACCTGTCCAAAACAGAACGACCCGCGAACCAACGATCACCACTCTCGGTGGGCCGGTTTCTTAACCGATCCTG
TGCTCGCCGGATCCGTGGTTTCGCGTATCGCCCTGGTCGGGAGCTTTATCTCGGTCTTGTCGTGCGCGTTGCTTCCGGAT
AACACAAAACCCCGGCACGAAAAGTGTCAAGGAACAAGCAAACGAGCGGCTAGCATTCGCCTCCCCGGAGACGGTGTGTG
CGCGGGTGCTGTGCTGCGATATAAAGTCTAAAACGACTCTCGGCAACGGATATCTCGGCTCTCGCATCGATGAAGAACGT
AGCGAAATGCGATACTTGGTGTGAATTGCAGAATCCCGTGAACCATCGAGTCTTTGAACGCAAGTTGCGCCCCAAGCCTT
CTGGCTGAGGGCACGTCTGCCTGGGTGTCACAAATCGTCGTCCCTCATATTCCTTTGCGGATGCGGGACGGAAGCTGGTC
TCCCGTGTGTTACCGCACGCGGTTGGCCTAAATCCGAGCCAAGGACGCTTGGARCGTCCCGACATGCGGTGGTGAACATG
ATCCATTTSATATTGTCGGTCGCTCCTGTCCGGAAGCTGTAGATGACCCAAAGTCCTTTAAGCGACCCCAGGTCAGGCGG
GATTACCCGCT
>188_GQ922905
TGTCGATACCTGTCCAAAACAGAACGACCCGCGAACCAACGATCACCACTCTCGGTGGGCCGGTTTCTTAACCGATCCTG
TGCTCGCCGGATCCGTGGTTTCGCGTATCGCCCTGGTCGGGAGCTTTATCTCGGTCTTGTCGTGCGCGTTGCTTCCGGAT
AACACAAAACCCCGGCACGAAAAGTGTCAAGGAACAAGCAAACGAGCGGCWAGCATTCGCCTCCCCGGAGACGGTGTGTG
CGCGGGTGCTGTGCTGCGATATAAAGTCTAAAACGACTCTCGGCAACGGATATCTCGGCTCTCGCATCGATGAAGAACGT
AGCGAAATGCGATACTTGGTGTGAATTGCAGAATCCCGTGAACCATCGAGTCTTTGAACGCAAGTTGCGCCCCAAGCCTT
CTGGCTGAGGGCACGTCTGCCTGGGTGTCACAAATCGTCGTCCCTCATATTCCTTTGCGGATGCGGGACGGAAGCTGGTC
TCCCGTGTGTTACCGCACGCGGTTGGCCTAAATCCGAGCCAAGGACGCCTGGAACGTCCCGACATGCGGTGGTGAACATG
ATCCATTTCATATTGTCGGTCGCTCCTGTCCGGAAGCTGTAGATGACCCAAAGTCCTTTAAGCGACCCCAGGTCAGGCGG
GATTACCCGCT
>189_GQ922906
TGTCGATACCTGTCCAAAACAGAACGACCCGCGAACCAACGATCACCACTCTCGGTGGGCCGGTTTCTTAACCGATCCTG
TGCTCGCCGGATCCGTGGTTTCGCGTATCGCCCTGGTCGGGAGCTTTATCTCGGTCTTGTCGTGCGCGTTGCTTCCGGAT
AACACAAAACCCCGGCACGAAAAGTGTCAAGGAACAAGCAAACGAGCGGCTAGCATTCGCCTCCCCGGAGACGGTGTGTG
CGCGGGTGCTGTGCTGCGATATAAAGTCTAAAACGACTCTCGGCAACGGATATCTCGGCTCTCGCATCGATGAAGAACGT
AGCGAAATGCGATACTTGGTGTGAATTGCAGAATCCCGTGAACCATCGAGTCTTTGAACGCAAGTTGCGCCCCAAGCCTT
CTGGCTGAGGGCACGTCTGCCTGGGTGTCACAAATCGTCGTCCCTCATATTCCTTTGCGGATGCGGGACGGAAGCTGGTC
TCCCGTGTGTTACCGCACGCGGTTGGCCTAAATCCGAGCCAAGGACGCCTGGARCGTCCCGACATGCGGTGGTGAACATG
ATCCATTTCATATTGTCGGTCGCTCCTGTCCGGAAGCTGTAGATGACCCAAAGTCCTTTAAGCGACCCCAGGTCAGGCGG
GATTACCCGCT
>190_GQ922907
TGTCGATACCTGTCCAAAACAGAACGACCCGCGAACCAACGATCACCACTCTCGGTGGGCCGGTTTCTTAAYCGATCCTG
TGCTCGCCGGATCCGTGGTTTCGCGTATCGCCCTGGTCGGGAGCTTTATCTCGGTCTTGTCGTGCGCGTTGCTTCCGGAT
AACACAAAACCCCGGCACGAAAAGTGTCAAGGAACAAGCAAACGAGCGGCTAGCATTCGCCTCCCCGGAGACGGTGTGTG
CGCGGGTGCTGTGCTGCGATATAAAGTCTAAAACGACTCTCGGCAACGGATATCTCGGCTCTCGCATCGATGAAGAACGT
AGCGAAATGCGATACTTGGTGTGAATTGCAGAATCCCGTGAACCATCGAGTCTTTGAACGCAAGTTGCGCCCCAAGCCTT
CTGGCTGAGGGCACGTCTGCCTGGGTGTCACAAATCGTCGTCCCTCATATTCCTTTGCGGATGCGGGACGGAAGCTGGTC
TCCCGTGTGTTACCGCACGCGGTTGGCCTAAATCCGAGCCAAGGACGCTTGGAGCGTCCCGACATGCGGTGGTGAACATG
ATCCATTTGATATTGTCGGTCGCTCCTGTCCGGAAGCTGTAGATGACCCAAAGTCCTTTAAGCGACCCCAGGTCAGGCGG
GATTACCCGCT
>191_GQ922908
TGTCGATACCTGTCCAAAACAGAACGACCCGCGAACCAACGATCACCACTCTCGGTGGGCCGGTTTCTTAACCGATCCTG
TGCTCSCCGGATCCGTGGTTTCGCGTATCGCCCTGGTCGGGAGCTTTATCTCGGTCTTGTCGTGCGCGTTGCTTCCGGAT
AACACAAAACCCCGGCACGAAAAGTGTCAAGGAACAAGCAAACGAGCGGCTAGCATTCGCCTCCCCGGAGACGGTGTGTG
CGCGGGTGCTGTGCTGCGATATAAAGTCTAAAACGACTCTCGGCAACGGATATCTCGGCTCTCGCATCGATGAAGAACGT
AGCGAAATGCGATACTTGGTGTGAATTGCAGAATCCCGTGAACCATCGAGTCTTTGAACGCAAGTTGCGCCCCAAGCCTT
CTGGCTGAGGGCACGTCTGCCTGGGTGTCACAAATCGTCGTCCCTCATATTCCTTTGCGGATGCGGGACGGAAGCTGGTC
TCCCGTGTGTTACCGCACGCGGTTGGCCTAAATCCGAGCCAAGGACGCTTGGAGCGTCCCGACATGCGGTGGTGAACATG
ATCCATTTGATATTGTCGGTCGCTCCTGTCCGGAAGCTGTAGATGACCCAAAGTCCTTTAAGCGACCCCAGGTCAGGCGG
GATTACCCGCT
>192_GQ922909
TGTCGATACCTGTCCAAAACAGAACGACCCGCGAACCAACGATCACCACTCTCGGTGGGCCGGTTTCTTAATCGATCCTG
TGCTCGCCGGATCCGTGGTTTCGCGTATCGCCCTGGTCGGGAGCTTTATCTCGGTCTTGTCGTGCGCGTTGCTTCCGGAT
AACACAAAACCCCGGCACGAAAAGTGTCAAGGAACAAGCAAACGAGCGGCTAGCATTCGCCTCCCCGGAGACGGTGTGTG
CGCGGGTGCTGTGCTGCGATATAAAGTCTAAAACGACTCTCGGCAACGGATATCTCGGCTCTCGCATCGATGAAGAACGT
AGCGAAATGCGATACTTGGTGTGAATTGCAGAATCCCGTGAACCATCGAGTCTTTGAACGCAAGTTGCGCCCCAAGCCTT
CTGGCTGAGGGCACGTCTGCCTGGGTGTCACAAATCGTCGTCCCTCATATTCCTTTGCGGATGCGGGACGGAAGCTGGTC
TCCCGTGTGTTACCGCACGCGGTTGGCCTAAATCCGAGCCAAGGACGCTTGGAGCGTCCCGACATGCGGTGGTGAACATG
ATCCATTTGATATTGTCGGTCGCTCCTGTCCGGAAGCTGTAGATGACCCAAAGTCCTTTAAGCGACCCCAGGTCAGGCGG
GATTACCCGCT
>193_GQ922910
TGTCGATACCTGTCCAAAACAGAACGACCCGCGAACCAACGATCACCACTCTCGGTGGGCCGGTTTCTTAACCGATCCTG
TGCTCGCCGGATCCGTGGTTTCGCGTATCGCCCTGRTCGGGAGCTTTATCTCGGTCTTGTCGTGCGCGTTGCTTCCGGAT
AACACAAAACCCCGGCACGAAAAGTGTCAAGGAACAAGCAAACGAGCGGCTAGCATTCGCCTCCCCGGAGACGGTGTGTG
CGCGGGTGCWKTGCTGCGATATAAAGTCTAAAACGACTCTCGGCAACGGATATCTCGGCTCTCGCATCGATGAAGAACGT
AGCGAAATGCGATACTTGGTGTGAATTGCAGAATCCCGTGAACCATCGAGTCTTTGAACGCAAGTTGCGCCCCAAGCCTT
CTGGCTGAGGGCACGTCTGCCTGGGTGTCACAAATCGTCGTCCCTCATATTCCTTTGCGGATGCGGGACGGAAGCTGGTC
TCCCGTGTGTTACCGCACGCGGTTGGCCTAAATCCGAGCCAAGGACGCCTGGAACGTCCCGACATGCGGTGGTGAACATG
ATCCATTTCATATTGTCGGTCGCTCCTGTCCGGAAGCTGTAGATGACCCAAAGTCCTTTAAGCGACCCCAGGTCAGGCGG
GATTACCCGCT
>194_GU647160
TGTCGATACCTGTCCAAAACAGAACGACCCGCGAACCAACGATCACCACTCTCGGTGGGCCGGTTTCTTAACCGATCCCG
TGCTCGCCGGATCCGTGGTTTCGCGTATCGCCTTGATCGGGAGCTTTATCTCGGTCTTGTCGTGCRCGTTGCTTCCGGAT
ATCACAAAACCCCGGCACGAAAAGTGTCAAGGAACAAGCAAACGAACGGCTGGCATTCGCCTCCCCGGAGACGGTGTGTG
CGCGGATGCTATGCTGCGATATAATGTCTAAAACGACTCTCGGCAACGGATATCTCGGCTCTCGCATCGATGAAGAACGT
AGCGAAATGCGATACTTGGTGTGAATTGCAGAATCCCGTGAACCATCGAGTCTTTGAACGCAAGTTGCGCCCCAAGCCTT
CTGGCCGAGGGCACGTCTGCCTGGGTGTCACAAATCGTCGTCCCCCATATTCCTTTGCGAATGCGGGACGGAAGCTGGTC
TCCCGTGTGTTACCGCACGCGGTTGGCCTAAATCCGAGCCAAGGACGCCCGNAGCGTCCCGACATGCGGTGGTGAACATG
ATCCATTTCATATTGTCGGTCGCTCCTGTCCG????????????????????????????????????????????????
???????????
>195_GU647161
TGTCGATACCTGTCCAAAACAGAACGACCCGCGAACCAACGATCACCACTCTCGGTGGGCCGGTTTCTTAACTGATCCCG
TGCTCGCCGGATCCGTGGTTTCGCGTATCGCCTTGATCGGGAGCTTTATCTCGGTCTTGTCGTGCGCGTTGCTTCCGGAT
ATCACAAAACCCCGGCACGAAAAGTGTCAAGGAACAAGCAAACGAACGGCTGGCATTCGCCTCCCCGGAGACGGTGTGTG
CGCGGATGCTATGCTGCGATATAATGTCTAAAACGACTCTCGGCAACGGATATCTCGGCTCTCGCATCGATGAAGAACGT
AGCGAAATGCGATACTTGGTGTGAATTGCAGAATCCCGTGAACCATCGAGTCTTTGAACGCAAGTTGCGCCCCAAGCCTT
CTGGCCGAGGGCACGTCTGCCTGGGTGTCACAAATCGTCGTCCCCCATATTCCTTTGCGAATGCGGGACGGAAGCTGGTC
TCCCGTGTGTTACCGCACGCGGTTGGCCTAAATCCGAGCCAAGGACGCCCGGAGCGTCCCGACATGCGGTGGTGAACATG
ATCCATTTCATATTGTCGGTCGCTCCTGTCCGGAAG-TGTAGATGACCCAAAGTCCTTTAAGCGACCCCAGGTCAGGCGG
GATTACCCGCT
>196_LN610098
TGTCGATACCTGTCCAAAACAGAACGACCCGCGAACCAACGATCACCACTCTCGGTGGGCCGGTTTCTTAACCGATCCCG
TGCTCACCGGATCCGTGGTTTCGCGTATCGCCTTGATCGGGAGCTTTATCTCGGTCTTGTCGTGCGCGTTGCTTCCGGAT
ATCACAAAACCCCGGCACGAAAAGTGTCAAGGAACAAGCAAACGAACGGCTGGCATTCGCCTCCCCGGAGACGGTGTGTG
CGCGGATGCTATGCTGCGATATAATGTCTAAAACGACTCTCGGCAACGGATATCTCGGCTCTCGCATCGATGAAGAACGT
AGCGAAATGCGATACTTGGTGTGAATTGCAGAATCCCGTGAACCATCGAGTCTTTGAACGCAAGTTGCGCCCCAAGCCTT
CTGGCCGAGGGCACGTCTGCCTGGGTGTCACAAATCGTCGTCCCCCATATTCCTTTGCGGATGCGGGACGGAAGCTGGTC
TCCCGTGTGTTACCGCACGCGGTTGGCCTAAATCCGAGCCAAGGACGCCCGGAGCGTCCCGACATGCGGTGGTGAACATG
ATCCATTTCATATTGTCGGTCGCTCCTGTCCGGAAGCTGTAGATGACCCAAAGTCCTTTAAGCGACCCCAGGTCAGGCGG
GATTACCC???
