# Supplementary material for: Taming the wild: resolving the gene pools of non-model Arabidopsis lineages
Source: BMC Evol Biol. 2014 Oct 27;14:224. doi: 10.1186/s12862-014-0224-x (PMC4216345; doi:10.1186/s12862-014-0224-x)
Supplement: Additional file 2: — CpDNA alignment. Fasta-file of trnLF suprahaplotypes (see Additional file 5 for details). [file 12862_2014_224_MOESM2_ESM.txt]

>AC_Type001_L1_F16
AATTGGATTGAGCCTTGGTATGGAAACCTACTAAGTGATAACTTTCAAATTCAGAGAAACCCTGGAATTAACAATGGGCA
ATCCTGAGCCAAATCCTGGTTTACGCGAACAAACCGGAGTTTACAAAGCGCGAAAAAAGGGATAGGTGCAGAGACTCAAT
GGAAGCTGTTCTAACAAATGGAGTTCACTACCTTGTGTTGATAAAGGAATCCTTCGATCGAAACTTCAAATCAAAAAGGA
TGAAGGAGAAAAACCTATATTGTATAAATTTAGGTAACACAAAACGATCTCAAAAATGACGACCTTAATCTCGATTTCTA
TTTTTTATAAACAAAATCGCAATGTTGTGAATCAATTCGAAGTTTAAGAAATAATATTTATTGATC-AAATGATTCACTT
CATAGTCTGATAGATCCTTGATGGAA-TTAATCGGACGAGAATAAAGA-TAGAGTCCCATTTTACATGTCAATACTGACA
ACAATGAAATTTATAGTAAGATGCTTTTTTTCGTTATTATTTATTTGAATTATTTAGAATCTATATCATTTTTCATTTTC
AAACTTA-GAAAGTTTTCTTTTATTTATAAAATCCAAGAAATTCCCGGTCCACAACTTTTTGAATTTACTACTTTTGAGT
TTCTTTTCATTGACATAGACCTAAGTCATAT
>AB_Type002_L11_F132
AATTGGATTGAGCCTTGGTATGGAAACCTACTAAGTGATAACTTTCAAATTCAGAGAAACCCTGGAATTAACAATGGGCA
ATCCTGAGCCAAATCCTGGTTTACGCGAACAAACCGGAGTTTACAAAGCGCGAAAAAAGGGATAGGTGCAGAGACTCAAT
GGAAGCTGTTCTAACAAATGGAGTTCACTATCTTGTGTTGATAAAGGAATCCTTCGATCGAAACTTCAAATCAAAAAGGA
TGAAGGAGAAAAACCTATATTGTATAAATTTAGGTAACACAAAACGATCTCAAAAATGACGACCTTAATCTCGATTTCTA
TTTTTTATAAACAAAATCGAAATGTTGTGAATCAATTCGAAGTTTAAGAAATAATATTTATTGATC-AAATGATTCACTT
CATAGTCTGATAGATCCTTGATGGAA-TTAATCGGACGAGAATAAAGA-TAGAGTCCCATTTTACATGTCAATACTGACA
ACAATGAAATTTATAGTAAGATGCTTTTTTTCGTTATTATTTATTTGAATTATTTAGAATCTATATCATTTTTCATTTTC
AAACTTA-GAAAGTTTTCTTTTATTTATAAAATCCAAGAAATTCCCGGTCCACAACTTTTTGAATTTACTACTTTTGAGT
TTCTTTTCATTGACATAGACCTAAGTCATAT
>H_Type003_L13_F123
AATTGGATTGAGCCTTGGTATGGAAACCTACTAAGTGATAACTTTCAAATTCAGAGAAACCCTGGAATTAATAATGGGCA
ATCCTGAGCCAAATCCTGGTTTACGCGAACAAACCGGAGTTTACAAAGCGCGAAAAAAGGGATAGGTGCAGAGACTCAAT
GGAAGCTGTTCTAACAAATGGAGTTCACTACCTTGTGTTGATAAAGGAATCCTTCGATCGAAACTTCAAATCAAAAAGGA
TGAAGGAGAAAAACCTATATTGTATAAATTTAGGTAACACAAAACGATCTCAAAAATGACGACCTTAATCTCGATTTCTA
TTTTTTATAAACAAAATCGAAATGTTGTGAATCAATTCGAAGTTTAAGAAATAATATTTATTGATC-AAATGATTCACTT
CATAGTCTGATAGATCCTTGATGGAA-TTAATCGGACGAGAATAAAGA-TAGAGTCCCATTTTACATGTCAATGCTGACA
ACAATGAAATTTATAGTAAGATGCTTTTTTTCGTTATTATTTATTTGAATTATTTAGAATCTATATCATTTTTCATTTTC
AAACTTACGAAAGTCTTCTTTTATTTATAAAATCCAAGAAATTCCCGGTCCACAACTTTTTGAATTTACTACTTTTGAGT
TTCTTTTCATTGACATAGACCTAAGTCATAT
>K_Type004_L15_F13
AATTGGATTGAGCCTTGGTATGGAAACCTACTAAGTGATAACTTTCAAATTCAGAGAAACCCGGGAATTAACAATGGGCA
ATCCTGAGCCAAATCCTGGTTTACGCGAACAAACCGGAGTTTACAAAGCGCGAAAAAAGGGATAGGTGCAGAGACTCAAT
GGAAGCTGTTCTAACAAATGGAGTTCACTACCTTGTGTTGATAAAGGAATCCTTCGATCGAAACTTCAAATCAAAAAGGA
TGAAGGAGAAAAACCTATATTGTATAAATTTAGGTAACACAAAACGATCTCAAAAATGACGACCTTAATCTCGATTTCTA
TTTTTTATAAACAAAATCGAAATGTTGTGAATCAATTCGAAGTTTAAGAAATAATATTTATTGATC-AAATGATTCACTT
CATAGTCTGATAGATCCTTGATGGAATTTAATCGGACGAGAATAAAGA-TAGAGTCCCATTTTACATGTCAATACTGACA
ACAATGAAATTTATAGTAAGATGCTTTTTTTCGTTATTATTTATTTGAATTATTTAGAATCTATATCATTTTTCATTTTC
AAACTTACGAAAGTCTTCTTTTATTTATAAAATCCAAGAAATTCCCGGTCCACAACTTTTTGAATTTACTACTTTTGAGT
TTCTTTTCATTGACATAGACCTAAGTCATAT
>G_Type005_L17_F122
AATTGGATTGAGCCTTGGTATGGAAACCTACTAAGTGATAACTTTCAAATTCAGAGAAACCCTGGAATTAACAATGGGCA
ATCCTGAGCCAAATCCTGGTTTACGCGAACAAACCGGAGTTTACAAAGCGCGAAAAAAGGGATAGGTGCAGAGACTCAAT
GGAAGCTGTTCTAACAAATGGAGTTCACTACCTTGTGTTGATAAAGGAATCCTTCGATCGAAACTTCAAATCAAAAAGGA
TGAAGGAGAAAAACCTATATTGTATAAATTTAGGTAACACAAAACGATCTCAAAAATGACGACCTTAATCTCGATTTCTA
TTTTTTATAAACAAAATCGAAATGTTGTGAATCAATTCGAAGTTTAAGAAATACTATTTATTGATC-AAATGATTCACTT
CATAGTCTGATAGATCCTTGATGGAATTTAATCGGACGAGAATAAAGA-TAGAGTCCCATTTTACATGTCAATACTGACA
ACAATGAAATTTATAGTAAGATGTTTTTTTTCGTTATTATTTATTTGAATTATTTAGAATCTATATCATTTTTCATTTTC
AAACTTACGAAAGTCTTCTTTTATTTATAAAATCCAAGAAATTCCCGGTCCACAACTTTTTGAATTTACTACTTTTGAGT
TTCTTTTCATTGACATAGACCTAAGTCATAT
>N_Type006_L18_F68
AATTGGATTGAGCCTTGGTATGGAAACCTACTAAGTGATAACTTTCAAATTCAGAGAAACCCTGGAATTAACAATGGGCA
ATCCTGAGCCAAATCCTGGTTTACGCGAACAAACCGGAGTTTACAAAGCGCGAAAAAAGGGATAGGTGCAGAGACTCAAT
GGAAGCTGTTCTAACAAATGGAGTTCACTACCTTGTGTTGATAAAGGAATCCTTCGATCGAAACTTCAAATCAAAAAGGA
TGAAGGAGAAAAACCTATATTGTATAAATTTAGGTAACACAAAACGATCTCAAAAATGACGACCTTAATCTCGATTTCTA
TTTTTTATAAACAAAATCGAAATGTTGTGAATCAATTCGAAGTTTAAGAAAGAATATTTATTGATC-AAATGATTCACTT
CATAGTCTGATAGATCCTTGATGGAATTTAATCGGACGAGAATAAAGA-TAGAGTCCCATTTTACATGTCAATACTGACA
ACAATGAAATTTATAGTAAGATGCTTTTTTTCGTTATTATTTATTTGAATTATTTAGAATCTATATCATTTTTAATTTTC
AAACTTA-GAAAGTCTTCTTTTATTTATAAAATCCAAGAAATTCCCGGTCCACAACTTTTTGAATTTACTACTTTTGAGT
TTCTTTTCATTGACATAGACCTAAGTCATAT
>N_Type007_L18_F127
AATTGGATTGAGCCTTGGTATGGAAACCTACTAAGTGATAACTTTCAAATTCAGAGAAACCCTGGAATTAACAATGGGCA
ATCCTGAGCCAAATCCTGGTTTACGCGAACAAACCGGAGTTTACAAAGCGCGAAAAAAGGGATAGGTGCAGAGACTCAAT
GGAAGCTGTTCTAACAAATGGAGTTCACTACCTTGTGTTGATAAAGGAATCCTTCGATCGAAACTTCAAATCAAAAAGGA
TGAAGGAGAAAAACCTATATTGTATAAATTTAGGTAACACAAAACGATCTCAAAAATGACGACCTTAATCTCGATTTCTA
TTTTTTATAAACAAAATCGAAATGTTGTGAATCAATTCGAAGTTTAAGAAAGAATATTTATTGATC-AAATGATTCACTT
CATAGTCTGATAGATCCTTGATGGAATTTAATCGGACGAGAATAAAGA-TAGAGTCCCATTTTACATGTCAATACTGACA
ACAATGAAATTTATAGTAAGATGCTTTTTTTCGTTATTATTTATTTGAATTATTTAGAATCTATATCATTTTTAATTTTC
AAACTTA-GAAAGTCTTCTTTTATTTATAAAATCCAAGAAATTCCCGGTCCACAACTTTTTGAATTTACTACTTTTGAGT
TTCTTTTCATTGACATAGACCTAAGTCATAT
>A_Type008_L2_F1
AATTGGATTGAGCCTTGGTATGGAAACCTACTAAGTGATAACTTTCAAATTCAGAGAAACCCTGGAATTAACAATGGGCA
ATCCTGAGCCAAATCCTGGTTTACGCGAACAAACCGGAGTTTACAAAGCGCGAAAAAAGGGATAGGTGCAGAGACTCAAT
GGAAGCTGTTCTAACAAATGGAGTTCACTACCTTGTGTTGATAAAGGAATCCTTCGATCGAAACTTCAAATCAAAAAGGA
TGAAGGAGAAAAACCTATATTGTATAAATTTAGGTAACACAAAACGATCTCAAAAATGACGACCTTAATCTCGATTTCTA
TTTTTTATAAACAAAATCGAAATGTTGTGAATCAATTCGAAGTTTAAGAAATAATATTTATTGATC-AAATGATTCACTT
CATAGTCTGATAGATCCTTGATGGAATTTAATCGGACGAGAATAAAGA-TAGAGTCCCATTTTACATGTCAATACTGACA
ACAATGAAATTTATAGTAAGATGCTTTTTTTCGTTATTATTTATTTGAATTATTTAGAATCTATATCATTTTTCATTTTC
AAACTTA-GAAAGTCTTCTTTTATTTATAAAATCCAAGAAATTCCCGGTCCACAACTTTTTGAATTTACTACTTTTGAGT
TTCTTTTCATTGACATAGACCTAAGTCATAT
>B_Type009_L2_F10
AATTGGATTGAGCCTTGGTATGGAAACCTACTAAGTGATAACTTTCAAATTCAGAGAAACCCTGGAATTAACAATGGGCA
ATCCTGAGCCAAATCCTGGTTTACGCGAACAAACCGGAGTTTACAAAGCGCGAAAAAAGGGATAGGTGCAGAGACTCAAT
GGAAGCTGTTCTAACAAATGGAGTTCACTACCTTGTGTTGATAAAGGAATCCTTCGATCGAAACTTCAAATCAAAAAGGA
TGAAGGAGAAAAACCTATATTGTATAAATTTAGGTAACACAAAACGATCTCAAAAATGACGACCTTAATCTCGATTTCTA
TTTTTTATAAACAAAATCGAAATGTTGTGAATCAATTCGAAGTTTAAGAAATAATATTTATTGATC-AAATGATTCACTT
CATAGTCTGATAGATCCTTGATGGAATTTAATCGGACGAGAATAAAGA-TAGAGTCCCATTTTACATGTCAATACTGACA
ACAATGAAATTTATAGTAAGATGCTTTTTTTCGTTATTATTTATTTGAATTATTTAGAATCTATATCATTTTTCATTTTC
AAACTTA-GAAAGTCTTCTTTTATTTATAAAATCCAAGAAATTCCCGGTCCACAACTTTTTGAATTTACTACTTTTGAGT
TTCTTTTCATTGACATAGACCTAAGTCATAT
>Q_Type010_L2_F12
AATTGGATTGAGCCTTGGTATGGAAACCTACTAAGTGATAACTTTCAAATTCAGAGAAACCCTGGAATTAACAATGGGCA
ATCCTGAGCCAAATCCTGGTTTACGCGAACAAACCGGAGTTTACAAAGCGCGAAAAAAGGGATAGGTGCAGAGACTCAAT
GGAAGCTGTTCTAACAAATGGAGTTCACTACCTTGTGTTGATAAAGGAATCCTTCGATCGAAACTTCAAATCAAAAAGGA
TGAAGGAGAAAAACCTATATTGTATAAATTTAGGTAACACAAAACGATCTCAAAAATGACGACCTTAATCTCGATTTCTA
TTTTTTATAAACAAAATCGAAATGTTGTGAATCAATTCGAAGTTTAAGAAATAATATTTATTGATC-AAATGATTCACTT
CATAGTCTGATAGATCCTTGATGGAATTTAATCGGACGAGAATAAAGA-TAGAGTCCCATTTTACATGTCAATACTGACA
ACAATGAAATTTATAGTAAGATGCTTTTTTTCGTTATTATTTATTTGAATTATTTAGAATCTATATCATTTTTCATTTTC
AAACTTA-GAAAGTCTTCTTTTATTTAGAAAATCCAAGAAATTCCCGGTCCACAACTTTTTGAATTTACTACTTTTGAGT
TTCTTTTCATTGACATAGACCTAAGTCATAT
>C_Type011_L2_F13
AATTGGATTGAGCCTTGGTATGGAAACCTACTAAGTGATAACTTTCAAATTCAGAGAAACCCTGGAATTAACAATGGGCA
ATCCTGAGCCAAATCCTGGTTTACGCGAACAAACCGGAGTTTACAAAGCGCGAAAAAAGGGATAGGTGCAGAGACTCAAT
GGAAGCTGTTCTAACAAATGGAGTTCACTACCTTGTGTTGATAAAGGAATCCTTCGATCGAAACTTCAAATCAAAAAGGA
TGAAGGAGAAAAACCTATATTGTATAAATTTAGGTAACACAAAACGATCTCAAAAATGACGACCTTAATCTCGATTTCTA
TTTTTTATAAACAAAATCGAAATGTTGTGAATCAATTCGAAGTTTAAGAAATAATATTTATTGATC-AAATGATTCACTT
CATAGTCTGATAGATCCTTGATGGAATTTAATCGGACGAGAATAAAGA-TAGAGTCCCATTTTACATGTCAATACTGACA
ACAATGAAATTTATAGTAAGATGCTTTTTTTCGTTATTATTTATTTGAATTATTTAGAATCTATATCATTTTTCATTTTC
AAACTTACGAAAGTCTTCTTTTATTTATAAAATCCAAGAAATTCCCGGTCCACAACTTTTTGAATTTACTACTTTTGAGT
TTCTTTTCATTGACATAGACCTAAGTCATAT
>A_Type012_L2_F14
AATTGGATTGAGCCTTGGTATGGAAACCTACTAAGTGATAACTTTCAAATTCAGAGAAACCCTGGAATTAACAATGGGCA
ATCCTGAGCCAAATCCTGGTTTACGCGAACAAACCGGAGTTTACAAAGCGCGAAAAAAGGGATAGGTGCAGAGACTCAAT
GGAAGCTGTTCTAACAAATGGAGTTCACTACCTTGTGTTGATAAAGGAATCCTTCGATCGAAACTTCAAATCAAAAAGGA
TGAAGGAGAAAAACCTATATTGTATAAATTTAGGTAACACAAAACGATCTCAAAAATGACGACCTTAATCTCGATTTCTA
TTTTTTATAAACAAAATCGAAATGTTGTGAATCAATTCGAAGTTTAAGAAATAATATTTATTGATC-AAATGATTCACTT
CATAGTCTGATAGATCCTTGATGGAATTTAATCGGACGAGAATAAAGA-TAGAGTCCCATTTTACATGTCAATACTGACA
ACAATGAAATTTATAGTAAGATGCTTTTTTTCGTTATTATTTATTTGAATTATTTAGAATCTATATCATTTTTCATTTTC
AAACTTA-GAAAGTCTTCTTTTATTTATAAAATCCAAGAAATTCCCGGTCCACAACTTTTTGAATTTACTACTTTTGAGT
TTCTTTTCATTGACATAGACCTAAGTCATAT
>C_Type013_L2_F19
AATTGGATTGAGCCTTGGTATGGAAACCTACTAAGTGATAACTTTCAAATTCAGAGAAACCCTGGAATTAACAATGGGCA
ATCCTGAGCCAAATCCTGGTTTACGCGAACAAACCGGAGTTTACAAAGCGCGAAAAAAGGGATAGGTGCAGAGACTCAAT
GGAAGCTGTTCTAACAAATGGAGTTCACTACCTTGTGTTGATAAAGGAATCCTTCGATCGAAACTTCAAATCAAAAAGGA
TGAAGGAGAAAAACCTATATTGTATAAATTTAGGTAACACAAAACGATCTCAAAAATGACGACCTTAATCTCGATTTCTA
TTTTTTATAAACAAAATCGAAATGTTGTGAATCAATTCGAAGTTTAAGAAATAATATTTATTGATC-AAATGATTCACTT
CATAGTCTGATAGATCCTTGATGGAATTTAATCGGACGAGAATAAAGA-TAGAGTCCCATTTTACATGTCAATACTGACA
ACAATGAAATTTATAGTAAGATGCTTTTTTTCGTTATTATTTATTTGAATTATTTAGAATCTATATCATTTTTCATTTTC
AAACTTACGAAAGTCTTCTTTTATTTATAAAATCCAAGAAATTCCCGGTCCACAACTTTTTGAATTTACTACTTTTGAGT
TTCTTTTCATTGACATAGACCTAAGTCATAT
>A_Type014_L2_F2
AATTGGATTGAGCCTTGGTATGGAAACCTACTAAGTGATAACTTTCAAATTCAGAGAAACCCTGGAATTAACAATGGGCA
ATCCTGAGCCAAATCCTGGTTTACGCGAACAAACCGGAGTTTACAAAGCGCGAAAAAAGGGATAGGTGCAGAGACTCAAT
GGAAGCTGTTCTAACAAATGGAGTTCACTACCTTGTGTTGATAAAGGAATCCTTCGATCGAAACTTCAAATCAAAAAGGA
TGAAGGAGAAAAACCTATATTGTATAAATTTAGGTAACACAAAACGATCTCAAAAATGACGACCTTAATCTCGATTTCTA
TTTTTTATAAACAAAATCGAAATGTTGTGAATCAATTCGAAGTTTAAGAAATAATATTTATTGATC-AAATGATTCACTT
CATAGTCTGATAGATCCTTGATGGAATTTAATCGGACGAGAATAAAGA-TAGAGTCCCATTTTACATGTCAATACTGACA
ACAATGAAATTTATAGTAAGATGCTTTTTTTCGTTATTATTTATTTGAATTATTTAGAATCTATATCATTTTTCATTTTC
AAACTTA-GAAAGTCTTCTTTTATTTATAAAATCCAAGAAATTCCCGGTCCACAACTTTTTGAATTTACTACTTTTGAGT
TTCTTTTCATTGACATAGACCTAAGTCATAT
>A_Type015_L2_F20
AATTGGATTGAGCCTTGGTATGGAAACCTACTAAGTGATAACTTTCAAATTCAGAGAAACCCTGGAATTAACAATGGGCA
ATCCTGAGCCAAATCCTGGTTTACGCGAACAAACCGGAGTTTACAAAGCGCGAAAAAAGGGATAGGTGCAGAGACTCAAT
GGAAGCTGTTCTAACAAATGGAGTTCACTACCTTGTGTTGATAAAGGAATCCTTCGATCGAAACTTCAAATCAAAAAGGA
TGAAGGAGAAAAACCTATATTGTATAAATTTAGGTAACACAAAACGATCTCAAAAATGACGACCTTAATCTCGATTTCTA
TTTTTTATAAACAAAATCGAAATGTTGTGAATCAATTCGAAGTTTAAGAAATAATATTTATTGATC-AAATGATTCACTT
CATAGTCTGATAGATCCTTGATGGAATTTAATCGGACGAGAATAAAGA-TAGAGTCCCATTTTACATGTCAATACTGACA
ACAATGAAATTTATAGTAAGATGCTTTTTTTCGTTATTATTTATTTGAATTATTTAGAATCTATATCATTTTTCATTTTC
AAACTTA-GAAAGTCTTCTTTTATTTATAAAATCCAAGAAATTCCCGGTCCACAACTTTTTGAATTTACTACTTTTGAGT
TTCTTTTCATTGACATAGACCTAAGTCATAT
>C_Type016_L2_F22
AATTGGATTGAGCCTTGGTATGGAAACCTACTAAGTGATAACTTTCAAATTCAGAGAAACCCTGGAATTAACAATGGGCA
ATCCTGAGCCAAATCCTGGTTTACGCGAACAAACCGGAGTTTACAAAGCGCGAAAAAAGGGATAGGTGCAGAGACTCAAT
GGAAGCTGTTCTAACAAATGGAGTTCACTACCTTGTGTTGATAAAGGAATCCTTCGATCGAAACTTCAAATCAAAAAGGA
TGAAGGAGAAAAACCTATATTGTATAAATTTAGGTAACACAAAACGATCTCAAAAATGACGACCTTAATCTCGATTTCTA
TTTTTTATAAACAAAATCGAAATGTTGTGAATCAATTCGAAGTTTAAGAAATAATATTTATTGATC-AAATGATTCACTT
CATAGTCTGATAGATCCTTGATGGAATTTAATCGGACGAGAATAAAGA-TAGAGTCCCATTTTACATGTCAATACTGACA
ACAATGAAATTTATAGTAAGATGCTTTTTTTCGTTATTATTTATTTGAATTATTTAGAATCTATATCATTTTTCATTTTC
AAACTTACGAAAGTCTTCTTTTATTTATAAAATCCAAGAAATTCCCGGTCCACAACTTTTTGAATTTACTACTTTTGAGT
TTCTTTTCATTGACATAGACCTAAGTCATAT
>A_Type017_L2_F3
AATTGGATTGAGCCTTGGTATGGAAACCTACTAAGTGATAACTTTCAAATTCAGAGAAACCCTGGAATTAACAATGGGCA
ATCCTGAGCCAAATCCTGGTTTACGCGAACAAACCGGAGTTTACAAAGCGCGAAAAAAGGGATAGGTGCAGAGACTCAAT
GGAAGCTGTTCTAACAAATGGAGTTCACTACCTTGTGTTGATAAAGGAATCCTTCGATCGAAACTTCAAATCAAAAAGGA
TGAAGGAGAAAAACCTATATTGTATAAATTTAGGTAACACAAAACGATCTCAAAAATGACGACCTTAATCTCGATTTCTA
TTTTTTATAAACAAAATCGAAATGTTGTGAATCAATTCGAAGTTTAAGAAATAATATTTATTGATC-AAATGATTCACTT
CATAGTCTGATAGATCCTTGATGGAATTTAATCGGACGAGAATAAAGA-TAGAGTCCCATTTTACATGTCAATACTGACA
ACAATGAAATTTATAGTAAGATGCTTTTTTTCGTTATTATTTATTTGAATTATTTAGAATCTATATCATTTTTCATTTTC
AAACTTA-GAAAGTCTTCTTTTATTTATAAAATCCAAGAAATTCCCGGTCCACAACTTTTTGAATTTACTACTTTTGAGT
TTCTTTTCATTGACATAGACCTAAGTCATAT
>A_Type018_L2_F4
AATTGGATTGAGCCTTGGTATGGAAACCTACTAAGTGATAACTTTCAAATTCAGAGAAACCCTGGAATTAACAATGGGCA
ATCCTGAGCCAAATCCTGGTTTACGCGAACAAACCGGAGTTTACAAAGCGCGAAAAAAGGGATAGGTGCAGAGACTCAAT
GGAAGCTGTTCTAACAAATGGAGTTCACTACCTTGTGTTGATAAAGGAATCCTTCGATCGAAACTTCAAATCAAAAAGGA
TGAAGGAGAAAAACCTATATTGTATAAATTTAGGTAACACAAAACGATCTCAAAAATGACGACCTTAATCTCGATTTCTA
TTTTTTATAAACAAAATCGAAATGTTGTGAATCAATTCGAAGTTTAAGAAATAATATTTATTGATC-AAATGATTCACTT
CATAGTCTGATAGATCCTTGATGGAATTTAATCGGACGAGAATAAAGA-TAGAGTCCCATTTTACATGTCAATACTGACA
ACAATGAAATTTATAGTAAGATGCTTTTTTTCGTTATTATTTATTTGAATTATTTAGAATCTATATCATTTTTCATTTTC
AAACTTA-GAAAGTCTTCTTTTATTTATAAAATCCAAGAAATTCCCGGTCCACAACTTTTTGAATTTACTACTTTTGAGT
TTCTTTTCATTGACATAGACCTAAGTCATAT
>A_Type019_L2_F41
AATTGGATTGAGCCTTGGTATGGAAACCTACTAAGTGATAACTTTCAAATTCAGAGAAACCCTGGAATTAACAATGGGCA
ATCCTGAGCCAAATCCTGGTTTACGCGAACAAACCGGAGTTTACAAAGCGCGAAAAAAGGGATAGGTGCAGAGACTCAAT
GGAAGCTGTTCTAACAAATGGAGTTCACTACCTTGTGTTGATAAAGGAATCCTTCGATCGAAACTTCAAATCAAAAAGGA
TGAAGGAGAAAAACCTATATTGTATAAATTTAGGTAACACAAAACGATCTCAAAAATGACGACCTTAATCTCGATTTCTA
TTTTTTATAAACAAAATCGAAATGTTGTGAATCAATTCGAAGTTTAAGAAATAATATTTATTGATC-AAATGATTCACTT
CATAGTCTGATAGATCCTTGATGGAATTTAATCGGACGAGAATAAAGA-TAGAGTCCCATTTTACATGTCAATACTGACA
ACAATGAAATTTATAGTAAGATGCTTTTTTTCGTTATTATTTATTTGAATTATTTAGAATCTATATCATTTTTCATTTTC
AAACTTA-GAAAGTCTTCTTTTATTTATAAAATCCAAGAAATTCCCGGTCCACAACTTTTTGAATTTACTACTTTTGAGT
TTCTTTTCATTGACATAGACCTAAGTCATAT
>A_Type020_L2_F44
AATTGGATTGAGCCTTGGTATGGAAACCTACTAAGTGATAACTTTCAAATTCAGAGAAACCCTGGAATTAACAATGGGCA
ATCCTGAGCCAAATCCTGGTTTACGCGAACAAACCGGAGTTTACAAAGCGCGAAAAAAGGGATAGGTGCAGAGACTCAAT
GGAAGCTGTTCTAACAAATGGAGTTCACTACCTTGTGTTGATAAAGGAATCCTTCGATCGAAACTTCAAATCAAAAAGGA
TGAAGGAGAAAAACCTATATTGTATAAATTTAGGTAACACAAAACGATCTCAAAAATGACGACCTTAATCTCGATTTCTA
TTTTTTATAAACAAAATCGAAATGTTGTGAATCAATTCGAAGTTTAAGAAATAATATTTATTGATC-AAATGATTCACTT
CATAGTCTGATAGATCCTTGATGGAATTTAATCGGACGAGAATAAAGA-TAGAGTCCCATTTTACATGTCAATACTGACA
ACAATGAAATTTATAGTAAGATGCTTTTTTTCGTTATTATTTATTTGAATTATTTAGAATCTATATCATTTTTCATTTTC
AAACTTA-GAAAGTCTTCTTTTATTTATAAAATCCAAGAAATTCCCGGTCCACAACTTTTTGAATTTACTACTTTTGAGT
TTCTTTTCATTGACATAGACCTAAGTCATAT
>C_Type021_L2_F46
AATTGGATTGAGCCTTGGTATGGAAACCTACTAAGTGATAACTTTCAAATTCAGAGAAACCCTGGAATTAACAATGGGCA
ATCCTGAGCCAAATCCTGGTTTACGCGAACAAACCGGAGTTTACAAAGCGCGAAAAAAGGGATAGGTGCAGAGACTCAAT
GGAAGCTGTTCTAACAAATGGAGTTCACTACCTTGTGTTGATAAAGGAATCCTTCGATCGAAACTTCAAATCAAAAAGGA
TGAAGGAGAAAAACCTATATTGTATAAATTTAGGTAACACAAAACGATCTCAAAAATGACGACCTTAATCTCGATTTCTA
TTTTTTATAAACAAAATCGAAATGTTGTGAATCAATTCGAAGTTTAAGAAATAATATTTATTGATC-AAATGATTCACTT
CATAGTCTGATAGATCCTTGATGGAATTTAATCGGACGAGAATAAAGA-TAGAGTCCCATTTTACATGTCAATACTGACA
ACAATGAAATTTATAGTAAGATGCTTTTTTTCGTTATTATTTATTTGAATTATTTAGAATCTATATCATTTTTCATTTTC
AAACTTA-GAAAGTCTTCTTTTATTTATAAAATCCAAGAAATTCCCGGTCCACAACTTTTTGAATTTACTACTTTTGAGT
TTCTTTTCATTGACATAGACCTAAGTCATAT
>C_Type022_L2_F49
AATTGGATTGAGCCTTGGTATGGAAACCTACTAAGTGATAACTTTCAAATTCAGAGAAACCCTGGAATTAACAATGGGCA
ATCCTGAGCCAAATCCTGGTTTACGCGAACAAACCGGAGTTTACAAAGCGCGAAAAAAGGGATAGGTGCAGAGACTCAAT
GGAAGCTGTTCTAACAAATGGAGTTCACTACCTTGTGTTGATAAAGGAATCCTTCGATCGAAACTTCAAATCAAAAAGGA
TGAAGGAGAAAAACCTATATTGTATAAATTTAGGTAACACAAAACGATCTCAAAAATGACGACCTTAATCTCGATTTCTA
TTTTTTATAAACAAAATCGAAATGTTGTGAATCAATTCGAAGTTTAAGAAATAATATTTATTGATC-AAATGATTCACTT
CATAGTCTGATAGATCCTTGATGGAATTTAATCGGACGAGAATAAAGA-TAGAGTCCCATTTTACATGTCAATACTGACA
ACAATGAAATTTATAGTAAGATGCTTTTTTTCGTTATTATTTATTTGAATTATTTAGAATCTATATCATTTTTCATTTTC
AAACTTACGAAAGTCTTCTTTTATTTATAAAATCCAAGAAATTCCCGGTCCACAACTTTTTGAATTTACTACTTTTGAGT
TTCTTTTCATTGACATAGACCTAAGTCATAT
>A_Type023_L2_F5
AATTGGATTGAGCCTTGGTATGGAAACCTACTAAGTGATAACTTTCAAATTCAGAGAAACCCTGGAATTAACAATGGGCA
ATCCTGAGCCAAATCCTGGTTTACGCGAACAAACCGGAGTTTACAAAGCGCGAAAAAAGGGATAGGTGCAGAGACTCAAT
GGAAGCTGTTCTAACAAATGGAGTTCACTACCTTGTGTTGATAAAGGAATCCTTCGATCGAAACTTCAAATCAAAAAGGA
TGAAGGAGAAAAACCTATATTGTATAAATTTAGGTAACACAAAACGATCTCAAAAATGACGACCTTAATCTCGATTTCTA
TTTTTTATAAACAAAATCGAAATGTTGTGAATCAATTCGAAGTTTAAGAAATAATATTTATTGATC-AAATGATTCACTT
CATAGTCTGATAGATCCTTGATGGAATTTAATCGGACGAGAATAAAGA-TAGAGTCCCATTTTACATGTCAATACTGACA
ACAATGAAATTTATAGTAAGATGCTTTTTTTCGTTATTATTTATTTGAATTATTTAGAATCTATATCATTTTTCATTTTC
AAACTTA-GAAAGTCTTCTTTTATTTATAAAATCCAAGAAATTCCCGGTCCACAACTTTTTGAATTTACTACTTTTGAGT
TTCTTTTCATTGACATAGACCTAAGTCATAT
>A_Type024_L2_F53
AATTGGATTGAGCCTTGGTATGGAAACCTACTAAGTGATAACTTTCAAATTCAGAGAAACCCTGGAATTAACAATGGGCA
ATCCTGAGCCAAATCCTGGTTTACGCGAACAAACCGGAGTTTACAAAGCGCGAAAAAAGGGATAGGTGCAGAGACTCAAT
GGAAGCTGTTCTAACAAATGGAGTTCACTACCTTGTGTTGATAAAGGAATCCTTCGATCGAAACTTCAAATCAAAAAGGA
TGAAGGAGAAAAACCTATATTGTATAAATTTAGGTAACACAAAACGATCTCAAAAATGACGACCTTAATCTCGATTTCTA
TTTTTTATAAACAAAATCGAAATGTTGTGAATCAATTCGAAGTTTAAGAAATAATATTTATTGATC-AAATGATTCACTT
CATAGTCTGATAGATCCTTGATGGAATTTAATCGGACGAGAATAAAGA-TAGAGTCCCATTTTACATGTCAATACTGACA
ACAATGAAATTTATAGTAAGATGCTTTTTTTCGTTATTATTTATTTGAATTATTTAGAATCTATATCATTTTTCATTTTC
AAACTTA-GAAAGTCTTCTTTTATTTATAAAATCCAAGAAATTCCCGGTCCACAACTTTTTGAATTTACTACTTTTGAGT
TTCTTTTCATTGACATAGACCTAAGTCATAT
>A_Type025_L2_F56
AATTGGATTGAGCCTTGGTATGGAAACCTACTAAGTGATAACTTTCAAATTCAGAGAAACCCTGGAATTAACAATGGGCA
ATCCTGAGCCAAATCCTGGTTTACGCGAACAAACCGGAGTTTACAAAGCGCGAAAAAAGGGATAGGTGCAGAGACTCAAT
GGAAGCTGTTCTAACAAATGGAGTTCACTACCTTGTGTTGATAAAGGAATCCTTCGATCGAAACTTCAAATCAAAAAGGA
TGAAGGAGAAAAACCTATATTGTATAAATTTAGGTAACACAAAACGATCTCAAAAATGACGACCTTAATCTCGATTTCTA
TTTTTTATAAACAAAATCGAAATGTTGTGAATCAATTCGAAGTTTAAGAAATAATATTTATTGATC-AAATGATTCACTT
CATAGTCTGATAGATCCTTGATGGAATTTAATCGGACGAGAATAAAGA-TAGAGTCCCATTTTACATGTCAATACTGACA
ACAATGAAATTTATAGTAAGATGCTTTTTTTCGTTATTATTTATTTGAATTATTTAGAATCTATATCATTTTTCATTTTC
AAACTTA-GAAAGTCTTCTTTTATTTATAAAATCCAAGAAATTCCCGGTCCACAACTTTTTGAATTTACTACTTTTGAGT
TTCTTTTCATTGACATAGACCTAAGTCATAT
>BX_Type026_L2_F57
AATTGGATTGAGCCTTGGTATGGAAACCTACTAAGTGATAACTTTCAAATTCAGAGAAACCCTGGAATTAACAATGGGCA
ATCCTGAGCCAAATCCTGGTTTACGCGAACAAACCGGAGTTTACAAAGCGCGAAAAAAGGGATAGGTGCAGAGACTCAAT
GGAAGCTGTTCTAACAAATGGAGTTCACTACCTTGTGTTGATAAAGGAATCCTTCGATCGAAACTTCAAATCAAAAAGGA
TGAAGGAGAAAAACCTATATTGTATAAATTTAGGTAACACAAAACGATCTCAAAAATGACGACCTTAATCTCGATTTCTA
TTTTTTATAAACAAAATCGAAATGTTGTGAATCAATTCGAAGTTTAAGAAATAATATTTATTGATC-AAATGATTCACTT
CATAGTCTGATAGATCCTTGATGGAATTTAATCGGACGAGAATAAAGA-TAGAGTCCCATTTTACATGTCAATACTGACA
ACAATGAAATTTATAGTAAGATGCTTTTTTTCGTTATTATTTATTTGAATTATTTAGAATCTATATCATTTTTCATTTTC
AAACTTA-GAAAGTTTTCTTTTATTTATAAAATCCAAGAAATTCCCGGTCCACAACTTTTTGAATTTACTACTTTTGAGT
TTCTTTTCATTGACATAGACCTAAGTCATAT
>A_Type027_L2_F6
AATTGGATTGAGCCTTGGTATGGAAACCTACTAAGTGATAACTTTCAAATTCAGAGAAACCCTGGAATTAACAATGGGCA
ATCCTGAGCCAAATCCTGGTTTACGCGAACAAACCGGAGTTTACAAAGCGCGAAAAAAGGGATAGGTGCAGAGACTCAAT
GGAAGCTGTTCTAACAAATGGAGTTCACTACCTTGTGTTGATAAAGGAATCCTTCGATCGAAACTTCAAATCAAAAAGGA
TGAAGGAGAAAAACCTATATTGTATAAATTTAGGTAACACAAAACGATCTCAAAAATGACGACCTTAATCTCGATTTCTA
TTTTTTATAAACAAAATCGAAATGTTGTGAATCAATTCGAAGTTTAAGAAATAATATTTATTGATC-AAATGATTCACTT
CATAGTCTGATAGATCCTTGATGGAATTTAATCGGACGAGAATAAAGA-TAGAGTCCCATTTTACATGTCAATACTGACA
ACAATGAAATTTATAGTAAGATGCTTTTTTTCGTTATTATTTATTTGAATTATTTAGAATCTATATCATTTTTCATTTTC
AAACTTA-GAAAGTCTTCTTTTATTTATAAAATCCAAGAAATTCCCGGTCCACAACTTTTTGAATTTACTACTTTTGAGT
TTCTTTTCATTGACATAGACCTAAGTCATAT
>C_Type028_L2_F63
AATTGGATTGAGCCTTGGTATGGAAACCTACTAAGTGATAACTTTCAAATTCAGAGAAACCCTGGAATTAACAATGGGCA
ATCCTGAGCCAAATCCTGGTTTACGCGAACAAACCGGAGTTTACAAAGCGCGAAAAAAGGGATAGGTGCAGAGACTCAAT
GGAAGCTGTTCTAACAAATGGAGTTCACTACCTTGTGTTGATAAAGGAATCCTTCGATCGAAACTTCAAATCAAAAAGGA
TGAAGGAGAAAAACCTATATTGTATAAATTTAGGTAACACAAAACGATCTCAAAAATGACGACCTTAATCTCGATTTCTA
TTTTTTATAAACAAAATCGAAATGTTGTGAATCAATTCGAAGTTTAAGAAATAATATTTATTGATC-AAATGATTCACTT
CATAGTCTGATAGATCCTTGATGGAATTTAATCGGACGAGAATAAAGA-TAGAGTCCCATTTTACATGTCAATACTGACA
ACAATGAAATTTATAGTAAGATGCTTTTTTTCGTTATTATTTATTTGAATTATTTAGAATCTATATCATTTTTCATTTTC
AAACTTACGAAAGTCTTCTTTTATTTATAAAATCCAAGAAATTCCCGGTCCACAACTTTTTGAATTTACTACTTTTGAGT
TTCTTTTCATTGACATAGACCTAAGTCATAT
>C_Type029_L2_F7
AATTGGATTGAGCCTTGGTATGGAAACCTACTAAGTGATAACTTTCAAATTCAGAGAAACCCTGGAATTAACAATGGGCA
ATCCTGAGCCAAATCCTGGTTTACGCGAACAAACCGGAGTTTACAAAGCGCGAAAAAAGGGATAGGTGCAGAGACTCAAT
GGAAGCTGTTCTAACAAATGGAGTTCACTACCTTGTGTTGATAAAGGAATCCTTCGATCGAAACTTCAAATCAAAAAGGA
TGAAGGAGAAAAACCTATATTGTATAAATTTAGGTAACACAAAACGATCTCAAAAATGACGACCTTAATCTCGATTTCTA
TTTTTTATAAACAAAATCGAAATGTTGTGAATCAATTCGAAGTTTAAGAAATAATATTTATTGATC-AAATGATTCACTT
CATAGTCTGATAGATCCTTGATGGAATTTAATCGGACGAGAATAAAGA-TAGAGTCCCATTTTACATGTCAATACTGACA
ACAATGAAATTTATAGTAAGATGCTTTTTTTCGTTATTATTTATTTGAATTATTTAGAATCTATATCATTTTTCATTTTC
AAACTTACGAAAGTCTTCTTTTATTTATAAAATCCAAGAAATTCCCGGTCCACAACTTTTTGAATTTACTACTTTTGAGT
TTCTTTTCATTGACATAGACCTAAGTCATAT
>C_Type030_L2_F71
AATTGGATTGAGCCTTGGTATGGAAACCTACTAAGTGATAACTTTCAAATTCAGAGAAACCCTGGAATTAACAATGGGCA
ATCCTGAGCCAAATCCTGGTTTACGCGAACAAACCGGAGTTTACAAAGCGCGAAAAAAGGGATAGGTGCAGAGACTCAAT
GGAAGCTGTTCTAACAAATGGAGTTCACTACCTTGTGTTGATAAAGGAATCCTTCGATCGAAACTTCAAATCAAAAAGGA
TGAAGGAGAAAAACCTATATTGTATAAATTTAGGTAACACAAAACGATCTCAAAAATGACGACCTTAATCTCGATTTCTA
TTTTTTATAAACAAAATCGAAATGTTGTGAATCAATTCGAAGTTTAAGAAATAATATTTATTGATC-AAATGATTCACTT
CATAGTCTGATAGATCCTTGATGGAATTTAATCGGACGAGAATAAAGA-TAGAGTCCCATTTTACATGTCAATACTGACA
ACAATGAAATTTATAGTAAGATGCTTTTTTTCGTTATTATTTATTTGAATTATTTAGAATCTATATCATTTTTCATTTTC
AAACTTACGAAAGTCTTCTTTTATTTATAAAATCCAAGAAATTCCCGGTCCACAACTTTTTGAATTTACTACTTTTGAGT
TTCTTTTCATTGACATAGACCTAAGTCATAT
>A_Type031_L2_F72
AATTGGATTGAGCCTTGGTATGGAAACCTACTAAGTGATAACTTTCAAATTCAGAGAAACCCTGGAATTAACAATGGGCA
ATCCTGAGCCAAATCCTGGTTTACGCGAACAAACCGGAGTTTACAAAGCGCGAAAAAAGGGATAGGTGCAGAGACTCAAT
GGAAGCTGTTCTAACAAATGGAGTTCACTACCTTGTGTTGATAAAGGAATCCTTCGATCGAAACTTCAAATCAAAAAGGA
TGAAGGAGAAAAACCTATATTGTATAAATTTAGGTAACACAAAACGATCTCAAAAATGACGACCTTAATCTCGATTTCTA
TTTTTTATAAACAAAATCGAAATGTTGTGAATCAATTCGAAGTTTAAGAAATAATATTTATTGATC-AAATGATTCACTT
CATAGTCTGATAGATCCTTGATGGAATTTAATCGGACGAGAATAAAGA-TAGAGTCCCATTTTACATGTCAATACTGACA
ACAATGAAATTTATAGTAAGATGCTTTTTTTCGTTATTATTTATTTGAATTATTTAGAATCTATATCATTTTTCATTTTC
AAACTTA-GAAAGTCTTCTTTTATTTATAAAATCCAAGAAATTCCCGGTCCACAACTTTTTGAATTTACTACTTTTGAGT
TTCTTTTCATTGACATAGACCTAAGTCATAT
>A_Type032_L2_F74
AATTGGATTGAGCCTTGGTATGGAAACCTACTAAGTGATAACTTTCAAATTCAGAGAAACCCTGGAATTAACAATGGGCA
ATCCTGAGCCAAATCCTGGTTTACGCGAACAAACCGGAGTTTACAAAGCGCGAAAAAAGGGATAGGTGCAGAGACTCAAT
GGAAGCTGTTCTAACAAATGGAGTTCACTACCTTGTGTTGATAAAGGAATCCTTCGATCGAAACTTCAAATCAAAAAGGA
TGAAGGAGAAAAACCTATATTGTATAAATTTAGGTAACACAAAACGATCTCAAAAATGACGACCTTAATCTCGATTTCTA
TTTTTTATAAACAAAATCGAAATGTTGTGAATCAATTCGAAGTTTAAGAAATAATATTTATTGATC-AAATGATTCACTT
CATAGTCTGATAGATCCTTGATGGAATTTAATCGGACGAGAATAAAGA-TAGAGTCCCATTTTACATGTCAATACTGACA
ACAATGAAATTTATAGTAAGATGCTTTTTTTCGTTATTATTTATTTGAATTATTTAGAATCTATATCATTTTTCATTTTC
AAACTTA-GAAAGTCTTCTTTTATTTATAAAATCCAAGAAATTCCCGGTCCACAACTTTTTGAATTTACTACTTTTGAGT
TTCTTTTCATTGACATAGACCTAAGTCATAT
>A_Type033_L2_F8
AATTGGATTGAGCCTTGGTATGGAAACCTACTAAGTGATAACTTTCAAATTCAGAGAAACCCTGGAATTAACAATGGGCA
ATCCTGAGCCAAATCCTGGTTTACGCGAACAAACCGGAGTTTACAAAGCGCGAAAAAAGGGATAGGTGCAGAGACTCAAT
GGAAGCTGTTCTAACAAATGGAGTTCACTACCTTGTGTTGATAAAGGAATCCTTCGATCGAAACTTCAAATCAAAAAGGA
TGAAGGAGAAAAACCTATATTGTATAAATTTAGGTAACACAAAACGATCTCAAAAATGACGACCTTAATCTCGATTTCTA
TTTTTTATAAACAAAATCGAAATGTTGTGAATCAATTCGAAGTTTAAGAAATAATATTTATTGATC-AAATGATTCACTT
CATAGTCTGATAGATCCTTGATGGAATTTAATCGGACGAGAATAAAGA-TAGAGTCCCATTTTACATGTCAATACTGACA
ACAATGAAATTTATAGTAAGATGCTTTTTTTCGTTATTATTTATTTGAATTATTTAGAATCTATATCATTTTTCATTTTC
AAACTTA-GAAAGTCTTCTTTTATTTATAAAATCCAAGAAATTCCCGGTCCACAACTTTTTGAATTTACTACTTTTGAGT
TTCTTTTCATTGACATAGACCTAAGTCATAT
>A_Type034_L2_F9
AATTGGATTGAGCCTTGGTATGGAAACCTACTAAGTGATAACTTTCAAATTCAGAGAAACCCTGGAATTAACAATGGGCA
ATCCTGAGCCAAATCCTGGTTTACGCGAACAAACCGGAGTTTACAAAGCGCGAAAAAAGGGATAGGTGCAGAGACTCAAT
GGAAGCTGTTCTAACAAATGGAGTTCACTACCTTGTGTTGATAAAGGAATCCTTCGATCGAAACTTCAAATCAAAAAGGA
TGAAGGAGAAAAACCTATATTGTATAAATTTAGGTAACACAAAACGATCTCAAAAATGACGACCTTAATCTCGATTTCTA
TTTTTTATAAACAAAATCGAAATGTTGTGAATCAATTCGAAGTTTAAGAAATAATATTTATTGATC-AAATGATTCACTT
CATAGTCTGATAGATCCTTGATGGAATTTAATCGGACGAGAATAAAGA-TAGAGTCCCATTTTACATGTCAATACTGACA
ACAATGAAATTTATAGTAAGATGCTTTTTTTCGTTATTATTTATTTGAATTATTTAGAATCTATATCATTTTTCATTTTC
AAACTTA-GAAAGTCTTCTTTTATTTATAAAATCCAAGAAATTCCCGGTCCACAACTTTTTGAATTTACTACTTTTGAGT
TTCTTTTCATTGACATAGACCTAAGTCATAT
>A_Type035_L2_F79
AATTGGATTGAGCCTTGGTATGGAAACCTACTAAGTGATAACTTTCAAATTCAGAGAAACCCTGGAATTAACAATGGGCA
ATCCTGAGCCAAATCCTGGTTTACGCGAACAAACCGGAGTTTACAAAGCGCGAAAAAAGGGATAGGTGCAGAGACTCAAT
GGAAGCTGTTCTAACAAATGGAGTTCACTACCTTGTGTTGATAAAGGAATCCTTCGATCGAAACTTCAAATCAAAAAGGA
TGAAGGAGAAAAACCTATATTGTATAAATTTAGGTAACACAAAACGATCTCAAAAATGACGACCTTAATCTCGATTTCTA
TTTTTTATAAACAAAATCGAAATGTTGTGAATCAATTCGAAGTTTAAGAAATAATATTTATTGATC-AAATGATTCACTT
CATAGTCTGATAGATCCTTGATGGAATTTAATCGGACGAGAATAAAGA-TAGAGTCCCATTTTACATGTCAATACTGACA
ACAATGAAATTTATAGTAAGATGCTTTTTTTCGTTATTATTTATTTGAATTATTTAGAATCTATATCATTTTTCATTTTC
AAACTTA-GAAAGTCTTCTTTTATTTATAAAATCCAAGAAATTCCCGGTCCACAACTTTTTGAATTTACTACTTTTGAGT
TTCTTTTCATTGACATAGACCTAAGTCATAT
>P_Type036_L2_F128
AATTGGATTGAGCCTTGGTATGGAAACCTACTAAGTGATAACTTTCAAATTCAGAGAAACCCTGGAATTAACAATGGGCA
ATCCTGAGCCAAATCCTGGTTTACGCGAACAAACCGGAGTTTACAAAGCGCGAAAAAAGGGATAGGTGCAGAGACTCAAT
GGAAGCTGTTCTAACAAATGGAGTTCACTACCTTGTGTTGATAAAGGAATCCTTCGATCGAAACTTCAAATCAAAAAGGA
TGAAGGAGAAAAACCTATATTGTATAAATTTAGGTAACACAAAACGATCTCAAAAATGACGACCTTAATCTCGATTTCTA
TTTTTTATAAACAAAATCGAAATGTTGTGAATCAATTCGAAGTTTAAGAAATAATATTTATTGATC-AAATGATTCACTT
CATAGTCTGATAGATCCTTGATGGAATTTAATCGGACGAGAATAAAGA-TAGAGTCCCATTTTACATGTCAATACTGACA
ACAATGAAATTTATAGTAAGATGCTTTTTTTCGTTATTATTTATTTGAATTATTTAGAATCTATATCATTTTTCATTTTC
AAACTTA-GAAAGTCTTCTTTTATTTATAAAATCCAAGAAATTACCGGTCCACAACTTTTTGAATTTACTACTTTTGAGT
TTCTTTTCATTGACATAGACCTAAGTCATAT
>A_Type037_L2_F78
AATTGGATTGAGCCTTGGTATGGAAACCTACTAAGTGATAACTTTCAAATTCAGAGAAACCCTGGAATTAACAATGGGCA
ATCCTGAGCCAAATCCTGGTTTACGCGAACAAACCGGAGTTTACAAAGCGCGAAAAAAGGGATAGGTGCAGAGACTCAAT
GGAAGCTGTTCTAACAAATGGAGTTCACTACCTTGTGTTGATAAAGGAATCCTTCGATCGAAACTTCAAATCAAAAAGGA
TGAAGGAGAAAAACCTATATTGTATAAATTTAGGTAACACAAAACGATCTCAAAAATGACGACCTTAATCTCGATTTCTA
TTTTTTATAAACAAAATCGAAATGTTGTGAATCAATTCGAAGTTTAAGAAATAATATTTATTGATC-AAATGATTCACTT
CATAGTCTGATAGATCCTTGATGGAATTTAATCGGACGAGAATAAAGA-TAGAGTCCCATTTTACATGTCAATACTGACA
ACAATGAAATTTATAGTAAGATGCTTTTTTTCGTTATTATTTATTTGAATTATTTAGAATCTATATCATTTTTCATTTTC
AAACTTA-GAAAGTCTTCTTTTATTTATAAAATCCAAGAAATTCCCGGTCCACAACTTTTTGAATTTACTACTTTTGAGT
TTCTTTTCATTGACATAGACCTAAGTCATAT
>A_Type038_L2_F80
AATTGGATTGAGCCTTGGTATGGAAACCTACTAAGTGATAACTTTCAAATTCAGAGAAACCCTGGAATTAACAATGGGCA
ATCCTGAGCCAAATCCTGGTTTACGCGAACAAACCGGAGTTTACAAAGCGCGAAAAAAGGGATAGGTGCAGAGACTCAAT
GGAAGCTGTTCTAACAAATGGAGTTCACTACCTTGTGTTGATAAAGGAATCCTTCGATCGAAACTTCAAATCAAAAAGGA
TGAAGGAGAAAAACCTATATTGTATAAATTTAGGTAACACAAAACGATCTCAAAAATGACGACCTTAATCTCGATTTCTA
TTTTTTATAAACAAAATCGAAATGTTGTGAATCAATTCGAAGTTTAAGAAATAATATTTATTGATC-AAATGATTCACTT
CATAGTCTGATAGATCCTTGATGGAATTTAATCGGACGAGAATAAAGA-TAGAGTCCCATTTTACATGTCAATACTGACA
ACAATGAAATTTATAGTAAGATGCTTTTTTTCGTTATTATTTATTTGAATTATTTAGAATCTATATCATTTTTCATTTTC
AAACTTA-GAAAGTCTTCTTTTATTTATAAAATCCAAGAAATTCCCGGTCCACAACTTTTTGAATTTACTACTTTTGAGT
TTCTTTTCATTGACATAGACCTAAGTCATAT
>A_Type039_L2_F81
AATTGGATTGAGCCTTGGTATGGAAACCTACTAAGTGATAACTTTCAAATTCAGAGAAACCCTGGAATTAACAATGGGCA
ATCCTGAGCCAAATCCTGGTTTACGCGAACAAACCGGAGTTTACAAAGCGCGAAAAAAGGGATAGGTGCAGAGACTCAAT
GGAAGCTGTTCTAACAAATGGAGTTCACTACCTTGTGTTGATAAAGGAATCCTTCGATCGAAACTTCAAATCAAAAAGGA
TGAAGGAGAAAAACCTATATTGTATAAATTTAGGTAACACAAAACGATCTCAAAAATGACGACCTTAATCTCGATTTCTA
TTTTTTATAAACAAAATCGAAATGTTGTGAATCAATTCGAAGTTTAAGAAATAATATTTATTGATC-AAATGATTCACTT
CATAGTCTGATAGATCCTTGATGGAATTTAATCGGACGAGAATAAAGA-TAGAGTCCCATTTTACATGTCAATACTGACA
ACAATGAAATTTATAGTAAGATGCTTTTTTTCGTTATTATTTATTTGAATTATTTAGAATCTATATCATTTTTCATTTTC
AAACTTA-GAAAGTCTTCTTTTATTTATAAAATCCAAGAAATTCCCGGTCCACAACTTTTTGAATTTACTACTTTTGAGT
TTCTTTTCATTGACATAGACCTAAGTCATAT
>C_Type040_L2_F106
AATTGGATTGAGCCTTGGTATGGAAACCTACTAAGTGATAACTTTCAAATTCAGAGAAACCCTGGAATTAACAATGGGCA
ATCCTGAGCCAAATCCTGGTTTACGCGAACAAACCGGAGTTTACAAAGCGCGAAAAAAGGGATAGGTGCAGAGACTCAAT
GGAAGCTGTTCTAACAAATGGAGTTCACTACCTTGTGTTGATAAAGGAATCCTTCGATCGAAACTTCAAATCAAAAAGGA
TGAAGGAGAAAAACCTATATTGTATAAATTTAGGTAACACAAAACGATCTCAAAAATGACGACCTTAATCTCGATTTCTA
TTTTTTATAAACAAAATCGAAATGTTGTGAATCAATTCGAAGTTTAAGAAATAATATTTATTGATC-AAATGATTCACTT
CATAGTCTGATAGATCCTTGATGGAATTTAATCGGACGAGAATAAAGA-TAGAGTCCCATTTTACATGTCAATACTGACA
ACAATGAAATTTATAGTAAGATGCTTTTTTTCGTTATTATTTATTTGAATTATTTAGAATCTATATCATTTTTCATTTTC
AAACTTACGAAAGTCTTCTTTTATTTATAAAATCCAAGAAATTCCCGGTCCACAACTTTTTGAATTTACTACTTTTGAGT
TTCTTTTCATTGACATAGACCTAAGTCATAT
>A_Type041_L2_F82
AATTGGATTGAGCCTTGGTATGGAAACCTACTAAGTGATAACTTTCAAATTCAGAGAAACCCTGGAATTAACAATGGGCA
ATCCTGAGCCAAATCCTGGTTTACGCGAACAAACCGGAGTTTACAAAGCGCGAAAAAAGGGATAGGTGCAGAGACTCAAT
GGAAGCTGTTCTAACAAATGGAGTTCACTACCTTGTGTTGATAAAGGAATCCTTCGATCGAAACTTCAAATCAAAAAGGA
TGAAGGAGAAAAACCTATATTGTATAAATTTAGGTAACACAAAACGATCTCAAAAATGACGACCTTAATCTCGATTTCTA
TTTTTTATAAACAAAATCGAAATGTTGTGAATCAATTCGAAGTTTAAGAAATAATATTTATTGATC-AAATGATTCACTT
CATAGTCTGATAGATCCTTGATGGAATTTAATCGGACGAGAATAAAGA-TAGAGTCCCATTTTACATGTCAATACTGACA
ACAATGAAATTTATAGTAAGATGCTTTTTTTCGTTATTATTTATTTGAATTATTTAGAATCTATATCATTTTTCATTTTC
AAACTTA-GAAAGTCTTCTTTTATTTATAAAATCCAAGAAATTCCCGGTCCACAACTTTTTGAATTTACTACTTTTGAGT
TTCTTTTCATTGACATAGACCTAAGTCATAT
>A_Type042_L2_F83
AATTGGATTGAGCCTTGGTATGGAAACCTACTAAGTGATAACTTTCAAATTCAGAGAAACCCTGGAATTAACAATGGGCA
ATCCTGAGCCAAATCCTGGTTTACGCGAACAAACCGGAGTTTACAAAGCGCGAAAAAAGGGATAGGTGCAGAGACTCAAT
GGAAGCTGTTCTAACAAATGGAGTTCACTACCTTGTGTTGATAAAGGAATCCTTCGATCGAAACTTCAAATCAAAAAGGA
TGAAGGAGAAAAACCTATATTGTATAAATTTAGGTAACACAAAACGATCTCAAAAATGACGACCTTAATCTCGATTTCTA
TTTTTTATAAACAAAATCGAAATGTTGTGAATCAATTCGAAGTTTAAGAAATAATATTTATTGATC-AAATGATTCACTT
CATAGTCTGATAGATCCTTGATGGAATTTAATCGGACGAGAATAAAGA-TAGAGTCCCATTTTACATGTCAATACTGACA
ACAATGAAATTTATAGTAAGATGCTTTTTTTCGTTATTATTTATTTGAATTATTTAGAATCTATATCATTTTTCATTTTC
AAACTTA-GAAAGTCTTCTTTTATTTATAAAATCCAAGAAATTCCCGGTCCACAACTTTTTGAATTTACTACTTTTGAGT
TTCTTTTCATTGACATAGACCTAAGTCATAT
>A_Type043_L2_F56
AATTGGATTGAGCCTTGGTATGGAAACCTACTAAGTGATAACTTTCAAATTCAGAGAAACCCTGGAATTAACAATGGGCA
ATCCTGAGCCAAATCCTGGTTTACGCGAACAAACCGGAGTTTACAAAGCGCGAAAAAAGGGATAGGTGCAGAGACTCAAT
GGAAGCTGTTCTAACAAATGGAGTTCACTACCTTGTGTTGATAAAGGAATCCTTCGATCGAAACTTCAAATCAAAAAGGA
TGAAGGAGAAAAACCTATATTGTATAAATTTAGGTAACACAAAACGATCTCAAAAATGACGACCTTAATCTCGATTTCTA
TTTTTTATAAACAAAATCGAAATGTTGTGAATCAATTCGAAGTTTAAGAAATAATATTTATTGATC-AAATGATTCACTT
CATAGTCTGATAGATCCTTGATGGAATTTAATCGGACGAGAATAAAGA-TAGAGTCCCATTTTACATGTCAATACTGACA
ACAATGAAATTTATAGTAAGATGCTTTTTTTCGTTATTATTTATTTGAATTATTTAGAATCTATATCATTTTTCATTTTC
AAACTTA-GAAAGTCTTCTTTTATTTATAAAATCCAAGAAATTCCCGGTCCACAACTTTTTGAATTTACTACTTTTGAGT
TTCTTTTCATTGACATAGACCTAAGTCATAT
>A_Type044_L2_F84
AATTGGATTGAGCCTTGGTATGGAAACCTACTAAGTGATAACTTTCAAATTCAGAGAAACCCTGGAATTAACAATGGGCA
ATCCTGAGCCAAATCCTGGTTTACGCGAACAAACCGGAGTTTACAAAGCGCGAAAAAAGGGATAGGTGCAGAGACTCAAT
GGAAGCTGTTCTAACAAATGGAGTTCACTACCTTGTGTTGATAAAGGAATCCTTCGATCGAAACTTCAAATCAAAAAGGA
TGAAGGAGAAAAACCTATATTGTATAAATTTAGGTAACACAAAACGATCTCAAAAATGACGACCTTAATCTCGATTTCTA
TTTTTTATAAACAAAATCGAAATGTTGTGAATCAATTCGAAGTTTAAGAAATAATATTTATTGATC-AAATGATTCACTT
CATAGTCTGATAGATCCTTGATGGAATTTAATCGGACGAGAATAAAGA-TAGAGTCCCATTTTACATGTCAATACTGACA
ACAATGAAATTTATAGTAAGATGCTTTTTTTCGTTATTATTTATTTGAATTATTTAGAATCTATATCATTTTTCATTTTC
AAACTTA-GAAAGTCTTCTTTTATTTATAAAATCCAAGAAATTCCCGGTCCACAACTTTTTGAATTTACTACTTTTGAGT
TTCTTTTCATTGACATAGACCTAAGTCATAT
>A_Type045_L2_F85
AATTGGATTGAGCCTTGGTATGGAAACCTACTAAGTGATAACTTTCAAATTCAGAGAAACCCTGGAATTAACAATGGGCA
ATCCTGAGCCAAATCCTGGTTTACGCGAACAAACCGGAGTTTACAAAGCGCGAAAAAAGGGATAGGTGCAGAGACTCAAT
GGAAGCTGTTCTAACAAATGGAGTTCACTACCTTGTGTTGATAAAGGAATCCTTCGATCGAAACTTCAAATCAAAAAGGA
TGAAGGAGAAAAACCTATATTGTATAAATTTAGGTAACACAAAACGATCTCAAAAATGACGACCTTAATCTCGATTTCTA
TTTTTTATAAACAAAATCGAAATGTTGTGAATCAATTCGAAGTTTAAGAAATAATATTTATTGATC-AAATGATTCACTT
CATAGTCTGATAGATCCTTGATGGAATTTAATCGGACGAGAATAAAGA-TAGAGTCCCATTTTACATGTCAATACTGACA
ACAATGAAATTTATAGTAAGATGCTTTTTTTCGTTATTATTTATTTGAATTATTTAGAATCTATATCATTTTTCATTTTC
AAACTTA-GAAAGTCTTCTTTTATTTATAAAATCCAAGAAATTCCCGGTCCACAACTTTTTGAATTTACTACTTTTGAGT
TTCTTTTCATTGACATAGACCTAAGTCATAT
>A_Type046_L2_F86
AATTGGATTGAGCCTTGGTATGGAAACCTACTAAGTGATAACTTTCAAATTCAGAGAAACCCTGGAATTAACAATGGGCA
ATCCTGAGCCAAATCCTGGTTTACGCGAACAAACCGGAGTTTACAAAGCGCGAAAAAAGGGATAGGTGCAGAGACTCAAT
GGAAGCTGTTCTAACAAATGGAGTTCACTACCTTGTGTTGATAAAGGAATCCTTCGATCGAAACTTCAAATCAAAAAGGA
TGAAGGAGAAAAACCTATATTGTATAAATTTAGGTAACACAAAACGATCTCAAAAATGACGACCTTAATCTCGATTTCTA
TTTTTTATAAACAAAATCGAAATGTTGTGAATCAATTCGAAGTTTAAGAAATAATATTTATTGATC-AAATGATTCACTT
CATAGTCTGATAGATCCTTGATGGAATTTAATCGGACGAGAATAAAGA-TAGAGTCCCATTTTACATGTCAATACTGACA
ACAATGAAATTTATAGTAAGATGCTTTTTTTCGTTATTATTTATTTGAATTATTTAGAATCTATATCATTTTTCATTTTC
AAACTTA-GAAAGTCTTCTTTTATTTATAAAATCCAAGAAATTCCCGGTCCACAACTTTTTGAATTTACTACTTTTGAGT
TTCTTTTCATTGACATAGACCTAAGTCATAT
>A_Type048_L2_F88
AATTGGATTGAGCCTTGGTATGGAAACCTACTAAGTGATAACTTTCAAATTCAGAGAAACCCTGGAATTAACAATGGGCA
ATCCTGAGCCAAATCCTGGTTTACGCGAACAAACCGGAGTTTACAAAGCGCGAAAAAAGGGATAGGTGCAGAGACTCAAT
GGAAGCTGTTCTAACAAATGGAGTTCACTACCTTGTGTTGATAAAGGAATCCTTCGATCGAAACTTCAAATCAAAAAGGA
TGAAGGAGAAAAACCTATATTGTATAAATTTAGGTAACACAAAACGATCTCAAAAATGACGACCTTAATCTCGATTTCTA
TTTTTTATAAACAAAATCGAAATGTTGTGAATCAATTCGAAGTTTAAGAAATAATATTTATTGATC-AAATGATTCACTT
CATAGTCTGATAGATCCTTGATGGAATTTAATCGGACGAGAATAAAGA-TAGAGTCCCATTTTACATGTCAATACTGACA
ACAATGAAATTTATAGTAAGATGCTTTTTTTCGTTATTATTTATTTGAATTATTTAGAATCTATATCATTTTTCATTTTC
AAACTTA-GAAAGTCTTCTTTTATTTATAAAATCCAAGAAATTCCCGGTCCACAACTTTTTGAATTTACTACTTTTGAGT
TTCTTTTCATTGACATAGACCTAAGTCATAT
>A_Type049_L2_F89
AATTGGATTGAGCCTTGGTATGGAAACCTACTAAGTGATAACTTTCAAATTCAGAGAAACCCTGGAATTAACAATGGGCA
ATCCTGAGCCAAATCCTGGTTTACGCGAACAAACCGGAGTTTACAAAGCGCGAAAAAAGGGATAGGTGCAGAGACTCAAT
GGAAGCTGTTCTAACAAATGGAGTTCACTACCTTGTGTTGATAAAGGAATCCTTCGATCGAAACTTCAAATCAAAAAGGA
TGAAGGAGAAAAACCTATATTGTATAAATTTAGGTAACACAAAACGATCTCAAAAATGACGACCTTAATCTCGATTTCTA
TTTTTTATAAACAAAATCGAAATGTTGTGAATCAATTCGAAGTTTAAGAAATAATATTTATTGATC-AAATGATTCACTT
CATAGTCTGATAGATCCTTGATGGAATTTAATCGGACGAGAATAAAGA-TAGAGTCCCATTTTACATGTCAATACTGACA
ACAATGAAATTTATAGTAAGATGCTTTTTTTCGTTATTATTTATTTGAATTATTTAGAATCTATATCATTTTTCATTTTC
AAACTTA-GAAAGTCTTCTTTTATTTATAAAATCCAAGAAATTCCCGGTCCACAACTTTTTGAATTTACTACTTTTGAGT
TTCTTTTCATTGACATAGACCTAAGTCATAT
>A_Type050_L2_F90
AATTGGATTGAGCCTTGGTATGGAAACCTACTAAGTGATAACTTTCAAATTCAGAGAAACCCTGGAATTAACAATGGGCA
ATCCTGAGCCAAATCCTGGTTTACGCGAACAAACCGGAGTTTACAAAGCGCGAAAAAAGGGATAGGTGCAGAGACTCAAT
GGAAGCTGTTCTAACAAATGGAGTTCACTACCTTGTGTTGATAAAGGAATCCTTCGATCGAAACTTCAAATCAAAAAGGA
TGAAGGAGAAAAACCTATATTGTATAAATTTAGGTAACACAAAACGATCTCAAAAATGACGACCTTAATCTCGATTTCTA
TTTTTTATAAACAAAATCGAAATGTTGTGAATCAATTCGAAGTTTAAGAAATAATATTTATTGATC-AAATGATTCACTT
CATAGTCTGATAGATCCTTGATGGAATTTAATCGGACGAGAATAAAGA-TAGAGTCCCATTTTACATGTCAATACTGACA
ACAATGAAATTTATAGTAAGATGCTTTTTTTCGTTATTATTTATTTGAATTATTTAGAATCTATATCATTTTTCATTTTC
AAACTTA-GAAAGTCTTCTTTTATTTATAAAATCCAAGAAATTCCCGGTCCACAACTTTTTGAATTTACTACTTTTGAGT
TTCTTTTCATTGACATAGACCTAAGTCATAT
>C_Type051_L2_F107
AATTGGATTGAGCCTTGGTATGGAAACCTACTAAGTGATAACTTTCAAATTCAGAGAAACCCTGGAATTAACAATGGGCA
ATCCTGAGCCAAATCCTGGTTTACGCGAACAAACCGGAGTTTACAAAGCGCGAAAAAAGGGATAGGTGCAGAGACTCAAT
GGAAGCTGTTCTAACAAATGGAGTTCACTACCTTGTGTTGATAAAGGAATCCTTCGATCGAAACTTCAAATCAAAAAGGA
TGAAGGAGAAAAACCTATATTGTATAAATTTAGGTAACACAAAACGATCTCAAAAATGACGACCTTAATCTCGATTTCTA
TTTTTTATAAACAAAATCGAAATGTTGTGAATCAATTCGAAGTTTAAGAAATAATATTTATTGATC-AAATGATTCACTT
CATAGTCTGATAGATCCTTGATGGAATTTAATCGGACGAGAATAAAGA-TAGAGTCCCATTTTACATGTCAATACTGACA
ACAATGAAATTTATAGTAAGATGCTTTTTTTCGTTATTATTTATTTGAATTATTTAGAATCTATATCATTTTTCATTTTC
AAACTTACGAAAGTCTTCTTTTATTTATAAAATCCAAGAAATTCCCGGTCCACAACTTTTTGAATTTACTACTTTTGAGT
TTCTTTTCATTGACATAGACCTAAGTCATAT
>C_Type052_L2_F108
AATTGGATTGAGCCTTGGTATGGAAACCTACTAAGTGATAACTTTCAAATTCAGAGAAACCCTGGAATTAACAATGGGCA
ATCCTGAGCCAAATCCTGGTTTACGCGAACAAACCGGAGTTTACAAAGCGCGAAAAAAGGGATAGGTGCAGAGACTCAAT
GGAAGCTGTTCTAACAAATGGAGTTCACTACCTTGTGTTGATAAAGGAATCCTTCGATCGAAACTTCAAATCAAAAAGGA
TGAAGGAGAAAAACCTATATTGTATAAATTTAGGTAACACAAAACGATCTCAAAAATGACGACCTTAATCTCGATTTCTA
TTTTTTATAAACAAAATCGAAATGTTGTGAATCAATTCGAAGTTTAAGAAATAATATTTATTGATC-AAATGATTCACTT
CATAGTCTGATAGATCCTTGATGGAATTTAATCGGACGAGAATAAAGA-TAGAGTCCCATTTTACATGTCAATACTGACA
ACAATGAAATTTATAGTAAGATGCTTTTTTTCGTTATTATTTATTTGAATTATTTAGAATCTATATCATTTTTCATTTTC
AAACTTACGAAAGTCTTCTTTTATTTATAAAATCCAAGAAATTCCCGGTCCACAACTTTTTGAATTTACTACTTTTGAGT
TTCTTTTCATTGACATAGACCTAAGTCATAT
>R_Type053_L2_F131
AATTGGATTGAGCCTTGGTATGGAAACCTACTAAGTGATAACTTTCAAATTCAGAGAAACCCTGGAATTAACAATGGGCA
ATCCTGAGCCAAATCCTGGTTTACGCGAACAAACCGGAGTTTACAAAGCGCGAAAAAAGGGATAGGTGCAGAGACTCAAT
GGAAGCTGTTCTAACAAATGGAGTTCACTACCTTGTGTTGATAAAGGAATCCTTCGATCGAAACTTCAAATCAAAAAGGA
TGAAGGAGAAAAACCTATATTGTATAAATTTAGGTAACACAAAACGATCTCAAAAATGACGACCTTAATCTCGATTTCTA
TTTTTTATAAACAAAATCGAAATGTTGTGAATCAATTCGAAGTTTAAGAAATAATATTTATTGATC-AAATGATTCACTT
CATAGTCTGATAGATCCTTGATGGAATTTAATCGGACGAGAATAAAGA-TAGAGTCCCATTTTACATGTCAATACTGACA
ACAATGAAATTTATAGTAAGATGCTTTTTTTCGTTATTATTTATTTGAATTATTTAGAATCTATATCATTTTTCATTTTC
AAACTTA-GAAAGTCTTCTTTTATTTATAAAATCCAAGAAATTCCCGGTCCACAACTTTTTGAATTTACTACTTTTGAGT
GTCTTTTCATTGACATAGACCTAAGTCATAT
>V_Type054_L2_F99
AATTGGATTGAGCCTTGGTATGGAAACCTACTAAGTGATAACTTTCAAATTCAGAGAAACCCTGGAATTAACAATGGGCA
ATCCTGAGCCAAATCCTGGTTTACGCGAACAAACCGGAGTTTACAAAGCGCGAAAAAAGGGATAGGTGCAGAGACTCAAT
GGAAGCTGTTCTAACAAATGGAGTTCACTACCTTGTGTTGATAAAGGAATCCTTCGATCGAAACTTCAAATCAAAAAGGA
TGAAGGAGAAAAACCTATATTGTATAAATTTAGGTAACACAAAACGATCTCAAAAATGACGACCTTAATCTCGATTTCTA
TTTTTTATAAACAAAATCGAAATGTTGTGAATCAATTCGAAGTTTAAGAAATAATATTTATTGATC-AAATGATTCACTT
CATAGTCTGATAGATCCTTGATGGAATTTAATCGGACGAGAATAAAGA-TAGAGTCCCATTTTACATGTCAATACTGACA
ACAATGAAATTTATAGTAAGATGCTTTTTTTCGTTATTATTTATTTGAATTATTTAGAATCTATATCATTTTTCATTTTC
AAACTTA-GAAAGTCTTCTTTTATTTATAAAATCCAAGAAATTCCCGGTCCACAACTTTTTGAATTTACTACTTTTGAGT
TTATTTTCATTGACATAGACCTAAGTCATAT
>X_Type055_L20_F54
AATTGGATTGAGCCTTGGTATGGAAACCTACTAAGTGATAACTTTCAAATTCAGAGAAACCCTGGAATTAACAATGGGCA
ATCCTGAGCCAAATCCTGGTTTACGCGAACAAACCGGAGTTTACAAAGCGCGAAAAAAGGGATAGGTGCAGAGACTCAAT
GGAAGCTGTTCTAACAAATGGAGTTCACTACCTTGTGTTGATAAAGGAATCCTTCGATCGAAACTTCAAATCAAAAAGGA
TGAAGGAGAAAAACCTATATTGTATAAATTTAGGTAACACAAAACGATCTCAAAAATGACGACCTTAATCTCGATTTCGA
TTTTTTATAAACAAAATCGAAATGTTGTGAATCAATTCGAAGTTTAAGAAATAATATTTATTGATC-AAATGATTCACTT
CATAGTCTGATAGATCCTTGATGGAA-TTAATCGGACGAGAATAAAGA-TAGAGTCCCGTTTTACATGTCAATACTGACA
ACAATGAAATTTATAGTAAGATGCTTTTTTTCGTTATTATTTATTTGAATTATTTAGAATCTATATCATTTTTCATTTTC
AAACTTA-GAAAGTCTTCTTTTATTTATAAAATCCAAGAAATTCCCGGTCCACAACTTTTTGAATTTACTACTTTTGAGT
TTCTTTTCATTGACATAGACCTAAGTCATAT
>I_Type056_L4_F22
AATTGGATTGAGCCTTGGTATGGAAACCTACTAAGTGATAACTTTCAAATTCAGAGAAACCCTGGAATTAACAATGGGCA
ATCCTGAGCCAAATCCTGGTTTACGCGAACAAACCGGAGTTTACAAAGCGCGAAAAAAGGGATAGGTGCAGAGACTCAAT
GGAAGCTGTTCTAACAAATGGAGTTCACTACCTTGTGTTGATAAAGGAATCCTTCGATCGAAACTTCAAATCAAAAAGGA
TGAAGGAGAAAAACCTATATTGTATAAATTTAGGTAACACAAAACGATCTCAAAAATGACGACCTTAATCTCGATTTCTA
TTTTTTATAAACAAAATCGAAATGTTGTGAATCAATTCGAAGTTTAAGAAATAATATTTATTGATC-AAATGATTCACTT
CATAGTCTGATAGATCCTTGATGGAA-TTAATCGGACGAGAATAAAGA-TAGAGTCCCATTTTACATGTCAATGCTGACA
ACAATGAAATTTATAGTAAGATGCTTTTTTTCGTTATTATTTATTTGAATTATTTAGAATCTATATCATTTTTCATTTTC
AAACTTACGAAAGTCTTCTTTTATTTATAAAATCCAAGAAATTCCCGGTCCACAACTTTTTGAATTTACTACTTTTGAGT
TTCTTTTCATTGACATAGACCTAAGTCATAT
>U_Type057_L3_F20
AATTGGATTGAGCCTTGGTATGGAAACCTACTAAGTGATAACTTTCAAATTCAGAGAAACCCTGGAATTAACAATGGGCA
ATCCTGAGCCAAATCCTGGTTTACGCGAACAAACCGGAGTTTACAAAGCGCGAAAAAAGGGATAGGTGCAGAGACTCAAT
GGAAGCTGTTCTAACAAATGGAGTTCACTACCTTGTGTTGATAAAGGAATCCTTCGATCGAAACTTCAAATCAAAAAGGA
TGAAGGAGAAAAACCTATATTGTATAAATTTAGGTAACACAAAACGATCTCAAAAATGACGACCTTAATCTCGATTTCTA
TTTTTTATAAACAAAATCGAAATGTTGTGAATCAATTCGAAGTTTAAGAAATAATATTTATTGATA-AAATGATTCACTT
CATAGTCTGATAGATCCTTGATGGAATTTAATCGGACGAGAATAAAGA-TAGAGTCCCATTTTACATGTCAATACTGACA
ACAATGAAATTTATAGTAAGATGCTTTTTTTCGTTATTATTTATTTGAATTATTTAGAATCTATATCATTTTTCATTTTC
AAACTTA-GAAAGTCTTCTTTTATTTATAAAATCCAAGAAATTCCCGGTCCACAACTTTTTGAATTTACTACTTTTGAGT
TTCTTTTCATTGACATAGACCTAAGTCATAT
>E_Type058_L4_F14
AATTGGATTGAGCCTTGGTATGGAAACCTACTAAGTGATAACTTTCAAATTCAGAGAAACCCTGGAATTAACAATGGGCA
ATCCTGAGCCAAATCCTGGTTTACGCGAACAAACCGGAGTTTACAAAGCGCGAAAAAAGGGATAGGTGCAGAGACTCAAT
GGAAGCTGTTCTAACAAATGGAGTTCACTACCTTGTGTTGATAAAGGAATCCTTCGATCGAAACTTCAAATCAAAAAGGA
TGAAGGAGAAAAACCTATATTGTATAAATTTAGGTAACACAAAACGATCTCAAAAATGACGACCTTAATCTCGATTTCTA
TTTTTTATAAACAAAATCGAAATGTTGTGAATCAATTCGAAGTTTAAGAAATAATATTTATTGATC-AAATGATTCACTT
CATAGTCTGATAGATCCTTGATGGAA-TTAATCGGACGAGAATAAAGA-TAGAGTCCCATTTTACATGTCAATGCTGACA
ACAATGAAATTTATAGTAAGATGCTTTTTTTCGTTATTATTTATTTGAATTATTTAGAATCTATATCATTTTTCATTTTC
AAACTTA-GAAAGTCTTCTTTTATTTATAAAATCCAAGAAATTCCCGGTCCACAACTTTTTGAATTTACTACTTTTGAGT
TTCTTTTCATTGACATAGACCTAAGTCATAT
>E_Type059_L4_F21
AATTGGATTGAGCCTTGGTATGGAAACCTACTAAGTGATAACTTTCAAATTCAGAGAAACCCTGGAATTAACAATGGGCA
ATCCTGAGCCAAATCCTGGTTTACGCGAACAAACCGGAGTTTACAAAGCGCGAAAAAAGGGATAGGTGCAGAGACTCAAT
GGAAGCTGTTCTAACAAATGGAGTTCACTACCTTGTGTTGATAAAGGAATCCTTCGATCGAAACTTCAAATCAAAAAGGA
TGAAGGAGAAAAACCTATATTGTATAAATTTAGGTAACACAAAACGATCTCAAAAATGACGACCTTAATCTCGATTTCTA
TTTTTTATAAACAAAATCGAAATGTTGTGAATCAATTCGAAGTTTAAGAAATAATATTTATTGATC-AAATGATTCACTT
CATAGTCTGATAGATCCTTGATGGAA-TTAATCGGACGAGAATAAAGA-TAGAGTCCCATTTTACATGTCAATGCTGACA
ACAATGAAATTTATAGTAAGATGCTTTTTTTCGTTATTATTTATTTGAATTATTTAGAATCTATATCATTTTTCATTTTC
AAACTTA-GAAAGTCTTCTTTTATTTATAAAATCCAAGAAATTCCCGGTCCACAACTTTTTGAATTTACTACTTTTGAGT
TTCTTTTCATTGACATAGACCTAAGTCATAT
>E_Type060_L4_F3
AATTGGATTGAGCCTTGGTATGGAAACCTACTAAGTGATAACTTTCAAATTCAGAGAAACCCTGGAATTAACAATGGGCA
ATCCTGAGCCAAATCCTGGTTTACGCGAACAAACCGGAGTTTACAAAGCGCGAAAAAAGGGATAGGTGCAGAGACTCAAT
GGAAGCTGTTCTAACAAATGGAGTTCACTACCTTGTGTTGATAAAGGAATCCTTCGATCGAAACTTCAAATCAAAAAGGA
TGAAGGAGAAAAACCTATATTGTATAAATTTAGGTAACACAAAACGATCTCAAAAATGACGACCTTAATCTCGATTTCTA
TTTTTTATAAACAAAATCGAAATGTTGTGAATCAATTCGAAGTTTAAGAAATAATATTTATTGATC-AAATGATTCACTT
CATAGTCTGATAGATCCTTGATGGAA-TTAATCGGACGAGAATAAAGA-TAGAGTCCCATTTTACATGTCAATGCTGACA
ACAATGAAATTTATAGTAAGATGCTTTTTTTCGTTATTATTTATTTGAATTATTTAGAATCTATATCATTTTTCATTTTC
AAACTTA-GAAAGTCTTCTTTTATTTATAAAATCCAAGAAATTCCCGGTCCACAACTTTTTGAATTTACTACTTTTGAGT
TTCTTTTCATTGACATAGACCTAAGTCATAT
>E_Type061_L4_F46
AATTGGATTGAGCCTTGGTATGGAAACCTACTAAGTGATAACTTTCAAATTCAGAGAAACCCTGGAATTAACAATGGGCA
ATCCTGAGCCAAATCCTGGTTTACGCGAACAAACCGGAGTTTACAAAGCGCGAAAAAAGGGATAGGTGCAGAGACTCAAT
GGAAGCTGTTCTAACAAATGGAGTTCACTACCTTGTGTTGATAAAGGAATCCTTCGATCGAAACTTCAAATCAAAAAGGA
TGAAGGAGAAAAACCTATATTGTATAAATTTAGGTAACACAAAACGATCTCAAAAATGACGACCTTAATCTCGATTTCTA
TTTTTTATAAACAAAATCGAAATGTTGTGAATCAATTCGAAGTTTAAGAAATAATATTTATTGATC-AAATGATTCACTT
CATAGTCTGATAGATCCTTGATGGAA-TTAATCGGACGAGAATAAAGA-TAGAGTCCCATTTTACATGTCAATGCTGACA
ACAATGAAATTTATAGTAAGATGCTTTTTTTCGTTATTATTTATTTGAATTATTTAGAATCTATATCATTTTTCATTTTC
AAACTTA-GAAAGTCTTCTTTTATTTATAAAATCCAAGAAATTCCCGGTCCACAACTTTTTGAATTTACTACTTTTGAGT
TTCTTTTCATTGACATAGACCTAAGTCATAT
>E_Type062_L4_F6
AATTGGATTGAGCCTTGGTATGGAAACCTACTAAGTGATAACTTTCAAATTCAGAGAAACCCTGGAATTAACAATGGGCA
ATCCTGAGCCAAATCCTGGTTTACGCGAACAAACCGGAGTTTACAAAGCGCGAAAAAAGGGATAGGTGCAGAGACTCAAT
GGAAGCTGTTCTAACAAATGGAGTTCACTACCTTGTGTTGATAAAGGAATCCTTCGATCGAAACTTCAAATCAAAAAGGA
TGAAGGAGAAAAACCTATATTGTATAAATTTAGGTAACACAAAACGATCTCAAAAATGACGACCTTAATCTCGATTTCTA
TTTTTTATAAACAAAATCGAAATGTTGTGAATCAATTCGAAGTTTAAGAAATAATATTTATTGATC-AAATGATTCACTT
CATAGTCTGATAGATCCTTGATGGAA-TTAATCGGACGAGAATAAAGA-TAGAGTCCCATTTTACATGTCAATGCTGACA
ACAATGAAATTTATAGTAAGATGCTTTTTTTCGTTATTATTTATTTGAATTATTTAGAATCTATATCATTTTTCATTTTC
AAACTTA-GAAAGTCTTCTTTTATTTATAAAATCCAAGAAATTCCCGGTCCACAACTTTTTGAATTTACTACTTTTGAGT
TTCTTTTCATTGACATAGACCTAAGTCATAT
>A_Type064_L2_F64
AATTGGATTGAGCCTTGGTATGGAAACCTACTAAGTGATAACTTTCAAATTCAGAGAAACCCTGGAATTAACAATGGGCA
ATCCTGAGCCAAATCCTGGTTTACGCGAACAAACCGGAGTTTACAAAGCGCGAAAAAAGGGATAGGTGCAGAGACTCAAT
GGAAGCTGTTCTAACAAATGGAGTTCACTACCTTGTGTTGATAAAGGAATCCTTCGATCGAAACTTCAAATCAAAAAGGA
TGAAGGAGAAAAACCTATATTGTATAAATTTAGGTAACACAAAACGATCTCAAAAATGACGACCTTAATCTCGATTTCTA
TTTTTTATAAACAAAATCGAAATGTTGTGAATCAATTCGAAGTTTAAGAAATAATATTTATTGATC-AAATGATTCACTT
CATAGTCTGATAGATCCTTGATGGAATTTAATCGGACGAGAATAAAGA-TAGAGTCCCATTTTACATGTCAATACTGACA
ACAATGAAATTTATAGTAAGATGCTTTTTTTCGTTATTATTTATTTGAATTATTTAGAATCTATATCATTTTTCATTTTC
AAACTTA-GAAAGTCTTCTTTTATTTATAAAATCCAAGAAATTCCCGGTCCACAACTTTTTGAATTTACTACTTTTGAGT
TTCTTTTCATTGACATAGACCTAAGTCATAT
>E_Type065_L4_F9
AATTGGATTGAGCCTTGGTATGGAAACCTACTAAGTGATAACTTTCAAATTCAGAGAAACCCTGGAATTAACAATGGGCA
ATCCTGAGCCAAATCCTGGTTTACGCGAACAAACCGGAGTTTACAAAGCGCGAAAAAAGGGATAGGTGCAGAGACTCAAT
GGAAGCTGTTCTAACAAATGGAGTTCACTACCTTGTGTTGATAAAGGAATCCTTCGATCGAAACTTCAAATCAAAAAGGA
TGAAGGAGAAAAACCTATATTGTATAAATTTAGGTAACACAAAACGATCTCAAAAATGACGACCTTAATCTCGATTTCTA
TTTTTTATAAACAAAATCGAAATGTTGTGAATCAATTCGAAGTTTAAGAAATAATATTTATTGATC-AAATGATTCACTT
CATAGTCTGATAGATCCTTGATGGAA-TTAATCGGACGAGAATAAAGA-TAGAGTCCCATTTTACATGTCAATGCTGACA
ACAATGAAATTTATAGTAAGATGCTTTTTTTCGTTATTATTTATTTGAATTATTTAGAATCTATATCATTTTTCATTTTC
AAACTTA-GAAAGTCTTCTTTTATTTATAAAATCCAAGAAATTCCCGGTCCACAACTTTTTGAATTTACTACTTTTGAGT
TTCTTTTCATTGACATAGACCTAAGTCATAT
>E_Type066_L4_F118
AATTGGATTGAGCCTTGGTATGGAAACCTACTAAGTGATAACTTTCAAATTCAGAGAAACCCTGGAATTAACAATGGGCA
ATCCTGAGCCAAATCCTGGTTTACGCGAACAAACCGGAGTTTACAAAGCGCGAAAAAAGGGATAGGTGCAGAGACTCAAT
GGAAGCTGTTCTAACAAATGGAGTTCACTACCTTGTGTTGATAAAGGAATCCTTCGATCGAAACTTCAAATCAAAAAGGA
TGAAGGAGAAAAACCTATATTGTATAAATTTAGGTAACACAAAACGATCTCAAAAATGACGACCTTAATCTCGATTTCTA
TTTTTTATAAACAAAATCGAAATGTTGTGAATCAATTCGAAGTTTAAGAAATAATATTTATTGATC-AAATGATTCACTT
CATAGTCTGATAGATCCTTGATGGAA-TTAATCGGACGAGAATAAAGA-TAGAGTCCCATTTTACATGTCAATGCTGACA
ACAATGAAATTTATAGTAAGATGCTTTTTTTCGTTATTATTTATTTGAATTATTTAGAATCTATATCATTTTTCATTTTC
AAACTTA-GAAAGTCTTCTTTTATTTATAAAATCCAAGAAATTCCCGGTCCACAACTTTTTGAATTTACTACTTTTGAGT
TTCTTTTCATTGACATAGACCTAAGTCATAT
>E_Type067_L4_F119
AATTGGATTGAGCCTTGGTATGGAAACCTACTAAGTGATAACTTTCAAATTCAGAGAAACCCTGGAATTAACAATGGGCA
ATCCTGAGCCAAATCCTGGTTTACGCGAACAAACCGGAGTTTACAAAGCGCGAAAAAAGGGATAGGTGCAGAGACTCAAT
GGAAGCTGTTCTAACAAATGGAGTTCACTACCTTGTGTTGATAAAGGAATCCTTCGATCGAAACTTCAAATCAAAAAGGA
TGAAGGAGAAAAACCTATATTGTATAAATTTAGGTAACACAAAACGATCTCAAAAATGACGACCTTAATCTCGATTTCTA
TTTTTTATAAACAAAATCGAAATGTTGTGAATCAATTCGAAGTTTAAGAAATAATATTTATTGATC-AAATGATTCACTT
CATAGTCTGATAGATCCTTGATGGAA-TTAATCGGACGAGAATAAAGA-TAGAGTCCCATTTTACATGTCAATGCTGACA
ACAATGAAATTTATAGTAAGATGCTTTTTTTCGTTATTATTTATTTGAATTATTTAGAATCTATATCATTTTTCATTTTC
AAACTTA-GAAAGTCTTCTTTTATTTATAAAATCCAAGAAATTCCCGGTCCACAACTTTTTGAATTTACTACTTTTGAGT
TTCTTTTCATTGACATAGACCTAAGTCATAT
>E_Type068_L4_F120
AATTGGATTGAGCCTTGGTATGGAAACCTACTAAGTGATAACTTTCAAATTCAGAGAAACCCTGGAATTAACAATGGGCA
ATCCTGAGCCAAATCCTGGTTTACGCGAACAAACCGGAGTTTACAAAGCGCGAAAAAAGGGATAGGTGCAGAGACTCAAT
GGAAGCTGTTCTAACAAATGGAGTTCACTACCTTGTGTTGATAAAGGAATCCTTCGATCGAAACTTCAAATCAAAAAGGA
TGAAGGAGAAAAACCTATATTGTATAAATTTAGGTAACACAAAACGATCTCAAAAATGACGACCTTAATCTCGATTTCTA
TTTTTTATAAACAAAATCGAAATGTTGTGAATCAATTCGAAGTTTAAGAAATAATATTTATTGATC-AAATGATTCACTT
CATAGTCTGATAGATCCTTGATGGAA-TTAATCGGACGAGAATAAAGA-TAGAGTCCCATTTTACATGTCAATGCTGACA
ACAATGAAATTTATAGTAAGATGCTTTTTTTCGTTATTATTTATTTGAATTATTTAGAATCTATATCATTTTTCATTTTC
AAACTTA-GAAAGTCTTCTTTTATTTATAAAATCCAAGAAATTCCCGGTCCACAACTTTTTGAATTTACTACTTTTGAGT
TTCTTTTCATTGACATAGACCTAAGTCATAT
>E_Type069_L4_F18
AATTGGATTGAGCCTTGGTATGGAAACCTACTAAGTGATAACTTTCAAATTCAGAGAAACCCTGGAATTAACAATGGGCA
ATCCTGAGCCAAATCCTGGTTTACGCGAACAAACCGGAGTTTACAAAGCGCGAAAAAAGGGATAGGTGCAGAGACTCAAT
GGAAGCTGTTCTAACAAATGGAGTTCACTACCTTGTGTTGATAAAGGAATCCTTCGATCGAAACTTCAAATCAAAAAGGA
TGAAGGAGAAAAACCTATATTGTATAAATTTAGGTAACACAAAACGATCTCAAAAATGACGACCTTAATCTCGATTTCTA
TTTTTTATAAACAAAATCGAAATGTTGTGAATCAATTCGAAGTTTAAGAAATAATATTTATTGATC-AAATGATTCACTT
CATAGTCTGATAGATCCTTGATGGAA-TTAATCGGACGAGAATAAAGA-TAGAGTCCCATTTTACATGTCAATGCTGACA
ACAATGAAATTTATAGTAAGATGCTTTTTTTCGTTATTATTTATTTGAATTATTTAGAATCTATATCATTTTTCATTTTC
AAACTTA-GAAAGTCTTCTTTTATTTATAAAATCCAAGAAATTCCCGGTCCACAACTTTTTGAATTTACTACTTTTGAGT
TTCTTTTCATTGACATAGACCTAAGTCATAT
>Q_Type070_L5_F12
AATTGGATTGAGCCTTGGTATGGAAACCTACTAAGTGATAACTTTCAAATTCAGAGAAACCCTGGAATTAACAATGGGCA
ATCCTGAGCCAAATCCTGGTTTACGCGAACAAACCGGAGTTTACAAAGCGCGAAAAAAGGGATAGGTGCAGAGACTCAAT
GGAAGCTGTTCTAACAAATGGAGTTCACTACCTTGTGTTGATAAAGGAATCCTTCGATCGAAACTTCAAATCAAAAAGGA
TGAAGGAGAAAAACCTATATTGTATAAATTTAGGTAACACAAAACGATCTCAAAAATGACGACCTTAATCTCGATTTCTA
TTTTTTATAAACAAAATCGAAATGTTGTGAATCAATTCGAAGTTTAAGAAATAATATTTATTGATC-AAATGATTCACTT
CATAGTCTGATAGATCCTTGATGGAATTTAATCGGACGAGAATAAAGA-TAGAGTCCCATTTTACATGTCAATACTGACA
ACAATGAAATTTATAGTAAGATGCTTTTTTTCGTTATTATTTATTTGAATTATTTAGAATCTATATCATTTTTCATTTTC
AAACTTA-GAAAGTCTTCTTTTATTTAGAAAATCCAAGAAATTCCCGGTCCACAACTTTTTGAATTTACTACTTTTGAGT
TTCTTTTCATTGACATAGACCTAAGTCATAT
>B_Type071_L6_F18
AATTGGATTGAGCCTTGGTATGGAAACCTACTAAGTGATAACTTTCAAATTCAGAGAAACCCTGGAATTAACAATGGGCA
ATCCTGAGCCAAATCCTGGTTTACGCGAACAAACCGGAGTTTACAAAGCGCGAAAAAAGGGATAGGTGCAGAGACTCAAT
GGAAGCTGTTCTAACAAATGGAGTTCACTACCTTGTGTTGATAAAGGAATCCTTCGATCGAAACTTCAAATCAAAAAGGA
TGAAGGAGAAAAACCTATATTGTATAAATTTAGGTAACACAAAACGATCTCAAAAATGACGACCTTAATCTCGATTTCTA
TTTTTTATAAACAAAATCGAAATGTTGTGAATCAATTCGAAGTTTAAGAAATAATATTTATTGATC-AAATGATTCACTT
CATAGTCTGATAGATCCTTGATGGAA-TTAATCGGACGAGAATAAAGA-TAGAGTCCCATTTTACATGTCAATACTGACA
ACAATGAAATTTATAGTAAGATGCTTTTTTTCGTTATTATTTATTTGAATTATTTAGAATCTATATCATTTTTCATTTTC
AAACTTA-GAAAGTCTTCTTTTATTTATAAAATCCAAGAAATTCCCGGTCCACAACTTTTTGAATTTACTACTTTTGAGT
TTCTTTTCATTGACATAGACCTAAGTCATAT
>Q_Type072_L5_F58
AATTGGATTGAGCCTTGGTATGGAAACCTACTAAGTGATAACTTTCAAATTCAGAGAAACCCTGGAATTAACAATGGGCA
ATCCTGAGCCAAATCCTGGTTTACGCGAACAAACCGGAGTTTACAAAGCGCGAAAAAAGGGATAGGTGCAGAGACTCAAT
GGAAGCTGTTCTAACAAATGGAGTTCACTACCTTGTGTTGATAAAGGAATCCTTCGATCGAAACTTCAAATCAAAAAGGA
TGAAGGAGAAAAACCTATATTGTATAAATTTAGGTAACACAAAACGATCTCAAAAATGACGACCTTAATCTCGATTTCTA
TTTTTTATAAACAAAATCGAAATGTTGTGAATCAATTCGAAGTTTAAGAAATAATATTTATTGATC-AAATGATTCACTT
CATAGTCTGATAGATCCTTGATGGAATTTAATCGGACGAGAATAAAGA-TAGAGTCCCATTTTACATGTCAATACTGACA
ACAATGAAATTTATAGTAAGATGCTTTTTTTCGTTATTATTTATTTGAATTATTTAGAATCTATATCATTTTTCATTTTC
AAACTTA-GAAAGTCTTCTTTTATTTAGAAAATCCAAGAAATTCCCGGTCCACAACTTTTTGAATTTACTACTTTTGAGT
TTCTTTTCATTGACATAGACCTAAGTCATAT
>A_Type073_L5_F93
AATTGGATTGAGCCTTGGTATGGAAACCTACTAAGTGATAACTTTCAAATTCAGAGAAACCCTGGAATTAACAATGGGCA
ATCCTGAGCCAAATCCTGGTTTACGCGAACAAACCGGAGTTTACAAAGCGCGAAAAAAGGGATAGGTGCAGAGACTCAAT
GGAAGCTGTTCTAACAAATGGAGTTCACTACCTTGTGTTGATAAAGGAATCCTTCGATCGAAACTTCAAATCAAAAAGGA
TGAAGGAGAAAAACCTATATTGTATAAATTTAGGTAACACAAAACGATCTCAAAAATGACGACCTTAATCTCGATTTCTA
TTTTTTATAAACAAAATCGAAATGTTGTGAATCAATTCGAAGTTTAAGAAATAATATTTATTGATC-AAATGATTCACTT
CATAGTCTGATAGATCCTTGATGGAATTTAATCGGACGAGAATAAAGA-TAGAGTCCCATTTTACATGTCAATACTGACA
ACAATGAAATTTATAGTAAGATGCTTTTTTTCGTTATTATTTATTTGAATTATTTAGAATCTATATCATTTTTCATTTTC
AAACTTA-GAAAGTCTTCTTTTATTTATAAAATCCAAGAAATTCCCGGTCCACAACTTTTTGAATTTACTACTTTTGAGT
TTCTTTTCATTGACATAGACCTAAGTCATAT
>E_Type074_L4_F121
AATTGGATTGAGCCTTGGTATGGAAACCTACTAAGTGATAACTTTCAAATTCAGAGAAACCCTGGAATTAACAATGGGCA
ATCCTGAGCCAAATCCTGGTTTACGCGAACAAACCGGAGTTTACAAAGCGCGAAAAAAGGGATAGGTGCAGAGACTCAAT
GGAAGCTGTTCTAACAAATGGAGTTCACTACCTTGTGTTGATAAAGGAATCCTTCGATCGAAACTTCAAATCAAAAAGGA
TGAAGGAGAAAAACCTATATTGTATAAATTTAGGTAACACAAAACGATCTCAAAAATGACGACCTTAATCTCGATTTCTA
TTTTTTATAAACAAAATCGAAATGTTGTGAATCAATTCGAAGTTTAAGAAATAATATTTATTGATC-AAATGATTCACTT
CATAGTCTGATAGATCCTTGATGGAA-TTAATCGGACGAGAATAAAGA-TAGAGTCCCATTTTACATGTCAATGCTGACA
ACAATGAAATTTATAGTAAGATGCTTTTTTTCGTTATTATTTATTTGAATTATTTAGAATCTATATCATTTTTCATTTTC
AAACTTA-GAAAGTCTTCTTTTATTTATAAAATCCAAGAAATTCCCGGTCCACAACTTTTTGAATTTACTACTTTTGAGT
TTCTTTTCATTGACATAGACCTAAGTCATAT
>Q_Type075_L5_F129
AATTGGATTGAGCCTTGGTATGGAAACCTACTAAGTGATAACTTTCAAATTCAGAGAAACCCTGGAATTAACAATGGGCA
ATCCTGAGCCAAATCCTGGTTTACGCGAACAAACCGGAGTTTACAAAGCGCGAAAAAAGGGATAGGTGCAGAGACTCAAT
GGAAGCTGTTCTAACAAATGGAGTTCACTACCTTGTGTTGATAAAGGAATCCTTCGATCGAAACTTCAAATCAAAAAGGA
TGAAGGAGAAAAACCTATATTGTATAAATTTAGGTAACACAAAACGATCTCAAAAATGACGACCTTAATCTCGATTTCTA
TTTTTTATAAACAAAATCGAAATGTTGTGAATCAATTCGAAGTTTAAGAAATAATATTTATTGATC-AAATGATTCACTT
CATAGTCTGATAGATCCTTGATGGAATTTAATCGGACGAGAATAAAGA-TAGAGTCCCATTTTACATGTCAATACTGACA
ACAATGAAATTTATAGTAAGATGCTTTTTTTCGTTATTATTTATTTGAATTATTTAGAATCTATATCATTTTTCATTTTC
AAACTTA-GAAAGTCTTCTTTTATTTAGAAAATCCAAGAAATTCCCGGTCCACAACTTTTTGAATTTACTACTTTTGAGT
TTCTTTTCATTGACATAGACCTAAGTCATAT
>B_Type076_L6_F1
AATTGGATTGAGCCTTGGTATGGAAACCTACTAAGTGATAACTTTCAAATTCAGAGAAACCCTGGAATTAACAATGGGCA
ATCCTGAGCCAAATCCTGGTTTACGCGAACAAACCGGAGTTTACAAAGCGCGAAAAAAGGGATAGGTGCAGAGACTCAAT
GGAAGCTGTTCTAACAAATGGAGTTCACTACCTTGTGTTGATAAAGGAATCCTTCGATCGAAACTTCAAATCAAAAAGGA
TGAAGGAGAAAAACCTATATTGTATAAATTTAGGTAACACAAAACGATCTCAAAAATGACGACCTTAATCTCGATTTCTA
TTTTTTATAAACAAAATCGAAATGTTGTGAATCAATTCGAAGTTTAAGAAATAATATTTATTGATC-AAATGATTCACTT
CATAGTCTGATAGATCCTTGATGGAA-TTAATCGGACGAGAATAAAGA-TAGAGTCCCATTTTACATGTCAATACTGACA
ACAATGAAATTTATAGTAAGATGCTTTTTTTCGTTATTATTTATTTGAATTATTTAGAATCTATATCATTTTTCATTTTC
AAACTTA-GAAAGTCTTCTTTTATTTATAAAATCCAAGAAATTCCCGGTCCACAACTTTTTGAATTTACTACTTTTGAGT
TTCTTTTCATTGACATAGACCTAAGTCATAT
>B_Type077_L6_F11
AATTGGATTGAGCCTTGGTATGGAAACCTACTAAGTGATAACTTTCAAATTCAGAGAAACCCTGGAATTAACAATGGGCA
ATCCTGAGCCAAATCCTGGTTTACGCGAACAAACCGGAGTTTACAAAGCGCGAAAAAAGGGATAGGTGCAGAGACTCAAT
GGAAGCTGTTCTAACAAATGGAGTTCACTACCTTGTGTTGATAAAGGAATCCTTCGATCGAAACTTCAAATCAAAAAGGA
TGAAGGAGAAAAACCTATATTGTATAAATTTAGGTAACACAAAACGATCTCAAAAATGACGACCTTAATCTCGATTTCTA
TTTTTTATAAACAAAATCGAAATGTTGTGAATCAATTCGAAGTTTAAGAAATAATATTTATTGATC-AAATGATTCACTT
CATAGTCTGATAGATCCTTGATGGAA-TTAATCGGACGAGAATAAAGA-TAGAGTCCCATTTTACATGTCAATACTGACA
ACAATGAAATTTATAGTAAGATGCTTTTTTTCGTTATTATTTATTTGAATTATTTAGAATCTATATCATTTTTCATTTTC
AAACTTA-GAAAGTCTTCTTTTATTTATAAAATCCAAGAAATTCCCGGTCCACAACTTTTTGAATTTACTACTTTTGAGT
TTCTTTTCATTGACATAGACCTAAGTCATAT
>A_Type078_L2_F28
AATTGGATTGAGCCTTGGTATGGAAACCTACTAAGTGATAACTTTCAAATTCAGAGAAACCCTGGAATTAACAATGGGCA
ATCCTGAGCCAAATCCTGGTTTACGCGAACAAACCGGAGTTTACAAAGCGCGAAAAAAGGGATAGGTGCAGAGACTCAAT
GGAAGCTGTTCTAACAAATGGAGTTCACTACCTTGTGTTGATAAAGGAATCCTTCGATCGAAACTTCAAATCAAAAAGGA
TGAAGGAGAAAAACCTATATTGTATAAATTTAGGTAACACAAAACGATCTCAAAAATGACGACCTTAATCTCGATTTCTA
TTTTTTATAAACAAAATCGAAATGTTGTGAATCAATTCGAAGTTTAAGAAATAATATTTATTGATC-AAATGATTCACTT
CATAGTCTGATAGATCCTTGATGGAATTTAATCGGACGAGAATAAAGA-TAGAGTCCCATTTTACATGTCAATACTGACA
ACAATGAAATTTATAGTAAGATGCTTTTTTTCGTTATTATTTATTTGAATTATTTAGAATCTATATCATTTTTCATTTTC
AAACTTA-GAAAGTCTTCTTTTATTTATAAAATCCAAGAAATTCCCGGTCCACAACTTTTTGAATTTACTACTTTTGAGT
TTCTTTTCATTGACATAGACCTAAGTCATAT
>B_Type079_L6_F15
AATTGGATTGAGCCTTGGTATGGAAACCTACTAAGTGATAACTTTCAAATTCAGAGAAACCCTGGAATTAACAATGGGCA
ATCCTGAGCCAAATCCTGGTTTACGCGAACAAACCGGAGTTTACAAAGCGCGAAAAAAGGGATAGGTGCAGAGACTCAAT
GGAAGCTGTTCTAACAAATGGAGTTCACTACCTTGTGTTGATAAAGGAATCCTTCGATCGAAACTTCAAATCAAAAAGGA
TGAAGGAGAAAAACCTATATTGTATAAATTTAGGTAACACAAAACGATCTCAAAAATGACGACCTTAATCTCGATTTCTA
TTTTTTATAAACAAAATCGAAATGTTGTGAATCAATTCGAAGTTTAAGAAATAATATTTATTGATC-AAATGATTCACTT
CATAGTCTGATAGATCCTTGATGGAA-TTAATCGGACGAGAATAAAGA-TAGAGTCCCATTTTACATGTCAATACTGACA
ACAATGAAATTTATAGTAAGATGCTTTTTTTCGTTATTATTTATTTGAATTATTTAGAATCTATATCATTTTTCATTTTC
AAACTTA-GAAAGTCTTCTTTTATTTATAAAATCCAAGAAATTCCCGGTCCACAACTTTTTGAATTTACTACTTTTGAGT
TTCTTTTCATTGACATAGACCTAAGTCATAT
>B_Type080_L6_F2
AATTGGATTGAGCCTTGGTATGGAAACCTACTAAGTGATAACTTTCAAATTCAGAGAAACCCTGGAATTAACAATGGGCA
ATCCTGAGCCAAATCCTGGTTTACGCGAACAAACCGGAGTTTACAAAGCGCGAAAAAAGGGATAGGTGCAGAGACTCAAT
GGAAGCTGTTCTAACAAATGGAGTTCACTACCTTGTGTTGATAAAGGAATCCTTCGATCGAAACTTCAAATCAAAAAGGA
TGAAGGAGAAAAACCTATATTGTATAAATTTAGGTAACACAAAACGATCTCAAAAATGACGACCTTAATCTCGATTTCTA
TTTTTTATAAACAAAATCGAAATGTTGTGAATCAATTCGAAGTTTAAGAAATAATATTTATTGATC-AAATGATTCACTT
CATAGTCTGATAGATCCTTGATGGAA-TTAATCGGACGAGAATAAAGA-TAGAGTCCCATTTTACATGTCAATACTGACA
ACAATGAAATTTATAGTAAGATGCTTTTTTTCGTTATTATTTATTTGAATTATTTAGAATCTATATCATTTTTCATTTTC
AAACTTA-GAAAGTCTTCTTTTATTTATAAAATCCAAGAAATTCCCGGTCCACAACTTTTTGAATTTACTACTTTTGAGT
TTCTTTTCATTGACATAGACCTAAGTCATAT
>B_Type081_L6_F28
AATTGGATTGAGCCTTGGTATGGAAACCTACTAAGTGATAACTTTCAAATTCAGAGAAACCCTGGAATTAACAATGGGCA
ATCCTGAGCCAAATCCTGGTTTACGCGAACAAACCGGAGTTTACAAAGCGCGAAAAAAGGGATAGGTGCAGAGACTCAAT
GGAAGCTGTTCTAACAAATGGAGTTCACTACCTTGTGTTGATAAAGGAATCCTTCGATCGAAACTTCAAATCAAAAAGGA
TGAAGGAGAAAAACCTATATTGTATAAATTTAGGTAACACAAAACGATCTCAAAAATGACGACCTTAATCTCGATTTCTA
TTTTTTATAAACAAAATCGAAATGTTGTGAATCAATTCGAAGTTTAAGAAATAATATTTATTGATC-AAATGATTCACTT
CATAGTCTGATAGATCCTTGATGGAA-TTAATCGGACGAGAATAAAGA-TAGAGTCCCATTTTACATGTCAATACTGACA
ACAATGAAATTTATAGTAAGATGCTTTTTTTCGTTATTATTTATTTGAATTATTTAGAATCTATATCATTTTTCATTTTC
AAACTTA-GAAAGTCTTCTTTTATTTATAAAATCCAAGAAATTCCCGGTCCACAACTTTTTGAATTTACTACTTTTGAGT
TTCTTTTCATTGACATAGACCTAAGTCATAT
>B_Type082_L6_F4
AATTGGATTGAGCCTTGGTATGGAAACCTACTAAGTGATAACTTTCAAATTCAGAGAAACCCTGGAATTAACAATGGGCA
ATCCTGAGCCAAATCCTGGTTTACGCGAACAAACCGGAGTTTACAAAGCGCGAAAAAAGGGATAGGTGCAGAGACTCAAT
GGAAGCTGTTCTAACAAATGGAGTTCACTACCTTGTGTTGATAAAGGAATCCTTCGATCGAAACTTCAAATCAAAAAGGA
TGAAGGAGAAAAACCTATATTGTATAAATTTAGGTAACACAAAACGATCTCAAAAATGACGACCTTAATCTCGATTTCTA
TTTTTTATAAACAAAATCGAAATGTTGTGAATCAATTCGAAGTTTAAGAAATAATATTTATTGATC-AAATGATTCACTT
CATAGTCTGATAGATCCTTGATGGAA-TTAATCGGACGAGAATAAAGA-TAGAGTCCCATTTTACATGTCAATACTGACA
ACAATGAAATTTATAGTAAGATGCTTTTTTTCGTTATTATTTATTTGAATTATTTAGAATCTATATCATTTTTCATTTTC
AAACTTA-GAAAGTCTTCTTTTATTTATAAAATCCAAGAAATTCCCGGTCCACAACTTTTTGAATTTACTACTTTTGAGT
TTCTTTTCATTGACATAGACCTAAGTCATAT
>B_Type083_L6_F43
AATTGGATTGAGCCTTGGTATGGAAACCTACTAAGTGATAACTTTCAAATTCAGAGAAACCCTGGAATTAACAATGGGCA
ATCCTGAGCCAAATCCTGGTTTACGCGAACAAACCGGAGTTTACAAAGCGCGAAAAAAGGGATAGGTGCAGAGACTCAAT
GGAAGCTGTTCTAACAAATGGAGTTCACTACCTTGTGTTGATAAAGGAATCCTTCGATCGAAACTTCAAATCAAAAAGGA
TGAAGGAGAAAAACCTATATTGTATAAATTTAGGTAACACAAAACGATCTCAAAAATGACGACCTTAATCTCGATTTCTA
TTTTTTATAAACAAAATCGAAATGTTGTGAATCAATTCGAAGTTTAAGAAATAATATTTATTGATC-AAATGATTCACTT
CATAGTCTGATAGATCCTTGATGGAA-TTAATCGGACGAGAATAAAGA-TAGAGTCCCATTTTACATGTCAATACTGACA
ACAATGAAATTTATAGTAAGATGCTTTTTTTCGTTATTATTTATTTGAATTATTTAGAATCTATATCATTTTTCATTTTC
AAACTTA-GAAAGTCTTCTTTTATTTATAAAATCCAAGAAATTCCCGGTCCACAACTTTTTGAATTTACTACTTTTGAGT
TTCTTTTCATTGACATAGACCTAAGTCATAT
>B_Type084_L6_F45
AATTGGATTGAGCCTTGGTATGGAAACCTACTAAGTGATAACTTTCAAATTCAGAGAAACCCTGGAATTAACAATGGGCA
ATCCTGAGCCAAATCCTGGTTTACGCGAACAAACCGGAGTTTACAAAGCGCGAAAAAAGGGATAGGTGCAGAGACTCAAT
GGAAGCTGTTCTAACAAATGGAGTTCACTACCTTGTGTTGATAAAGGAATCCTTCGATCGAAACTTCAAATCAAAAAGGA
TGAAGGAGAAAAACCTATATTGTATAAATTTAGGTAACACAAAACGATCTCAAAAATGACGACCTTAATCTCGATTTCTA
TTTTTTATAAACAAAATCGAAATGTTGTGAATCAATTCGAAGTTTAAGAAATAATATTTATTGATC-AAATGATTCACTT
CATAGTCTGATAGATCCTTGATGGAA-TTAATCGGACGAGAATAAAGA-TAGAGTCCCATTTTACATGTCAATACTGACA
ACAATGAAATTTATAGTAAGATGCTTTTTTTCGTTATTATTTATTTGAATTATTTAGAATCTATATCATTTTTCATTTTC
AAACTTA-GAAAGTCTTCTTTTATTTATAAAATCCAAGAAATTCCCGGTCCACAACTTTTTGAATTTACTACTTTTGAGT
TTCTTTTCATTGACATAGACCTAAGTCATAT
>B_Type085_L6_F47
AATTGGATTGAGCCTTGGTATGGAAACCTACTAAGTGATAACTTTCAAATTCAGAGAAACCCTGGAATTAACAATGGGCA
ATCCTGAGCCAAATCCTGGTTTACGCGAACAAACCGGAGTTTACAAAGCGCGAAAAAAGGGATAGGTGCAGAGACTCAAT
GGAAGCTGTTCTAACAAATGGAGTTCACTACCTTGTGTTGATAAAGGAATCCTTCGATCGAAACTTCAAATCAAAAAGGA
TGAAGGAGAAAAACCTATATTGTATAAATTTAGGTAACACAAAACGATCTCAAAAATGACGACCTTAATCTCGATTTCTA
TTTTTTATAAACAAAATCGAAATGTTGTGAATCAATTCGAAGTTTAAGAAATAATATTTATTGATC-AAATGATTCACTT
CATAGTCTGATAGATCCTTGATGGAA-TTAATCGGACGAGAATAAAGA-TAGAGTCCCATTTTACATGTCAATACTGACA
ACAATGAAATTTATAGTAAGATGCTTTTTTTCGTTATTATTTATTTGAATTATTTAGAATCTATATCATTTTTCATTTTC
AAACTTA-GAAAGTCTTCTTTTATTTATAAAATCCAAGAAATTCCCGGTCCACAACTTTTTGAATTTACTACTTTTGAGT
TTCTTTTCATTGACATAGACCTAAGTCATAT
>B_Type086_L6_F5
AATTGGATTGAGCCTTGGTATGGAAACCTACTAAGTGATAACTTTCAAATTCAGAGAAACCCTGGAATTAACAATGGGCA
ATCCTGAGCCAAATCCTGGTTTACGCGAACAAACCGGAGTTTACAAAGCGCGAAAAAAGGGATAGGTGCAGAGACTCAAT
GGAAGCTGTTCTAACAAATGGAGTTCACTACCTTGTGTTGATAAAGGAATCCTTCGATCGAAACTTCAAATCAAAAAGGA
TGAAGGAGAAAAACCTATATTGTATAAATTTAGGTAACACAAAACGATCTCAAAAATGACGACCTTAATCTCGATTTCTA
TTTTTTATAAACAAAATCGAAATGTTGTGAATCAATTCGAAGTTTAAGAAATAATATTTATTGATC-AAATGATTCACTT
CATAGTCTGATAGATCCTTGATGGAA-TTAATCGGACGAGAATAAAGA-TAGAGTCCCATTTTACATGTCAATACTGACA
ACAATGAAATTTATAGTAAGATGCTTTTTTTCGTTATTATTTATTTGAATTATTTAGAATCTATATCATTTTTCATTTTC
AAACTTA-GAAAGTCTTCTTTTATTTATAAAATCCAAGAAATTCCCGGTCCACAACTTTTTGAATTTACTACTTTTGAGT
TTCTTTTCATTGACATAGACCTAAGTCATAT
>AG_Type087_L6_F50
AATTGGATTGAGCCTTGGTATGGAAACCTACTAAGTGATAACTTTCAAATTCAGAGAAACCCTGGAATTAACAATGGGCA
ATCCTGAGCCAAATCCTGGTTTACGCGAACAAACCGGAGTTTACAAAGCGCGAAAAAAGGGATAGGTGCAGAGACTCAAT
GGAAGCTGTTCTAACAAATGGAGTTCACTACCTTGTGTTGATAAAGGAATCCTTCGATCGAAACTTCAAATCAAAAAGGA
TGAAGGAGAAAAACCTATATTGTATAAATTTAGGTAACACAAAACGATCTCAAAAATGACGACCTTAATCTCGATTTCTA
TTTTTTATAAACAAAATCGAAATGTTGTGAATCAATTCGAAGTTTAAGAAATAATATTTATTGATC-AAATGATTCACTT
CATAGTCTGATAGATCCTTGATGGAA-TTAATCGGACGAGAATAAAGA-TAGAGTCCCATTTTACATGTCAATACTGACA
ACAATGAAATTTATAGTAAGATGCTTTTTTTCGTTATTATTTATTTGAATTATTTAGAATCTATATCATTTTTCATTTTC
AAACTTA-GAAAGTTTTCTTTTATTTATAAAATCCAAGAAATTCCCGGTCCACAACTTTTTGAATTTACTACTTTTGAGT
TTCTTTTCATTGACATAGACCTAAGTCATAT
>AG_Type088_L6_F51
AATTGGATTGAGCCTTGGTATGGAAACCTACTAAGTGATAACTTTCAAATTCAGAGAAACCCTGGAATTAACAATGGGCA
ATCCTGAGCCAAATCCTGGTTTACGCGAACAAACCGGAGTTTACAAAGCGCGAAAAAAGGGATAGGTGCAGAGACTCAAT
GGAAGCTGTTCTAACAAATGGAGTTCACTACCTTGTGTTGATAAAGGAATCCTTCGATCGAAACTTCAAATCAAAAAGGA
TGAAGGAGAAAAACCTATATTGTATAAATTTAGGTAACACAAAACGATCTCAAAAATGACGACCTTAATCTCGATTTCTA
TTTTTTATAAACAAAATCGAAATGTTGTGAATCAATTCGAAGTTTAAGAAATAATATTTATTGATC-AAATGATTCACTT
CATAGTCTGATAGATCCTTGATGGAA-TTAATCGGACGAGAATAAAGA-TAGAGTCCCATTTTACATGTCAATACTGACA
ACAATGAAATTTATAGTAAGATGCTTTTTTTCGTTATTATTTATTTGAATTATTTAGAATCTATATCATTTTTCATTTTC
AAACTTA-GAAAGTTTTCTTTTATTTATAAAATCCAAGAAATTCCCGGTCCACAACTTTTTGAATTTACTACTTTTGAGT
TTCTTTTCATTGACATAGACCTAAGTCATAT
>AD_Type089_L27_F75
AATTGGATTGAGCCTTGGTATGGAAACCTACTAAGTGATAACTTTCAAATTCAGAGAAACCCTGGAATTAACAATGGGCA
ATCCTGAGCCAAATCCTGGTTTACGCGAACAAACCGGAGTTTACAAAGCGCGAAAAAAGGGATAGGTGCAGAGACTCAAT
GGAAGCTGTTCTAACAAATGGAGTTCACTACCTTGTGTTGATAAAGGAATCCTTCGATCGAAACTTCAAATCAAAAAGGA
TGAAGGAGAAAAACCTATATTGTATAAATTTAGGTAACACAAAACGATCTCAAAAATGACGACCTTAATCTCGATTTCTA
TTTTTTATAAACAAAATCGAAATGTTGTGAATCAATTCGAAGTTTAAGAAATAATATTTATTGATC-AAATGATTCACTT
CATAGTCTGATAGATCCTTGATGGAA-TTAATCGGACGAGAATAAAGA-TAGAGTCCCATCTTACATGTCAATACTGACA
ACAATGAAATTTATAGTAAGAAGCTTTTTTTCGTTATTATTTATTTGAATTATTTAGAATCTATATCATTTTTCATTTTC
AAACTTA-GAAAGTCTTCTTTTATTTATAAAATCCAAGAAATTCCCGGTCCACAACTTTTTGAATTTACTACTTTTGAGT
TTCTTTTCATTGACATAGACCTAAGTCATAT
>B_Type090_L6_F59
AATTGGATTGAGCCTTGGTATGGAAACCTACTAAGTGATAACTTTCAAATTCAGAGAAACCCTGGAATTAACAATGGGCA
ATCCTGAGCCAAATCCTGGTTTACGCGAACAAACCGGAGTTTACAAAGCGCGAAAAAAGGGATAGGTGCAGAGACTCAAT
GGAAGCTGTTCTAACAAATGGAGTTCACTACCTTGTGTTGATAAAGGAATCCTTCGATCGAAACTTCAAATCAAAAAGGA
TGAAGGAGAAAAACCTATATTGTATAAATTTAGGTAACACAAAACGATCTCAAAAATGACGACCTTAATCTCGATTTCTA
TTTTTTATAAACAAAATCGAAATGTTGTGAATCAATTCGAAGTTTAAGAAATAATATTTATTGATC-AAATGATTCACTT
CATAGTCTGATAGATCCTTGATGGAA-TTAATCGGACGAGAATAAAGA-TAGAGTCCCATTTTACATGTCAATACTGACA
ACAATGAAATTTATAGTAAGATGCTTTTTTTCGTTATTATTTATTTGAATTATTTAGAATCTATATCATTTTTCATTTTC
AAACTTA-GAAAGTCTTCTTTTATTTATAAAATCCAAGAAATTCCCGGTCCACAACTTTTTGAATTTACTACTTTTGAGT
TTCTTTTCATTGACATAGACCTAAGTCATAT
>B_Type091_L6_F61
AATTGGATTGAGCCTTGGTATGGAAACCTACTAAGTGATAACTTTCAAATTCAGAGAAACCCTGGAATTAACAATGGGCA
ATCCTGAGCCAAATCCTGGTTTACGCGAACAAACCGGAGTTTACAAAGCGCGAAAAAAGGGATAGGTGCAGAGACTCAAT
GGAAGCTGTTCTAACAAATGGAGTTCACTACCTTGTGTTGATAAAGGAATCCTTCGATCGAAACTTCAAATCAAAAAGGA
TGAAGGAGAAAAACCTATATTGTATAAATTTAGGTAACACAAAACGATCTCAAAAATGACGACCTTAATCTCGATTTCTA
TTTTTTATAAACAAAATCGAAATGTTGTGAATCAATTCGAAGTTTAAGAAATAATATTTATTGATC-AAATGATTCACTT
CATAGTCTGATAGATCCTTGATGGAA-TTAATCGGACGAGAATAAAGA-TAGAGTCCCATTTTACATGTCAATACTGACA
ACAATGAAATTTATAGTAAGATGCTTTTTTTCGTTATTATTTATTTGAATTATTTAGAATCTATATCATTTTTCATTTTC
AAACTTA-GAAAGTCTTCTTTTATTTATAAAATCCAAGAAATTCCCGGTCCACAACTTTTTGAATTTACTACTTTTGAGT
TTCTTTTCATTGACATAGACCTAAGTCATAT
>B_Type092_L6_F62
AATTGGATTGAGCCTTGGTATGGAAACCTACTAAGTGATAACTTTCAAATTCAGAGAAACCCTGGAATTAACAATGGGCA
ATCCTGAGCCAAATCCTGGTTTACGCGAACAAACCGGAGTTTACAAAGCGCGAAAAAAGGGATAGGTGCAGAGACTCAAT
GGAAGCTGTTCTAACAAATGGAGTTCACTACCTTGTGTTGATAAAGGAATCCTTCGATCGAAACTTCAAATCAAAAAGGA
TGAAGGAGAAAAACCTATATTGTATAAATTTAGGTAACACAAAACGATCTCAAAAATGACGACCTTAATCTCGATTTCTA
TTTTTTATAAACAAAATCGAAATGTTGTGAATCAATTCGAAGTTTAAGAAATAATATTTATTGATC-AAATGATTCACTT
CATAGTCTGATAGATCCTTGATGGAA-TTAATCGGACGAGAATAAAGA-TAGAGTCCCATTTTACATGTCAATACTGACA
ACAATGAAATTTATAGTAAGATGCTTTTTTTCGTTATTATTTATTTGAATTATTTAGAATCTATATCATTTTTCATTTTC
AAACTTA-GAAAGTCTTCTTTTATTTATAAAATCCAAGAAATTCCCGGTCCACAACTTTTTGAATTTACTACTTTTGAGT
TTCTTTTCATTGACATAGACCTAAGTCATAT
>B_Type093_L6_F69
AATTGGATTGAGCCTTGGTATGGAAACCTACTAAGTGATAACTTTCAAATTCAGAGAAACCCTGGAATTAACAATGGGCA
ATCCTGAGCCAAATCCTGGTTTACGCGAACAAACCGGAGTTTACAAAGCGCGAAAAAAGGGATAGGTGCAGAGACTCAAT
GGAAGCTGTTCTAACAAATGGAGTTCACTACCTTGTGTTGATAAAGGAATCCTTCGATCGAAACTTCAAATCAAAAAGGA
TGAAGGAGAAAAACCTATATTGTATAAATTTAGGTAACACAAAACGATCTCAAAAATGACGACCTTAATCTCGATTTCTA
TTTTTTATAAACAAAATCGAAATGTTGTGAATCAATTCGAAGTTTAAGAAATAATATTTATTGATC-AAATGATTCACTT
CATAGTCTGATAGATCCTTGATGGAA-TTAATCGGACGAGAATAAAGA-TAGAGTCCCATTTTACATGTCAATACTGACA
ACAATGAAATTTATAGTAAGATGCTTTTTTTCGTTATTATTTATTTGAATTATTTAGAATCTATATCATTTTTCATTTTC
AAACTTA-GAAAGTCTTCTTTTATTTATAAAATCCAAGAAATTCCCGGTCCACAACTTTTTGAATTTACTACTTTTGAGT
TTCTTTTCATTGACATAGACCTAAGTCATAT
>J_Type094_L6_F7
AATTGGATTGAGCCTTGGTATGGAAACCTACTAAGTGATAACTTTCAAATTCAGAGAAACCCTGGAATTAACAATGGGCA
ATCCTGAGCCAAATCCTGGTTTACGCGAACAAACCGGAGTTTACAAAGCGCGAAAAAAGGGATAGGTGCAGAGACTCAAT
GGAAGCTGTTCTAACAAATGGAGTTCACTACCTTGTGTTGATAAAGGAATCCTTCGATCGAAACTTCAAATCAAAAAGGA
TGAAGGAGAAAAACCTATATTGTATAAATTTAGGTAACACAAAACGATCTCAAAAATGACGACCTTAATCTCGATTTCTA
TTTTTTATAAACAAAATCGAAATGTTGTGAATCAATTCGAAGTTTAAGAAATAATATTTATTGATC-AAATGATTCACTT
CATAGTCTGATAGATCCTTGATGGAA-TTAATCGGACGAGAATAAAGA-TAGAGTCCCATTTTACATGTCAATACTGACA
ACAATGAAATTTATAGTAAGATGCTTTTTTTCGTTATTATTTATTTGAATTATTTAGAATCTATATCATTTTTCATTTTC
AAACTTACGAAAGTCTTCTTTTATTTATAAAATCCAAGAAATTCCCGGTCCACAACTTTTTGAATTTACTACTTTTGAGT
TTCTTTTCATTGACATAGACCTAAGTCATAT
>Y_Type095_L6_F70
AATTGGATTGAGCCTTGGTATGGAAACCTACTAAGTGATAACTTTCAAATTCAGAGAAACCCTGGAATTAACAATGGGCA
ATCCTGAGCCAAATCCTGGTTTACGCGAACAAACCGGAGTTTACAAAGCGCGAAAAAAGGGATAGGTGCAGAGACTCAAT
GGAAGCTGTTCTAACAAATGGAGTTCACTACCTTGTGTTGATAAAGGAATCCTTCGATCGAAACTTCAAATCAAAAAGGA
TGAAGGAGAAAAACCTATATTGTATAAATTTAGGTAACACAAAACGATCTCAAAAATGACGACCTTAATCTCGATTTCTA
TTTTTTATAAACAAAATCGAAATGTTGTGAATCAATTCGAAGTTTAAGAAATAATATTTATTGATC-AAATGATTCACTT
CATAGTCTGATAGATCCTTGATGGAA-TTAATCGGACGAGAATAAAGA-TAGAGTCCCATTTTACATGTCAATACTGACA
ACAATGAAATTTATAGTAAGATGCTTTTTTTCGTTATTATTTATTTGAATTATTTAGAATCTATATCATTTTTCATTTTC
AAACTTA-GAAAGTCTTTTTTTATTTATAAAATCCAAGAAATTCCCGGTCCACAACTTTTTGAATTTACTACCTTTGAGT
TTCTTTTCATTGACATAGACCTAAGTCATAT
>B_Type096_L6_F9
AATTGGATTGAGCCTTGGTATGGAAACCTACTAAGTGATAACTTTCAAATTCAGAGAAACCCTGGAATTAACAATGGGCA
ATCCTGAGCCAAATCCTGGTTTACGCGAACAAACCGGAGTTTACAAAGCGCGAAAAAAGGGATAGGTGCAGAGACTCAAT
GGAAGCTGTTCTAACAAATGGAGTTCACTACCTTGTGTTGATAAAGGAATCCTTCGATCGAAACTTCAAATCAAAAAGGA
TGAAGGAGAAAAACCTATATTGTATAAATTTAGGTAACACAAAACGATCTCAAAAATGACGACCTTAATCTCGATTTCTA
TTTTTTATAAACAAAATCGAAATGTTGTGAATCAATTCGAAGTTTAAGAAATAATATTTATTGATC-AAATGATTCACTT
CATAGTCTGATAGATCCTTGATGGAA-TTAATCGGACGAGAATAAAGA-TAGAGTCCCATTTTACATGTCAATACTGACA
ACAATGAAATTTATAGTAAGATGCTTTTTTTCGTTATTATTTATTTGAATTATTTAGAATCTATATCATTTTTCATTTTC
AAACTTA-GAAAGTCTTCTTTTATTTATAAAATCCAAGAAATTCCCGGTCCACAACTTTTTGAATTTACTACTTTTGAGT
TTCTTTTCATTGACATAGACCTAAGTCATAT
>B_Type097_L6_F96
AATTGGATTGAGCCTTGGTATGGAAACCTACTAAGTGATAACTTTCAAATTCAGAGAAACCCTGGAATTAACAATGGGCA
ATCCTGAGCCAAATCCTGGTTTACGCGAACAAACCGGAGTTTACAAAGCGCGAAAAAAGGGATAGGTGCAGAGACTCAAT
GGAAGCTGTTCTAACAAATGGAGTTCACTACCTTGTGTTGATAAAGGAATCCTTCGATCGAAACTTCAAATCAAAAAGGA
TGAAGGAGAAAAACCTATATTGTATAAATTTAGGTAACACAAAACGATCTCAAAAATGACGACCTTAATCTCGATTTCTA
TTTTTTATAAACAAAATCGAAATGTTGTGAATCAATTCGAAGTTTAAGAAATAATATTTATTGATC-AAATGATTCACTT
CATAGTCTGATAGATCCTTGATGGAA-TTAATCGGACGAGAATAAAGA-TAGAGTCCCATTTTACATGTCAATACTGACA
ACAATGAAATTTATAGTAAGATG???TTTTTCGTTATTATTTATTTGAATTATTTAGAATCTATATCATTTTTCATTTTC
AAACTTA-GAAAGTCTTCTTTTATTTATAAAATCCAAGAAATTCCCGGTCCACAACTTTTTGAATTTACTACTTTTGAGT
TTCTTTTCATTGACATAGACCTAAGTCATAT
>B_Type098_L6_F97
AATTGGATTGAGCCTTGGTATGGAAACCTACTAAGTGATAACTTTCAAATTCAGAGAAACCCTGGAATTAACAATGGGCA
ATCCTGAGCCAAATCCTGGTTTACGCGAACAAACCGGAGTTTACAAAGCGCGAAAAAAGGGATAGGTGCAGAGACTCAAT
GGAAGCTGTTCTAACAAATGGAGTTCACTACCTTGTGTTGATAAAGGAATCCTTCGATCGAAACTTCAAATCAAAAAGGA
TGAAGGAGAAAAACCTATATTGTATAAATTTAGGTAACACAAAACGATCTCAAAAATGACGACCTTAATCTCGATTTCTA
TTTTTTATAAACAAAATCGAAATGTTGTGAATCAATTCGAAGTTTAAGAAATAATATTTATTGATC-AAATGATTCACTT
CATAGTCTGATAGATCCTTGATGGAA-TTAATCGGACGAGAATAAAGA-TAGAGTCCCATTTTACATGTCAATACTGACA
ACAATGAAATTTATAGTAAGATGCTTTTTTTCGTTATTATTTATTTGAATTATTTAGAATCTATATCATTTTTCATTTTC
AAACTTA-GAAAGTCTTCTTTTATTTATAAAATCCAAGAAATTCCCGGTCCACAACTTTTTGAATTTACTACTTTTGAGT
TTCTTTTCATTGACATAGACCTAAGTCATAT
>B_Type099_L6_F98
AATTGGATTGAGCCTTGGTATGGAAACCTACTAAGTGATAACTTTCAAATTCAGAGAAACCCTGGAATTAACAATGGGCA
ATCCTGAGCCAAATCCTGGTTTACGCGAACAAACCGGAGTTTACAAAGCGCGAAAAAAGGGATAGGTGCAGAGACTCAAT
GGAAGCTGTTCTAACAAATGGAGTTCACTACCTTGTGTTGATAAAGGAATCCTTCGATCGAAACTTCAAATCAAAAAGGA
TGAAGGAGAAAAACCTATATTGTATAAATTTAGGTAACACAAAACGATCTCAAAAATGACGACCTTAATCTCGATTTCTA
TTTTTTATAAACAAAATCGAAATGTTGTGAATCAATTCGAAGTTTAAGAAATAATATTTATTGATC-AAATGATTCACTT
CATAGTCTGATAGATCCTTGATGGAA-TTAATCGGACGAGAATAAAGA-TAGAGTCCCATTTTACATGTCAATACTGACA
ACAATGAAATTTATAGTAAGATGCTTTTTTTCGTTATTATTTATTTGAATTATTTAGAATCTATATCATTTTTCATTTTC
AAACTTA-GAAAGTCTTCTTTTATTTATAAAATCCAAGAAATTCCCGGTCCACAACTTTTTGAATTTACTACTTTTGAGT
TTCTTTTCATTGACATAGACCTAAGTCATAT
>B_Type100_L6_F100
AATTGGATTGAGCCTTGGTATGGAAACCTACTAAGTGATAACTTTCAAATTCAGAGAAACCCTGGAATTAACAATGGGCA
ATCCTGAGCCAAATCCTGGTTTACGCGAACAAACCGGAGTTTACAAAGCGCGAAAAAAGGGATAGGTGCAGAGACTCAAT
GGAAGCTGTTCTAACAAATGGAGTTCACTACCTTGTGTTGATAAAGGAATCCTTCGATCGAAACTTCAAATCAAAAAGGA
TGAAGGAGAAAAACCTATATTGTATAAATTTAGGTAACACAAAACGATCTCAAAAATGACGACCTTAATCTCGATTTCTA
TTTTTTATAAACAAAATCGAAATGTTGTGAATCAATTCGAAGTTTAAGAAATAATATTTATTGATC-AAATGATTCACTT
CATAGTCTGATAGATCCTTGATGGAA-TTAATCGGACGAGAATAAAGA-TAGAGTCCCATTTTACATGTCAATACTGACA
ACAATGAAATTTATAGTAAGATGCTTTTTTTCGTTATTATTTATTTGAATTATTTAGAATCTATATCATTTTTCATTTTC
AAACTTA-GAAAGTCTTCTTTTATTTATAAAATCCAAGAAATTCCCGGTCCACAACTTTTTGAATTTACTACTTTTGAGT
TTCTTTTCATTGACATAGACCTAAGTCATAT
>B_Type101_L6_F101
AATTGGATTGAGCCTTGGTATGGAAACCTACTAAGTGATAACTTTCAAATTCAGAGAAACCCTGGAATTAACAATGGGCA
ATCCTGAGCCAAATCCTGGTTTACGCGAACAAACCGGAGTTTACAAAGCGCGAAAAAAGGGATAGGTGCAGAGACTCAAT
GGAAGCTGTTCTAACAAATGGAGTTCACTACCTTGTGTTGATAAAGGAATCCTTCGATCGAAACTTCAAATCAAAAAGGA
TGAAGGAGAAAAACCTATATTGTATAAATTTAGGTAACACAAAACGATCTCAAAAATGACGACCTTAATCTCGATTTCTA
TTTTTTATAAACAAAATCGAAATGTTGTGAATCAATTCGAAGTTTAAGAAATAATATTTATTGATC-AAATGATTCACTT
CATAGTCTGATAGATCCTTGATGGAA-TTAATCGGACGAGAATAAAGA-TAGAGTCCCATTTTACATGTCAATACTGACA
ACAATGAAATTTATAGTAAGATGCTTTTTTTCGTTATTATTTATTTGAATTATTTAGAATCTATATCATTTTTCATTTTC
AAACTTA-GAAAGTCTTCTTTTATTTATAAAATCCAAGAAATTCCCGGTCCACAACTTTTTGAATTTACTACTTTTGAGT
TTCTTTTCATTGACATAGACCTAAGTCATAT
>B_Type102_L6_F102
AATTGGATTGAGCCTTGGTATGGAAACCTACTAAGTGATAACTTTCAAATTCAGAGAAACCCTGGAATTAACAATGGGCA
ATCCTGAGCCAAATCCTGGTTTACGCGAACAAACCGGAGTTTACAAAGCGCGAAAAAAGGGATAGGTGCAGAGACTCAAT
GGAAGCTGTTCTAACAAATGGAGTTCACTACCTTGTGTTGATAAAGGAATCCTTCGATCGAAACTTCAAATCAAAAAGGA
TGAAGGAGAAAAACCTATATTGTATAAATTTAGGTAACACAAAACGATCTCAAAAATGACGACCTTAATCTCGATTTCTA
TTTTTTATAAACAAAATCGAAATGTTGTGAATCAATTCGAAGTTTAAGAAATAATATTTATTGATC-AAATGATTCACTT
CATAGTCTGATAGATCCTTGATGGAA-TTAATCGGACGAGAATAAAGA-TAGAGTCCCATTTTACATGTCAATACTGACA
ACAATGAAATTTATAGTAAGATGCTTTTTTTCGTTATTATTTATTTGAATTATTTAGAATCTATATCATTTTTCATTTTC
AAACTTA-GAAAGTCTTCTTTTATTTATAAAATCCAAGAAATTCCCGGTCCACAACTTTTTGAATTTACTACTTTTGAGT
TTCTTTTCATTGACATAGACCTAAGTCATAT
>B_Type103_L6_F103
AATTGGATTGAGCCTTGGTATGGAAACCTACTAAGTGATAACTTTCAAATTCAGAGAAACCCTGGAATTAACAATGGGCA
ATCCTGAGCCAAATCCTGGTTTACGCGAACAAACCGGAGTTTACAAAGCGCGAAAAAAGGGATAGGTGCAGAGACTCAAT
GGAAGCTGTTCTAACAAATGGAGTTCACTACCTTGTGTTGATAAAGGAATCCTTCGATCGAAACTTCAAATCAAAAAGGA
TGAAGGAGAAAAACCTATATTGTATAAATTTAGGTAACACAAAACGATCTCAAAAATGACGACCTTAATCTCGATTTCTA
TTTTTTATAAACAAAATCGAAATGTTGTGAATCAATTCGAAGTTTAAGAAATAATATTTATTGATC-AAATGATTCACTT
CATAGTCTGATAGATCCTTGATGGAA-TTAATCGGACGAGAATAAAGA-TAGAGTCCCATTTTACATGTCAATACTGACA
ACAATGAAATTTATAGTAAGATGCTTTTTTTCGTTATTATTTATTTGAATTATTTAGAATCTATATCATTTTTCATTTTC
AAACTTA-GAAAGTCTTCTTTTATTTATAAAATCCAAGAAATTCCCGGTCCACAACTTTTTGAATTTACTACTTTTGAGT
TTCTTTTCATTGACATAGACCTAAGTCATAT
>B_Type104_L6_F104
AATTGGATTGAGCCTTGGTATGGAAACCTACTAAGTGATAACTTTCAAATTCAGAGAAACCCTGGAATTAACAATGGGCA
ATCCTGAGCCAAATCCTGGTTTACGCGAACAAACCGGAGTTTACAAAGCGCGAAAAAAGGGATAGGTGCAGAGACTCAAT
GGAAGCTGTTCTAACAAATGGAGTTCACTACCTTGTGTTGATAAAGGAATCCTTCGATCGAAACTTCAAATCAAAAAGGA
TGAAGGAGAAAAACCTATATTGTATAAATTTAGGTAACACAAAACGATCTCAAAAATGACGACCTTAATCTCGATTTCTA
TTTTTTATAAACAAAATCGAAATGTTGTGAATCAATTCGAAGTTTAAGAAATAATATTTATTGATC-AAATGATTCACTT
CATAGTCTGATAGATCCTTGATGGAA-TTAATCGGACGAGAATAAAGA-TAGAGTCCCATTTTACATGTCAATACTGACA
ACAATGAAATTTATAGTAAGATGCTTTTTTTCGTTATTATTTATTTGAATTATTTAGAATCTATATCATTTTTCATTTTC
AAACTTA-GAAAGTCTTCTTTTATTTATAAAATCCAAGAAATTCCCGGTCCACAACTTTTTGAATTTACTACTTTTGAGT
TTCTTTTCATTGACATAGACCTAAGTCATAT
>B_Type105_L6_F105
AATTGGATTGAGCCTTGGTATGGAAACCTACTAAGTGATAACTTTCAAATTCAGAGAAACCCTGGAATTAACAATGGGCA
ATCCTGAGCCAAATCCTGGTTTACGCGAACAAACCGGAGTTTACAAAGCGCGAAAAAAGGGATAGGTGCAGAGACTCAAT
GGAAGCTGTTCTAACAAATGGAGTTCACTACCTTGTGTTGATAAAGGAATCCTTCGATCGAAACTTCAAATCAAAAAGGA
TGAAGGAGAAAAACCTATATTGTATAAATTTAGGTAACACAAAACGATCTCAAAAATGACGACCTTAATCTCGATTTCTA
TTTTTTATAAACAAAATCGAAATGTTGTGAATCAATTCGAAGTTTAAGAAATAATATTTATTGATC-AAATGATTCACTT
CATAGTCTGATAGATCCTTGATGGAA-TTAATCGGACGAGAATAAAGA-TAGAGTCCCATTTTACATGTCAATACTGACA
ACAATGAAATTTATAGTAAGATGCTTTTTTTCGTTATTATTTATTTGAATTATTTAGAATCTATATCATTTTTCATTTTC
AAACTTA-GAAAGTCTTCTTTTATTTATAAAATCCAAGAAATTCCCGGTCCACAACTTTTTGAATTTACTACTTTTGAGT
TTCTTTTCATTGACATAGACCTAAGTCATAT
>AG_Type106_L6_F95
AATTGGATTGAGCCTTGGTATGGAAACCTACTAAGTGATAACTTTCAAATTCAGAGAAACCCTGGAATTAACAATGGGCA
ATCCTGAGCCAAATCCTGGTTTACGCGAACAAACCGGAGTTTACAAAGCGCGAAAAAAGGGATAGGTGCAGAGACTCAAT
GGAAGCTGTTCTAACAAATGGAGTTCACTACCTTGTGTTGATAAAGGAATCCTTCGATCGAAACTTCAAATCAAAAAGGA
TGAAGGAGAAAAACCTATATTGTATAAATTTAGGTAACACAAAACGATCTCAAAAATGACGACCTTAATCTCGATTTCTA
TTTTTTATAAACAAAATCGAAATGTTGTGAATCAATTCGAAGTTTAAGAAATAATATTTATTGATC-AAATGATTCACTT
CATAGTCTGATAGATCCTTGATGGAA-TTAATCGGACGAGAATAAAGA-TAGAGTCCCATTTTACATGTCAATACTGACA
ACAATGAAATTTATAGTAAGATGCTTTTTTTCGTTATTATTTATTTGAATTATTTAGAATCTATATCATTTTTCATTTTC
AAACTTA-GAAAGTTTTCTTTTATTTATAAAATCCAAGAAATTCCCGGTCCACAACTTTTTGAATTTACTACTTTTGAGT
TTCTTTTCATTGACATAGACCTAAGTCATAT
>L_Type107_L7_F1
AATTGGATTGAGCCTTGGTATGGAAACCTACTAAGTGATAACTTTCAAATTCAGAGAAACCCTGGAATTAACAATGGGCA
ATCCTGAGCCAAATCCTGGTTTACGCGAACAAACCGGAGTTTACAAAGCGCGAAAAAAGGGATAGGTGCAGAGACTCAAT
GGAAGCTGTTCTAACAAATGGAGTTCACTACCTTGTGTTGATAAAGGAATCCTTCGATCGAAACTTCAAATCAAAAAGGA
TGAAGGAGAAAAACCTATATTGTATAAATTTAGGTAACACAAAACGATCTCAAAAATGACGACCTTAATCTCGATTTCTA
TTTTTTATAAACAAAATCGAAATGTTGTTAATCAATTCGAAGTTTAAGAAATAATATTTATTGATC-AAATGATTCACTT
CATAGTCTGATAGATCCTTGATGGAATTTAATCGGACGAGAATAAAGA-TAGAGTCCCATTTTACATGTCAATACTGACA
ACAATGAAATTTATAGTAAGATGCTTTTTTTCGTTATTATTTATTTGAATTATTTAGAATCTATATCATTTTTCATTTTC
AAACTTA-GAAAGTCTTCTTTTATTTATAAAATCCAAGAAATTCCCGGTCCACAACTTTTTGAATTTACTACTTTTGAGT
TTCTTTTCATTGACATAGACCTAAGTCATAT
>L_Type108_L7_F24
AATTGGATTGAGCCTTGGTATGGAAACCTACTAAGTGATAACTTTCAAATTCAGAGAAACCCTGGAATTAACAATGGGCA
ATCCTGAGCCAAATCCTGGTTTACGCGAACAAACCGGAGTTTACAAAGCGCGAAAAAAGGGATAGGTGCAGAGACTCAAT
GGAAGCTGTTCTAACAAATGGAGTTCACTACCTTGTGTTGATAAAGGAATCCTTCGATCGAAACTTCAAATCAAAAAGGA
TGAAGGAGAAAAACCTATATTGTATAAATTTAGGTAACACAAAACGATCTCAAAAATGACGACCTTAATCTCGATTTCTA
TTTTTTATAAACAAAATCGAAATGTTGTTAATCAATTCGAAGTTTAAGAAATAATATTTATTGATC-AAATGATTCACTT
CATAGTCTGATAGATCCTTGATGGAATTTAATCGGACGAGAATAAAGA-TAGAGTCCCATTTTACATGTCAATACTGACA
ACAATGAAATTTATAGTAAGATGCTTTTTTTCGTTATTATTTATTTGAATTATTTAGAATCTATATCATTTTTCATTTTC
AAACTTA-GAAAGTCTTCTTTTATTTATAAAATCCAAGAAATTCCCGGTCCACAACTTTTTGAATTTACTACTTTTGAGT
TTCTTTTCATTGACATAGACCTAAGTCATAT
>L_Type109_L7_F4
AATTGGATTGAGCCTTGGTATGGAAACCTACTAAGTGATAACTTTCAAATTCAGAGAAACCCTGGAATTAACAATGGGCA
ATCCTGAGCCAAATCCTGGTTTACGCGAACAAACCGGAGTTTACAAAGCGCGAAAAAAGGGATAGGTGCAGAGACTCAAT
GGAAGCTGTTCTAACAAATGGAGTTCACTACCTTGTGTTGATAAAGGAATCCTTCGATCGAAACTTCAAATCAAAAAGGA
TGAAGGAGAAAAACCTATATTGTATAAATTTAGGTAACACAAAACGATCTCAAAAATGACGACCTTAATCTCGATTTCTA
TTTTTTATAAACAAAATCGAAATGTTGTTAATCAATTCGAAGTTTAAGAAATAATATTTATTGATC-AAATGATTCACTT
CATAGTCTGATAGATCCTTGATGGAATTTAATCGGACGAGAATAAAGA-TAGAGTCCCATTTTACATGTCAATACTGACA
ACAATGAAATTTATAGTAAGATGCTTTTTTTCGTTATTATTTATTTGAATTATTTAGAATCTATATCATTTTTCATTTTC
AAACTTA-GAAAGTCTTCTTTTATTTATAAAATCCAAGAAATTCCCGGTCCACAACTTTTTGAATTTACTACTTTTGAGT
TTCTTTTCATTGACATAGACCTAAGTCATAT
>L_Type110_L7_F5
AATTGGATTGAGCCTTGGTATGGAAACCTACTAAGTGATAACTTTCAAATTCAGAGAAACCCTGGAATTAACAATGGGCA
ATCCTGAGCCAAATCCTGGTTTACGCGAACAAACCGGAGTTTACAAAGCGCGAAAAAAGGGATAGGTGCAGAGACTCAAT
GGAAGCTGTTCTAACAAATGGAGTTCACTACCTTGTGTTGATAAAGGAATCCTTCGATCGAAACTTCAAATCAAAAAGGA
TGAAGGAGAAAAACCTATATTGTATAAATTTAGGTAACACAAAACGATCTCAAAAATGACGACCTTAATCTCGATTTCTA
TTTTTTATAAACAAAATCGAAATGTTGTTAATCAATTCGAAGTTTAAGAAATAATATTTATTGATC-AAATGATTCACTT
CATAGTCTGATAGATCCTTGATGGAATTTAATCGGACGAGAATAAAGA-TAGAGTCCCATTTTACATGTCAATACTGACA
ACAATGAAATTTATAGTAAGATGCTTTTTTTCGTTATTATTTATTTGAATTATTTAGAATCTATATCATTTTTCATTTTC
AAACTTA-GAAAGTCTTCTTTTATTTATAAAATCCAAGAAATTCCCGGTCCACAACTTTTTGAATTTACTACTTTTGAGT
TTCTTTTCATTGACATAGACCTAAGTCATAT
>L_Type111_L7_F124
AATTGGATTGAGCCTTGGTATGGAAACCTACTAAGTGATAACTTTCAAATTCAGAGAAACCCTGGAATTAACAATGGGCA
ATCCTGAGCCAAATCCTGGTTTACGCGAACAAACCGGAGTTTACAAAGCGCGAAAAAAGGGATAGGTGCAGAGACTCAAT
GGAAGCTGTTCTAACAAATGGAGTTCACTACCTTGTGTTGATAAAGGAATCCTTCGATCGAAACTTCAAATCAAAAAGGA
TGAAGGAGAAAAACCTATATTGTATAAATTTAGGTAACACAAAACGATCTCAAAAATGACGACCTTAATCTCGATTTCTA
TTTTTTATAAACAAAATCGAAATGTTGTTAATCAATTCGAAGTTTAAGAAATAATATTTATTGATC-AAATGATTCACTT
CATAGTCTGATAGATCCTTGATGGAATTTAATCGGACGAGAATAAAGA-TAGAGTCCCATTTTACATGTCAATACTGACA
ACAATGAAATTTATAGTAAGATGCTTTTTTTCGTTATTATTTATTTGAATTATTTAGAATCTATATCATTTTTCATTTTC
AAACTTA-GAAAGTCTTCTTTTATTTATAAAATCCAAGAAATTCCCGGTCCACAACTTTTTGAATTTACTACTTTTGAGT
TTCTTTTCATTGACATAGACCTAAGTCATAT
>M_Type112_L7_F126
AATTGGATTGAGCCTTGGTATGGAAACCTACTAAGTGATAACTTTCAAATTCAGAGAAACCCTGGAATTAACAATGGGCA
ATCCTGAGCCAAATCCTGGTTTACGCGAACAAACCGGAGTTTACAAAGCGCGAAAAAAGGGATAGGTGCAGAGACTCAAT
GGAAGCTGTTCTAACAAATGGAGTTCACTACCTTGTGTTGATAAAGGAATCCTTCGATCGAAACTTCAAATCAAAAAGGA
TGAAGGAGAAAAACCTATATTGTATAAATTTAGGTAACACAAAACGATCTCAAAAATGACGACCTTAATCTCGATTTCTA
TTTTTTATAAACAAAATCGAAATGTTGTTAATCAATTCGAAGTTTAAGAAATAATATTTATTGATC-AAATGATTCACTT
CATAGTCTGATAGATCCTTGATGGAATTTAATCGGACGAGAATAAAGA-TAGAGTCCCATTTTACATGTCAATACTGACA
ACAATGAAATTTATAGTAAGATGCTTTTTGTCGTTATTATTTATTTGAATTATTTAGAATCTATATCATTTTTCATTTTC
AAACTTA-GAAAGTCTTCTTTTATTTATAAAATCCAAGAAATTCCCGGTCCACAACTTTTTGAATTTACTACTTTTGAGT
TTCTTTTCATTGACATAGACCTAAGTCATAT
>L_Type113_L7_F125
AATTGGATTGAGCCTTGGTATGGAAACCTACTAAGTGATAACTTTCAAATTCAGAGAAACCCTGGAATTAACAATGGGCA
ATCCTGAGCCAAATCCTGGTTTACGCGAACAAACCGGAGTTTACAAAGCGCGAAAAAAGGGATAGGTGCAGAGACTCAAT
GGAAGCTGTTCTAACAAATGGAGTTCACTACCTTGTGTTGATAAAGGAATCCTTCGATCGAAACTTCAAATCAAAAAGGA
TGAAGGAGAAAAACCTATATTGTATAAATTTAGGTAACACAAAACGATCTCAAAAATGACGACCTTAATCTCGATTTCTA
TTTTTTATAAACAAAATCGAAATGTTGTTAATCAATTCGAAGTTTAAGAAATAATATTTATTGATC-AAATGATTCACTT
CATAGTCTGATAGATCCTTGATGGAATTTAATCGGACGAGAATAAAGA-TAGAGTCCCATTTTACATGTCAATACTGACA
ACAATGAAATTTATAGTAAGATGCTTTTTTTCGTTATTATTTATTTGAATTATTTAGAATCTATATCATTTTTCATTTTC
AAACTTA-GAAAGTCTTCTTTTATTTATAAAATCCAAGAAATTCCCGGTCCACAACTTTTTGAATTTACTACTTTTGAGT
TTCTTTTCATTGACATAGACCTAAGTCATAT
>D_Type114_L8_F1
AATTGGATTGAGCCTTGGTATGGAAACCTACTAAGTGATAACTTTCAAATTCAGAGAAACCCTGGAATTAACAATGGGCA
ATCCTGAGCCAAATCCTGGTTTACGCGAACAAACCGGAGTTTACAAAGCGCGAAAAAAGGGATAGGTGCAGAGACTCAAT
GGAAGCTGTTCTAACAAATGGAGTTCACTACCTTGTGTTGATAAAGGAATCCTTCGATCGAAACTTCAAATCAAAAAGGA
TGAAGGAGAAAAACCTATATTGTATAAATTTAGGTAACACAAAACGATCTCAAAAATGACGACCTTAATCTCGATTTCTA
TTTTTTATAAACAAAATCGAAATGTTGTGAATCAATTCGAAGTTTAAGAAATAATATTTATTGATC-AAATGATTCACTT
CATAGTCTGATAGATCCTTGATGGAA-TTAATCGGACGAGAATAAAGA-TAGAGTCCCATCTTACATGTCAATACTGACA
ACAATGAAATTTATAGTAAGATGCTTTTTTTCGTTATTATTTATTTGAATTATTTAGAATCTATATCATTTTTCATTTTC
AAACTTA-GAAAGTCTTCTTTTATTTATAAAATCCAAGAAATTCCCGGTCCACAACTTTTTGAATTTACTACTTTTGAGT
TTCTTTTCATTGACATAGACCTAAGTCATAT
>D_Type115_L8_F2
AATTGGATTGAGCCTTGGTATGGAAACCTACTAAGTGATAACTTTCAAATTCAGAGAAACCCTGGAATTAACAATGGGCA
ATCCTGAGCCAAATCCTGGTTTACGCGAACAAACCGGAGTTTACAAAGCGCGAAAAAAGGGATAGGTGCAGAGACTCAAT
GGAAGCTGTTCTAACAAATGGAGTTCACTACCTTGTGTTGATAAAGGAATCCTTCGATCGAAACTTCAAATCAAAAAGGA
TGAAGGAGAAAAACCTATATTGTATAAATTTAGGTAACACAAAACGATCTCAAAAATGACGACCTTAATCTCGATTTCTA
TTTTTTATAAACAAAATCGAAATGTTGTGAATCAATTCGAAGTTTAAGAAATAATATTTATTGATC-AAATGATTCACTT
CATAGTCTGATAGATCCTTGATGGAA-TTAATCGGACGAGAATAAAGA-TAGAGTCCCATCTTACATGTCAATACTGACA
ACAATGAAATTTATAGTAAGATGCTTTTTTTCGTTATTATTTATTTGAATTATTTAGAATCTATATCATTTTTCATTTTC
AAACTTA-GAAAGTCTTCTTTTATTTATAAAATCCAAGAAATTCCCGGTCCACAACTTTTTGAATTTACTACTTTTGAGT
TTCTTTTCATTGACATAGACCTAAGTCATAT
>D_Type116_L8_F21
AATTGGATTGAGCCTTGGTATGGAAACCTACTAAGTGATAACTTTCAAATTCAGAGAAACCCTGGAATTAACAATGGGCA
ATCCTGAGCCAAATCCTGGTTTACGCGAACAAACCGGAGTTTACAAAGCGCGAAAAAAGGGATAGGTGCAGAGACTCAAT
GGAAGCTGTTCTAACAAATGGAGTTCACTACCTTGTGTTGATAAAGGAATCCTTCGATCGAAACTTCAAATCAAAAAGGA
TGAAGGAGAAAAACCTATATTGTATAAATTTAGGTAACACAAAACGATCTCAAAAATGACGACCTTAATCTCGATTTCTA
TTTTTTATAAACAAAATCGAAATGTTGTGAATCAATTCGAAGTTTAAGAAATAATATTTATTGATC-AAATGATTCACTT
CATAGTCTGATAGATCCTTGATGGAA-TTAATCGGACGAGAATAAAGA-TAGAGTCCCATCTTACATGTCAATACTGACA
ACAATGAAATTTATAGTAAGATGCTTTTTTTCGTTATTATTTATTTGAATTATTTAGAATCTATATCATTTTTCATTTTC
AAACTTA-GAAAGTCTTCTTTTATTTATAAAATCCAAGAAATTCCCGGTCCACAACTTTTTGAATTTACTACTTTTGAGT
TTCTTTTCATTGACATAGACCTAAGTCATAT
>D_Type117_L8_F42
AATTGGATTGAGCCTTGGTATGGAAACCTACTAAGTGATAACTTTCAAATTCAGAGAAACCCTGGAATTAACAATGGGCA
ATCCTGAGCCAAATCCTGGTTTACGCGAACAAACCGGAGTTTACAAAGCGCGAAAAAAGGGATAGGTGCAGAGACTCAAT
GGAAGCTGTTCTAACAAATGGAGTTCACTACCTTGTGTTGATAAAGGAATCCTTCGATCGAAACTTCAAATCAAAAAGGA
TGAAGGAGAAAAACCTATATTGTATAAATTTAGGTAACACAAAACGATCTCAAAAATGACGACCTTAATCTCGATTTCTA
TTTTTTATAAACAAAATCGAAATGTTGTGAATCAATTCGAAGTTTAAGAAATAATATTTATTGATC-AAATGATTCACTT
CATAGTCTGATAGATCCTTGATGGAA-TTAATCGGACGAGAATAAAGA-TAGAGTCCCATCTTACATGTCAATACTGACA
ACAATGAAATTTATAGTAAGATGCTTTTTTTCGTTATTATTTATTTGAATTATTTAGAATCTATATCATTTTTCATTTTC
AAACTTA-GAAAGTCTTCTTTTATTTATAAAATCCAAGAAATTCCCGGTCCACAACTTTTTGAATTTACTACTTTTGAGT
TTCTTTTCATTGACATAGACCTAAGTCATAT
>D_Type118_L8_F48
AATTGGATTGAGCCTTGGTATGGAAACCTACTAAGTGATAACTTTCAAATTCAGAGAAACCCTGGAATTAACAATGGGCA
ATCCTGAGCCAAATCCTGGTTTACGCGAACAAACCGGAGTTTACAAAGCGCGAAAAAAGGGATAGGTGCAGAGACTCAAT
GGAAGCTGTTCTAACAAATGGAGTTCACTACCTTGTGTTGATAAAGGAATCCTTCGATCGAAACTTCAAATCAAAAAGGA
TGAAGGAGAAAAACCTATATTGTATAAATTTAGGTAACACAAAACGATCTCAAAAATGACGACCTTAATCTCGATTTCTA
TTTTTTATAAACAAAATCGAAATGTTGTGAATCAATTCGAAGTTTAAGAAATAATATTTATTGATC-AAATGATTCACTT
CATAGTCTGATAGATCCTTGATGGAA-TTAATCGGACGAGAATAAAGA-TAGAGTCCCATCTTACATGTCAATACTGACA
ACAATGAAATTTATAGTAAGATGCTTTTTTTCGTTATTATTTATTTGAATTATTTAGAATCTATATCATTTTTCATTTTC
AAACTTA-GAAAGTCTTCTTTTATTTATAAAATCCAAGAAATTCCCGGTCCACAACTTTTTGAATTTACTACTTTTGAGT
TTCTTTTCATTGACATAGACCTAAGTCATAT
>X_Type119_L20_F48
AATTGGATTGAGCCTTGGTATGGAAACCTACTAAGTGATAACTTTCAAATTCAGAGAAACCCTGGAATTAACAATGGGCA
ATCCTGAGCCAAATCCTGGTTTACGCGAACAAACCGGAGTTTACAAAGCGCGAAAAAAGGGATAGGTGCAGAGACTCAAT
GGAAGCTGTTCTAACAAATGGAGTTCACTACCTTGTGTTGATAAAGGAATCCTTCGATCGAAACTTCAAATCAAAAAGGA
TGAAGGAGAAAAACCTATATTGTATAAATTTAGGTAACACAAAACGATCTCAAAAATGACGACCTTAATCTCGATTTCGA
TTTTTTATAAACAAAATCGAAATGTTGTGAATCAATTCGAAGTTTAAGAAATAATATTTATTGATC-AAATGATTCACTT
CATAGTCTGATAGATCCTTGATGGAA-TTAATCGGACGAGAATAAAGA-TAGAGTCCCGTTTTACATGTCAATACTGACA
ACAATGAAATTTATAGTAAGATGCTTTTTTTCGTTATTATTTATTTGAATTATTTAGAATCTATATCATTTTTCATTTTC
AAACTTA-GAAAGTCTTCTTTTATTTATAAAATCCAAGAAATTCCCGGTCCACAACTTTTTGAATTTACTACTTTTGAGT
TTCTTTTCATTGACATAGACCTAAGTCATAT
>D_Type120_L8_F55
AATTGGATTGAGCCTTGGTATGGAAACCTACTAAGTGATAACTTTCAAATTCAGAGAAACCCTGGAATTAACAATGGGCA
ATCCTGAGCCAAATCCTGGTTTACGCGAACAAACCGGAGTTTACAAAGCGCGAAAAAAGGGATAGGTGCAGAGACTCAAT
GGAAGCTGTTCTAACAAATGGAGTTCACTACCTTGTGTTGATAAAGGAATCCTTCGATCGAAACTTCAAATCAAAAAGGA
TGAAGGAGAAAAACCTATATTGTATAAATTTAGGTAACACAAAACGATCTCAAAAATGACGACCTTAATCTCGATTTCTA
TTTTTTATAAACAAAATCGAAATGTTGTGAATCAATTCGAAGTTTAAGAAATAATATTTATTGATC-AAATGATTCACTT
CATAGTCTGATAGATCCTTGATGGAA-TTAATCGGACGAGAATAAAGA-TAGAGTCCCATCTTACATGTCAATACTGACA
ACAATGAAATTTATAGTAAGATGCTTTTTTTCGTTATTATTTATTTGAATTATTTAGAATCTATATCATTTTTCATTTTC
AAACTTA-GAAAGTCTTCTTTTATTTATAAAATCCAAGAAATTCCCGGTCCACAACTTTTTGAATTTACTACTTTTGAGT
TTCTTTTCATTGACATAGACCTAAGTCATAT
>D_Type121_L8_F59
AATTGGATTGAGCCTTGGTATGGAAACCTACTAAGTGATAACTTTCAAATTCAGAGAAACCCTGGAATTAACAATGGGCA
ATCCTGAGCCAAATCCTGGTTTACGCGAACAAACCGGAGTTTACAAAGCGCGAAAAAAGGGATAGGTGCAGAGACTCAAT
GGAAGCTGTTCTAACAAATGGAGTTCACTACCTTGTGTTGATAAAGGAATCCTTCGATCGAAACTTCAAATCAAAAAGGA
TGAAGGAGAAAAACCTATATTGTATAAATTTAGGTAACACAAAACGATCTCAAAAATGACGACCTTAATCTCGATTTCTA
TTTTTTATAAACAAAATCGAAATGTTGTGAATCAATTCGAAGTTTAAGAAATAATATTTATTGATC-AAATGATTCACTT
CATAGTCTGATAGATCCTTGATGGAA-TTAATCGGACGAGAATAAAGA-TAGAGTCCCATCTTACATGTCAATACTGACA
ACAATGAAATTTATAGTAAGATGCTTTTTTTCGTTATTATTTATTTGAATTATTTAGAATCTATATCATTTTTCATTTTC
AAACTTA-GAAAGTCTTCTTTTATTTATAAAATCCAAGAAATTCCCGGTCCACAACTTTTTGAATTTACTACTTTTGAGT
TTCTTTTCATTGACATAGACCTAAGTCATAT
>D_Type122_L8_F60
AATTGGATTGAGCCTTGGTATGGAAACCTACTAAGTGATAACTTTCAAATTCAGAGAAACCCTGGAATTAACAATGGGCA
ATCCTGAGCCAAATCCTGGTTTACGCGAACAAACCGGAGTTTACAAAGCGCGAAAAAAGGGATAGGTGCAGAGACTCAAT
GGAAGCTGTTCTAACAAATGGAGTTCACTACCTTGTGTTGATAAAGGAATCCTTCGATCGAAACTTCAAATCAAAAAGGA
TGAAGGAGAAAAACCTATATTGTATAAATTTAGGTAACACAAAACGATCTCAAAAATGACGACCTTAATCTCGATTTCTA
TTTTTTATAAACAAAATCGAAATGTTGTGAATCAATTCGAAGTTTAAGAAATAATATTTATTGATC-AAATGATTCACTT
CATAGTCTGATAGATCCTTGATGGAA-TTAATCGGACGAGAATAAAGA-TAGAGTCCCATCTTACATGTCAATACTGACA
ACAATGAAATTTATAGTAAGATGCTTTTTTTCGTTATTATTTATTTGAATTATTTAGAATCTATATCATTTTTCATTTTC
AAACTTA-GAAAGTCTTCTTTTATTTATAAAATCCAAGAAATTCCCGGTCCACAACTTTTTGAATTTACTACTTTTGAGT
TTCTTTTCATTGACATAGACCTAAGTCATAT
>D_Type123_L8_F69
AATTGGATTGAGCCTTGGTATGGAAACCTACTAAGTGATAACTTTCAAATTCAGAGAAACCCTGGAATTAACAATGGGCA
ATCCTGAGCCAAATCCTGGTTTACGCGAACAAACCGGAGTTTACAAAGCGCGAAAAAAGGGATAGGTGCAGAGACTCAAT
GGAAGCTGTTCTAACAAATGGAGTTCACTACCTTGTGTTGATAAAGGAATCCTTCGATCGAAACTTCAAATCAAAAAGGA
TGAAGGAGAAAAACCTATATTGTATAAATTTAGGTAACACAAAACGATCTCAAAAATGACGACCTTAATCTCGATTTCTA
TTTTTTATAAACAAAATCGAAATGTTGTGAATCAATTCGAAGTTTAAGAAATAATATTTATTGATC-AAATGATTCACTT
CATAGTCTGATAGATCCTTGATGGAA-TTAATCGGACGAGAATAAAGA-TAGAGTCCCATCTTACATGTCAATACTGACA
ACAATGAAATTTATAGTAAGATGCTTTTTTTCGTTATTATTTATTTGAATTATTTAGAATCTATATCATTTTTCATTTTC
AAACTTA-GAAAGTCTTCTTTTATTTATAAAATCCAAGAAATTCCCGGTCCACAACTTTTTGAATTTACTACTTTTGAGT
TTCTTTTCATTGACATAGACCTAAGTCATAT
>D_Type124_L8_F110
AATTGGATTGAGCCTTGGTATGGAAACCTACTAAGTGATAACTTTCAAATTCAGAGAAACCCTGGAATTAACAATGGGCA
ATCCTGAGCCAAATCCTGGTTTACGCGAACAAACCGGAGTTTACAAAGCGCGAAAAAAGGGATAGGTGCAGAGACTCAAT
GGAAGCTGTTCTAACAAATGGAGTTCACTACCTTGTGTTGATAAAGGAATCCTTCGATCGAAACTTCAAATCAAAAAGGA
TGAAGGAGAAAAACCTATATTGTATAAATTTAGGTAACACAAAACGATCTCAAAAATGACGACCTTAATCTCGATTTCTA
TTTTTTATAAACAAAATCGAAATGTTGTGAATCAATTCGAAGTTTAAGAAATAATATTTATTGATC-AAATGATTCACTT
CATAGTCTGATAGATCCTTGATGGAA-TTAATCGGACGAGAATAAAGA-TAGAGTCCCATCTTACATGTCAATACTGACA
ACAATGAAATTTATAGTAAGATGCTTTTTTTCGTTATTATTTATTTGAATTATTTAGAATCTATATCATTTTTCATTTTC
AAACTTA-GAAAGTCTTCTTTTATTTATAAAATCCAAGAAATTCCCGGTCCACAACTTTTTGAATTTACTACTTTTGAGT
TTCTTTTCATTGACATAGACCTAAGTCATAT
>D_Type125_L8_F111
AATTGGATTGAGCCTTGGTATGGAAACCTACTAAGTGATAACTTTCAAATTCAGAGAAACCCTGGAATTAACAATGGGCA
ATCCTGAGCCAAATCCTGGTTTACGCGAACAAACCGGAGTTTACAAAGCGCGAAAAAAGGGATAGGTGCAGAGACTCAAT
GGAAGCTGTTCTAACAAATGGAGTTCACTACCTTGTGTTGATAAAGGAATCCTTCGATCGAAACTTCAAATCAAAAAGGA
TGAAGGAGAAAAACCTATATTGTATAAATTTAGGTAACACAAAACGATCTCAAAAATGACGACCTTAATCTCGATTTCTA
TTTTTTATAAACAAAATCGAAATGTTGTGAATCAATTCGAAGTTTAAGAAATAATATTTATTGATC-AAATGATTCACTT
CATAGTCTGATAGATCCTTGATGGAA-TTAATCGGACGAGAATAAAGA-TAGAGTCCCATCTTACATGTCAATACTGACA
ACAATGAAATTTATAGTAAGATGCTTTTTTTCGTTATTATTTATTTGAATTATTTAGAATCTATATCATTTTTCATTTTC
AAACTTA-GAAAGTCTTCTTTTATTTATAAAATCCAAGAAATTCCCGGTCCACAACTTTTTGAATTTACTACTTTTGAGT
TTCTTTTCATTGACATAGACCTAAGTCATAT
>D_Type126_L8_F112
AATTGGATTGAGCCTTGGTATGGAAACCTACTAAGTGATAACTTTCAAATTCAGAGAAACCCTGGAATTAACAATGGGCA
ATCCTGAGCCAAATCCTGGTTTACGCGAACAAACCGGAGTTTACAAAGCGCGAAAAAAGGGATAGGTGCAGAGACTCAAT
GGAAGCTGTTCTAACAAATGGAGTTCACTACCTTGTGTTGATAAAGGAATCCTTCGATCGAAACTTCAAATCAAAAAGGA
TGAAGGAGAAAAACCTATATTGTATAAATTTAGGTAACACAAAACGATCTCAAAAATGACGACCTTAATCTCGATTTCTA
TTTTTTATAAACAAAATCGAAATGTTGTGAATCAATTCGAAGTTTAAGAAATAATATTTATTGATC-AAATGATTCACTT
CATAGTCTGATAGATCCTTGATGGAA-TTAATCGGACGAGAATAAAGA-TAGAGTCCCATCTTACATGTCAATACTGACA
ACAATGAAATTTATAGTAAGATGCTTTTTTTCGTTATTATTTATTTGAATTATTTAGAATCTATATCATTTTTCATTTTC
AAACTTA-GAAAGTCTTCTTTTATTTATAAAATCCAAGAAATTCCCGGTCCACAACTTTTTGAATTTACTACTTTTGAGT
TTCTTTTCATTGACATAGACCTAAGTCATAT
>D_Type127_L8_F113
AATTGGATTGAGCCTTGGTATGGAAACCTACTAAGTGATAACTTTCAAATTCAGAGAAACCCTGGAATTAACAATGGGCA
ATCCTGAGCCAAATCCTGGTTTACGCGAACAAACCGGAGTTTACAAAGCGCGAAAAAAGGGATAGGTGCAGAGACTCAAT
GGAAGCTGTTCTAACAAATGGAGTTCACTACCTTGTGTTGATAAAGGAATCCTTCGATCGAAACTTCAAATCAAAAAGGA
TGAAGGAGAAAAACCTATATTGTATAAATTTAGGTAACACAAAACGATCTCAAAAATGACGACCTTAATCTCGATTTCTA
TTTTTTATAAACAAAATCGAAATGTTGTGAATCAATTCGAAGTTTAAGAAATAATATTTATTGATC-AAATGATTCACTT
CATAGTCTGATAGATCCTTGATGGAA-TTAATCGGACGAGAATAAAGA-TAGAGTCCCATCTTACATGTCAATACTGACA
ACAATGAAATTTATAGTAAGATGCTTTTTTTCGTTATTATTTATTTGAATTATTTAGAATCTATATCATTTTTCATTTTC
AAACTTA-GAAAGTCTTCTTTTATTTATAAAATCCAAGAAATTCCCGGTCCACAACTTTTTGAATTTACTACTTTTGAGT
TTCTTTTCATTGACATAGACCTAAGTCATAT
>D_Type128_L8_F114
AATTGGATTGAGCCTTGGTATGGAAACCTACTAAGTGATAACTTTCAAATTCAGAGAAACCCTGGAATTAACAATGGGCA
ATCCTGAGCCAAATCCTGGTTTACGCGAACAAACCGGAGTTTACAAAGCGCGAAAAAAGGGATAGGTGCAGAGACTCAAT
GGAAGCTGTTCTAACAAATGGAGTTCACTACCTTGTGTTGATAAAGGAATCCTTCGATCGAAACTTCAAATCAAAAAGGA
TGAAGGAGAAAAACCTATATTGTATAAATTTAGGTAACACAAAACGATCTCAAAAATGACGACCTTAATCTCGATTTCTA
TTTTTTATAAACAAAATCGAAATGTTGTGAATCAATTCGAAGTTTAAGAAATAATATTTATTGATC-AAATGATTCACTT
CATAGTCTGATAGATCCTTGATGGAA-TTAATCGGACGAGAATAAAGA-TAGAGTCCCATCTTACATGTCAATACTGACA
ACAATGAAATTTATAGTAAGATGCTTTTTTTCGTTATTATTTATTTGAATTATTTAGAATCTATATCATTTTTCATTTTC
AAACTTA-GAAAGTCTTCTTTTATTTATAAAATCCAAGAAATTCCCGGTCCACAACTTTTTGAATTTACTACTTTTGAGT
TTCTTTTCATTGACATAGACCTAAGTCATAT
>D_Type129_L8_F115
AATTGGATTGAGCCTTGGTATGGAAACCTACTAAGTGATAACTTTCAAATTCAGAGAAACCCTGGAATTAACAATGGGCA
ATCCTGAGCCAAATCCTGGTTTACGCGAACAAACCGGAGTTTACAAAGCGCGAAAAAAGGGATAGGTGCAGAGACTCAAT
GGAAGCTGTTCTAACAAATGGAGTTCACTACCTTGTGTTGATAAAGGAATCCTTCGATCGAAACTTCAAATCAAAAAGGA
TGAAGGAGAAAAACCTATATTGTATAAATTTAGGTAACACAAAACGATCTCAAAAATGACGACCTTAATCTCGATTTCTA
TTTTTTATAAACAAAATCGAAATGTTGTGAATCAATTCGAAGTTTAAGAAATAATATTTATTGATC-AAATGATTCACTT
CATAGTCTGATAGATCCTTGATGGAA-TTAATCGGACGAGAATAAAGA-TAGAGTCCCATCTTACATGTCAATACTGACA
ACAATGAAATTTATAGTAAGATGCTTTTTTTCGTTATTATTTATTTGAATTATTTAGAATCTATATCATTTTTCATTTTC
AAACTTA-GAAAGTCTTCTTTTATTTATAAAATCCAAGAAATTCCCGGTCCACAACTTTTTGAATTTACTACTTTTGAGT
TTCTTTTCATTGACATAGACCTAAGTCATAT
>D_Type130_L8_F116
AATTGGATTGAGCCTTGGTATGGAAACCTACTAAGTGATAACTTTCAAATTCAGAGAAACCCTGGAATTAACAATGGGCA
ATCCTGAGCCAAATCCTGGTTTACGCGAACAAACCGGAGTTTACAAAGCGCGAAAAAAGGGATAGGTGCAGAGACTCAAT
GGAAGCTGTTCTAACAAATGGAGTTCACTACCTTGTGTTGATAAAGGAATCCTTCGATCGAAACTTCAAATCAAAAAGGA
TGAAGGAGAAAAACCTATATTGTATAAATTTAGGTAACACAAAACGATCTCAAAAATGACGACCTTAATCTCGATTTCTA
TTTTTTATAAACAAAATCGAAATGTTGTGAATCAATTCGAAGTTTAAGAAATAATATTTATTGATC-AAATGATTCACTT
CATAGTCTGATAGATCCTTGATGGAA-TTAATCGGACGAGAATAAAGA-TAGAGTCCCATCTTACATGTCAATACTGACA
ACAATGAAATTTATAGTAAGATGCTTTTTTTCGTTATTATTTATTTGAATTATTTAGAATCTATATCATTTTTCATTTTC
AAACTTA-GAAAGTCTTCTTTTATTTATAAAATCCAAGAAATTCCCGGTCCACAACTTTTTGAATTTACTACTTTTGAGT
TTCTTTTCATTGACATAGACCTAAGTCATAT
>D_Type131_L8_F117
AATTGGATTGAGCCTTGGTATGGAAACCTACTAAGTGATAACTTTCAAATTCAGAGAAACCCTGGAATTAACAATGGGCA
ATCCTGAGCCAAATCCTGGTTTACGCGAACAAACCGGAGTTTACAAAGCGCGAAAAAAGGGATAGGTGCAGAGACTCAAT
GGAAGCTGTTCTAACAAATGGAGTTCACTACCTTGTGTTGATAAAGGAATCCTTCGATCGAAACTTCAAATCAAAAAGGA
TGAAGGAGAAAAACCTATATTGTATAAATTTAGGTAACACAAAACGATCTCAAAAATGACGACCTTAATCTCGATTTCTA
TTTTTTATAAACAAAATCGAAATGTTGTGAATCAATTCGAAGTTTAAGAAATAATATTTATTGATC-AAATGATTCACTT
CATAGTCTGATAGATCCTTGATGGAA-TTAATCGGACGAGAATAAAGA-TAGAGTCCCATCTTACATGTCAATACTGACA
ACAATGAAATTTATAGTAAGATGCTTTTTTTCGTTATTATTTATTTGAATTATTTAGAATCTATATCATTTTTCATTTTC
AAACTTA-GAAAGTCTTCTTTTATTTATAAAATCCAAGAAATTCCCGGTCCACAACTTTTTGAATTTACTACTTTTGAGT
TTCTTTTCATTGACATAGACCTAAGTCATAT
>S_Type132_L9_F50
AATTGGATTGAGCCTTGGTATGGAAACCTACTAAGTGATAACTTTCAAATTCAGAGAAACCCTGGAATTAACAATGGGCA
ATCCTGAGCCAAATCCTGGTTTACGCGAACAAACCGGAGTTTACAAAGCGCGAAAAAAGGGATAGGTGCAGAGACTCAAT
GGAAGCTGTTCTAACAAATGGAGTTCACTACCTTGTGTTGATAAAGGAATCCTTCGATCGAAACTTCAAATCAAAAAGGA
TGAAGGAGAAAAACCTATATTGTATAAATTTAGGTAACACAAAATGATCTCAAAAATGACGACCTTAATCTCGATTTCTA
TTTTTTATAAACAAAATCGAAATGTTGTGAATCAATTCGAAGTTTAAGAAATAATATTTATTGATC-AAATGATTCACTT
CATAGTCTGATAGATCCTTGATGGAATTTAATCGGACGAGAATAAAGA-TAGAGTCCCATTTTACATGTCAATACTGACA
ACAATGAAATTTATAGTAAGATGCTTTTTTTCGTTATTATTTATTTGAATTATTTAGAATCTATATCATTTTTCATTTTC
AAACTTA-GAAAGTTTTCTTTTATTTATAAAATCCAAGAAATTCCCGGTCCACAACTTTTTGAATTTACTACTTTTGAGT
TTCTTTTCATTGACATAGACCTAAGTCATAT
>F_Type133_L25_F19
AATTGGATTGAGCCTTGGTATGGAAACCTACTAAGTGATAACTTTCAAATTCAGAGaAACCCTGGAATTAACAATGGGCA
ATCCTGAGCCAAATCCTGGTTTACGCGAACAAACCGGAGTTTACAAAGCGCGAAAAAAGGGATAGGTGCAGAGACTCAAT
GGAAGCTGTTCTAACAAATGGAGTTCACTACCTTGTGTTGATAAAGGAATCCTTCGATCGAAACTTCAAATCAAAAAGGA
TGAAGGAGAAAAACCTATATTGTATAAATTTAGGTAACACAAAACGATCTCAAAAATGACGACCTTAATCTCGATTTCTA
TTTTTTATAAACAAAATCGAAATGTTGTGAATCAATTCGAAGTTTAAGAAATAATATTTATTGATC-AAATGATTCACTT
CATAGTCTGATAGATCCTTGATGGAATTTAATCGGACGAGAATAAAGA-TAGAGTCCCATTTTACATGTCAATACTGACA
ACAATGAAATTTATAGTAAGATGCTTTTTTTCGTTATTATTTATTTGAATTATTTAGAATCTATATCATTTTTCATTTTC
AAACTTACGAAAGTCTTCTTTTATTTATAAAATCCAAGAAATTCCCGGTCCACAACTTTTTGAATTTACTACTTTTGAGT
TTCTTTTCATTGACATAGACCTAAGTCATAT
>B_Type134_L6_F8
AATTGGATTGAGCCTTGGTATGGAAACCTACTAAGTGATAACTTTCAAATTCAGAGAAACCCTGGAATTAACAATGGGCA
ATCCTGAGCCAAATCCTGGTTTACGCGAACAAACCGGAGTTTACAAAGCGCGAAAAAAGGGATAGGTGCAGAGACTCAAT
GGAAGCTGTTCTAACAAATGGAGTTCACTACCTTGTGTTGATAAAGGAATCCTTCGATCGAAACTTCAAATCAAAAAGGA
TGAAGGAGAAAAACCTATATTGTATAAATTTAGGTAACACAAAACGATCTCAAAAATGACGACCTTAATCTCGATTTCTA
TTTTTTATAAACAAAATCGAAATGTTGTGAATCAATTCGAAGTTTAAGAAATAATATTTATTGATC-AAATGATTCACTT
CATAGTCTGATAGATCCTTGATGGAA-TTAATCGGACGAGAATAAAGA-TAGAGTCCCATTTTACATGTCAATACTGACA
ACAATGAAATTTATAGTAAGATGCTTTTTTTCGTTATTATTTATTTGAATTATTTAGAATCTATATCATTTTTCATTTTC
AAACTTA-GAAAGTCTTCTTTTATTTATAAAATCCAAGAAATTCCCGGTCCACAACTTTTTGAATTTACTACTTTTGAGT
TTCTTTTCATTGACATAGACCTAAGTCATAT
>O_Type135_L24_F1
AATTGGATTGAGCCTTGGTATGGAAACCTACTAAGTGATAACTTTCAAATTCAGAGAAACCCTGGAATTAACAATGGGCA
ATCCTGAGCCAAATCCTGGTTTACGCGAACAACCCGGAGTTTACAAAGCGCGAAAAAAGGGATAGGTGCAGAGACTCAAT
GGAAGCTGTTCTAACAAATGGAGTTCACTACCTTGTGTTGATAAAGGAATCCTTCGATCGAAACTTCAAATCAAAAAGGA
TGAAGGAGAAAAACCTATATTGTATAAATTTAGGTAACACAAAACGATCTCAAAAATGACGACCTTAATCTCGATTTCTA
TTTTTTATAAACAAAATCGAAATGTTGTGAATCAATTCGAAGTTTAAGAAATAATATTTATTGATC-AAATGATTCACTT
CATAGTCTGATAGATCCTTGATGGAATTTAATCGGACGAGAATAAAGA-TAGAGTCCCATTTTACATGTCAATACTGACA
ACAATGAAATTTATAGTAAGATGCTTTTTTTCGTTATTATTTATTTGAATTATTTAGAATCTATATCATTTTTCATTTTC
AAACTTA-GAAAGTCTTCTTTTATTTATAAAATCCAAGAAATTCCCGGTCCACAACTTTTTGAATTTACTACTTTTGAGT
TTCTTTTCATTGACATAGACCTAAGTCATAT
>A_Type136_L2_F91
AATTGGATTGAGCCTTGGTATGGAAACCTACTAAGTGATAACTTTCAAATTCAGAGAAACCCTGGAATTAACAATGGGCA
ATCCTGAGCCAAATCCTGGTTTACGCGAACAAACCGGAGTTTACAAAGCGCGAAAAAAGGGATAGGTGCAGAGACTCAAT
GGAAGCTGTTCTAACAAATGGAGTTCACTACCTTGTGTTGATAAAGGAATCCTTCGATCGAAACTTCAAATCAAAAAGGA
TGAAGGAGAAAAACCTATATTGTATAAATTTAGGTAACACAAAACGATCTCAAAAATGACGACCTTAATCTCGATTTCTA
TTTTTTATAAACAAAATCGAAATGTTGTGAATCAATTCGAAGTTTAAGAAATAATATTTATTGATC-AAATGATTCACTT
CATAGTCTGATAGATCCTTGATGGAATTTAATCGGACGAGAATAAAGA-TAGAGTCCCATTTTACATGTCAATACTGACA
ACAATGAAATTTATAGTAAGATGCTTTTTTTCGTTATTATTTATTTGAATTATTTAGAATCTATATCATTTTTCATTTTC
AAACTTA-GAAAGTCTTCTTTTATTTATAAAATCCAAGAAATTCCCGGTCCACAACTTTTTGAATTTACTACTTTTGAGT
TTCTTTTCATTGACATAGACCTAAGTCATAT
>A_Type137_L2_F92
AATTGGATTGAGCCTTGGTATGGAAACCTACTAAGTGATAACTTTCAAATTCAGAGAAACCCTGGAATTAACAATGGGCA
ATCCTGAGCCAAATCCTGGTTTACGCGAACAAACCGGAGTTTACAAAGCGCGAAAAAAGGGATAGGTGCAGAGACTCAAT
GGAAGCTGTTCTAACAAATGGAGTTCACTACCTTGTGTTGATAAAGGAATCCTTCGATCGAAACTTCAAATCAAAAAGGA
TGAAGGAGAAAAACCTATATTGTATAAATTTAGGTAACACAAAACGATCTCAAAAATGACGACCTTAATCTCGATTTCTA
TTTTTTATAAACAAAATCGAAATGTTGTGAATCAATTCGAAGTTTAAGAAATAATATTTATTGATC-AAATGATTCACTT
CATAGTCTGATAGATCCTTGATGGAATTTAATCGGACGAGAATAAAGA-TAGAGTCCCATTTTACATGTCAATACTGACA
ACAATGAAATTTATAGTAAGATGCTTTTTTTCGTTATTATTTATTTGAATTATTTAGAATCTATATCATTTTTCATTTTC
AAACTTA-GAAAGTCTTCTTTTATTTATAAAATCCAAGAAATTCCCGGTCCACAACTTTTTGAATTTACTACTTTTGAGT
TTCTTTTCATTGACATAGACCTAAGTCATAT
>Z_Type138_L26_F9
AATTGGATTGAGCCTTGGTATGGAAACCTACTAAGTGATAACTTTCAAATTCAGAGAAACCCTGGAATTAACAATGGGCA
ATCCTGAGCCAAATCCTGGTTTACGCGAACAAACCGGAGTTTACAAAGCGCGAAAAAAGGGATAGGTGCAGAGACTCAAT
GGAAGCTGTTCTAACAAATGGAGTTCACTACCTTGTGTTGATAAAGGAATCCTTCGATCGAAACTTCAAATCAAAAAGGA
TGAAGGAGAAAAACCTATATTGTAGAAATTTAGGTAACACAAAACGATCTCAAAAATGACGACCTTAATCTCGATTTCTA
TTTTTTATAAACAAAATCGAAATGTTGTGAATCAATTCGAAGTTTAAGAAATAATATTTATTGATC-AAATGATTCACTT
CATAGTCTGATAGATCCTTGATGGAA-TTAATCGGACGAGAATAAAGA-TAGAGTCCCATTTTACATGTCAATACTGACA
ACAATGAAATTTATAGTAAGATGCTTTTTTTCGTTATTATTTATTTGAATTATTTAGAATCTATATCATTTTTCATTTTC
AAACTTA-GAAAGTCTTCTTTTATTTATAAAATCCAAGAAATTCCCGGTCCACAACTTTTTGAATTTACTACTTTTGAGT
TTCTTTTCATTGACATAGACCTAAGTCATAT
>AA_Type139_L21_F73
AATTGGATTGAGCCTTGGTATGGAAACCTACTAAGTGATAACTTTCAAATTCAGAGAAACCCTGGAATTAACAATGGGCA
ATCCTGAGCCAAATCCTGGTTTACGCGAACAAACCGGAGTTTACAAAGCGCGAAAAAAGGGATAGGTGCAGAGACTCAAT
GGAAGCTGTTCTAACAAATGGAGTTCACTACCTTGTGTTGATAAAGGAATCCTTCGATCGAAACTTCAAATCAAAAAGGA
TGAAGGAGAAAAACCTATATTGTATAAATTTAGGTAACAGAAAACGATCTCAAAAATGACGACCTTAATCTCGATTTCTA
TTTTTTATAAACAAAATCGAAATGTTGTGAATCAATTCGAAGTTTAAGAAATAATATTTATTGATC-AAATGATTCACTT
CATAGTCTGATAGATCCTTGATGGAA-TTAATCGGACGAGAATAAAGA-TAGAGTCCCATTTTACATGTCAATACTGACA
ACAATGAAATTTATAGTAAGATGCTTTTTTTCGTTATTATTTATTTGAATTATTTAGAATCTATATCATTTTTCATTTTC
AAACTTA-GAAAGTCTTCTTTTATTTATAAAATCCAAGAAATTCCCGGTCCACAACTTTTTGAATTTACTACTTTTGAGT
TTCTTTTCATTGACATAGACCTAAGTCATAT
>W_Type140_L14_F1
AATTGGATTGAGCCTTGGTATGGAAACCTACTAAGTGATAACTTTCAAATTCAGAGAAACCCTGGAATTAACAATGGGCA
ATCCTGAGCCAAATCCTGGTTTACGCGAACAAACCGGAGTTTACAAAGCGCGAAAAAAGGGATAGGTGCAGAGACTCAAT
GGAAGCTGTTCTAACAAATGGAGTTCACTACCTTGTGTTGATAAAGGAATCCTTCGATCGAAACTTCAAATCAAAAAGGA
TGAAGGAGAAAAACCTATATTGTATAAATTTAGGTAACACAAAACGATCTCAAAAATGACGACCTTAATCTCGATTTCTA
TTTTTTATAAACAAAATCGAAATGTTGTGAATCAATTCGAAGTTTAAGAAATAATATTTATTGATC-AAATGATTCACTT
CATAGTCTGATAGATCCTTGATGGATTTTAATCGGACGAGAATAAAGA-TAGAGTCCCATTTTACATGTCAATACTGACA
ACAATGAAATTTATAGTAAGATGCTTTTTTTCGTTATTATTTATTTGAATTATTTAGAATCTATATCATTTTTCATTTTC
AAACTTA-GAAAGTCTTCTTTTATTTATAAAATCCAAGAAATTCCCGGTCCACAACTTTTTGAATTTACTACTTTTGAGT
TTCTTTTCATTGACATAGACCTAAGTCATAT
>AF_Type141_L12_F56
AATTGGATTGAGCCTTGGTATGGAAACCTACTAAGTGATAACTTTCAAATTCAGAGAAACCCTGGAATTAACAATGGGCA
ATCCTGAGCCAAATCCTGGTTTACGCGAACAAACCGGAGTTTACAAAGCGCGAAAAAAGGGATAGGTGCAGAGACTCAAT
GGAAGCTGTTCTAACAAATGGAGTTCACTACCTTGTGTTGATAAAGGAATCCTTCGATCGAAACTTCAAATCAAAAAGGA
TGAAGAAGAAAAACCTATATTGTATAAATTTAGGTAACACAAAACGATCTCAAAAATGACGACCTTAATCTCGATTTCTA
TTTTTTATAAACAAAATCGAAATGTTGTGAATCAATTCGAAGTTTAAGAAATAATATTTATTGATC-AAATGATTCACTT
CATAGTCTGATAGATCCTTGATGGAATTTAATCGGACGAGAATAAAGA-TAGAGTCCCATTTTACATGTCAATACTGACA
ACAATGAAATTTATAGTAAGATGCTTTTTTTCGTTATTATTTATTTGAATTATTTAGAATCTATATCATTTTTCATTTTC
AAACTTA-GAAAGTCTTCTTTTATTTAGAAAATCCAAGAAATTCCCGGTCCACAACTTTTTGAATTTACTACTTTTGAGT
TTCTTTTCATTGACATAGACCTAAGTCATAT
>AF_Type043_L12_F133
AATTGGATTGAGCCTTGGTATGGAAACCTACTAAGTGATAACTTTCAAATTCAGAGAAACCCTGGAATTAACAATGGGCA
ATCCTGAGCCAAATCCTGGTTTACGCGAACAAACCGGAGTTTACAAAGCGCGAAAAAAGGGATAGGTGCAGAGACTCAAT
GGAAGCTGTTCTAACAAATGGAGTTCACTACCTTGTGTTGATAAAGGAATCCTTCGATCGAAACTTCAAATCAAAAAGGA
TGAAGAAGAAAAACCTATATTGTATAAATTTAGGTAACACAAAACGATCTCAAAAATGACGACCTTAATCTCGATTTCTA
TTTTTTATAAACAAAATCGAAATGTTGTGAATCAATTCGAAGTTTAAGAAATAATATTTATTGATC-AAATGATTCACTT
CATAGTCTGATAGATCCTTGATGGAATTTAATCGGACGAGAATAAAGA-TAGAGTCCCATTTTACATGTCAATACTGACA
ACAATGAAATTTATAGTAAGATGCTTTTTTTCGTTATTATTTATTTGAATTATTTAGAATCTATATCATTTTTCATTTTC
AAACTTA-GAAAGTCTTCTTTTATTTATAAAATCCAAGAAATTCCCGGTCCACAACTTTTTGAATTTACTACTTTTGAGT
TTCTTTTCATTGACATAGACCTAAGTCATAT
>D_Type142_L8_F8
AATTGGATTGAGCCTTGGTATGGAAACCTACTAAGTGATAACTTTCAAATTCAGAGAAACCCTGGAATTAACAATGGGCA
ATCCTGAGCCAAATCCTGGTTTACGCGAACAAACCGGAGTTTACAAAGCGCGAAAAAAGGGATAGGTGCAGAGACTCAAT
GGAAGCTGTTCTAACAAATGGAGTTCACTACCTTGTGTTGATAAAGGAATCCTTCGATCGAAACTTCAAATCAAAAAGGA
TGAAGGAGAAAAACCTATATTGTATAAATTTAGGTAACACAAAACGATCTCAAAAATGACGACCTTAATCTCGATTTCTA
TTTTTTATAAACAAAATCGAAATGTTGTGAATCAATTCGAAGTTTAAGAAATAATATTTATTGATC-AAATGATTCACTT
CATAGTCTGATAGATCCTTGATGGAA-TTAATCGGACGAGAATAAAGA-TAGAGTCCCATCTTACATGTCAATACTGACA
ACAATGAAATTTATAGTAAGATGCTTTTTTTCGTTATTATTTATTTGAATTATTTAGAATCTATATCATTTTTCATTTTC
AAACTTA-GAAAGTCTTCTTTTATTTATAAAATCCAAGAAATTCCCGGTCCACAACTTTTTGAATTTACTACTTTTGAGT
TTCTTTTCATTGACATAGACCTAAGTCATAT
>D_Type143_L8_F77
AATTGGATTGAGCCTTGGTATGGAAACCTACTAAGTGATAACTTTCAAATTCAGAGAAACCCTGGAATTAACAATGGGCA
ATCCTGAGCCAAATCCTGGTTTACGCGAACAAACCGGAGTTTACAAAGCGCGAAAAAAGGGATAGGTGCAGAGACTCAAT
GGAAGCTGTTCTAACAAATGGAGTTCACTACCTTGTGTTGATAAAGGAATCCTTCGATCGAAACTTCAAATCAAAAAGGA
TGAAGGAGAAAAACCTATATTGTATAAATTTAGGTAACACAAAACGATCTCAAAAATGACGACCTTAATCTCGATTTCTA
TTTTTTATAAACAAAATCGAAATGTTGTGAATCAATTCGAAGTTTAAGAAATAATATTTATTGATC-AAATGATTCACTT
CATAGTCTGATAGATCCTTGATGGAA-TTAATCGGACGAGAATAAAGA-TAGAGTCCCATCTTACATGTCAATACTGACA
ACAATGAAATTTATAGTAAGATGCTTTTTTTCGTTATTATTTATTTGAATTATTTAGAATCTATATCATTTTTCATTTTC
AAACTTA-GAAAGTCTTCTTTTATTTATAAAATCCAAGAAATTCCCGGTCCACAACTTTTTGAATTTACTACTTTTGAGT
TTCTTTTCATTGACATAGACCTAAGTCATAT
>D_Type144_L8_F76
AATTGGATTGAGCCTTGGTATGGAAACCTACTAAGTGATAACTTTCAAATTCAGAGAAACCCTGGAATTAACAATGGGCA
ATCCTGAGCCAAATCCTGGTTTACGCGAACAAACCGGAGTTTACAAAGCGCGAAAAAAGGGATAGGTGCAGAGACTCAAT
GGAAGCTGTTCTAACAAATGGAGTTCACTACCTTGTGTTGATAAAGGAATCCTTCGATCGAAACTTCAAATCAAAAAGGA
TGAAGGAGAAAAACCTATATTGTATAAATTTAGGTAACACAAAACGATCTCAAAAATGACGACCTTAATCTCGATTTCTA
TTTTTTATAAACAAAATCGAAATGTTGTGAATCAATTCGAAGTTTAAGAAATAATATTTATTGATC-AAATGATTCACTT
CATAGTCTGATAGATCCTTGATGGAA-TTAATCGGACGAGAATAAAGA-TAGAGTCCCATCTTACATGTCAATACTGACA
ACAATGAAATTTATAGTAAGATGCTTTTTTTCGTTATTATTTATTTGAATTATTTAGAATCTATATCATTTTTCATTTTC
AAACTTA-GAAAGTCTTCTTTTATTTATAAAATCCAAGAAATTCCCGGTCCACAACTTTTTGAATTTACTACTTTTGAGT
TTCTTTTCATTGACATAGACCTAAGTCATAT
>AE_Type145_L28_F94
AATTGGATTGAGCCTTGGTATGGAAACCTACTAAGTGATAACTTTCAAATTCAGAGAAACCCTGGAATTAACAATGGGCA
ATCCTGAGCCAAATCCTGGTTTACGCGAACAAACCGGAGTTTACAAAGCGCGAAAAAAGGGATAGGTGCAGAGACTCAAT
GGAAGCTGTTCTAACAAATGGAGTTCACTACCTTGTGTTGATAAAGGAATCCTTCGATCGAAACTTCAAATCAAAAAGGA
TGAAGGAGAAAAACCTATATTGTATAAATTTAGGTAACACAAAACGATCTCAAAAATGACGACCTTAATCTCGATTTCGA
TTTTTTATAAACAAAATCGAAATGTTGTGAATCAATTCGAAGTTTAAGAAATAATATTTATTGATC-AAATGATTCACTT
CATAGTCTGATAGATCCTTGATGGAA-TTAATCGGACGAGAATAAAGA-TAGAGTCCCATTTTACATGTCAATACTGACA
ACAATGAAATTTATAGTAAGATGCTTTTTTTCGTTATTATTTATTTGAATTATTTAGAATCTATATCATTTTTCATTTTC
AAACTTA-GAAAGTCTTCTTTTATTTATAAAATCCAAGAAATTCCCGGTCCACAACTTTTTGAATTTACTACTTTTGAGT
TTCTTTTCATTGACATAGACCTAAGTCATAT
>A_Type146_L2_F17
AATTGGATTGAGCCTTGGTATGGAAACCTACTAAGTGATAACTTTCAAATTCAGAGAAACCCTGGAATTAACAATGGGCA
ATCCTGAGCCAAATCCTGGTTTACGCGAACAAACCGGAGTTTACAAAGCGCGAAAAAAGGGATAGGTGCAGAGACTCAAT
GGAAGCTGTTCTAACAAATGGAGTTCACTACCTTGTGTTGATAAAGGAATCCTTCGATCGAAACTTCAAATCAAAAAGGA
TGAAGGAGAAAAACCTATATTGTATAAATTTAGGTAACACAAAACGATCTCAAAAATGACGACCTTAATCTCGATTTCTA
TTTTTTATAAACAAAATCGAAATGTTGTGAATCAATTCGAAGTTTAAGAAATAATATTTATTGATC-AAATGATTCACTT
CATAGTCTGATAGATCCTTGATGGAATTTAATCGGACGAGAATAAAGA-TAGAGTCCCATTTTACATGTCAATACTGACA
ACAATGAAATTTATAGTAAGATGCTTTTTTTCGTTATTATTTATTTGAATTATTTAGAATCTATATCATTTTTCATTTTC
AAACTTA-GAAAGTCTTCTTTTATTTATAAAATCCAAGAAATTCCCGGTCCACAACTTTTTGAATTTACTACTTTTGAGT
TTCTTTTCATTGACATAGACCTAAGTCATAT
>C_Type147_L2_F109
AATTGGATTGAGCCTTGGTATGGAAACCTACTAAGTGATAACTTTCAAATTCAGAGAAACCCTGGAATTAACAATGGGCA
ATCCTGAGCCAAATCCTGGTTTACGCGAACAAACCGGAGTTTACAAAGCGCGAAAAAAGGGATAGGTGCAGAGACTCAAT
GGAAGCTGTTCTAACAAATGGAGTTCACTACCTTGTGTTGATAAAGGAATCCTTCGATCGAAACTTCAAATCAAAAAGGA
TGAAGGAGAAAAACCTATATTGTATAAATTTAGGTAACACAAAACGATCTCAAAAATGACGACCTTAATCTCGATTTCTA
TTTTTTATAAACAAAATCGAAATGTTGTGAATCAATTCGAAGTTTAAGAAATAATATTTATTGATC-AAATGATTCACTT
CATAGTCTGATAGATCCTTGATGGAATTTAATCGGACGAGAATAAAGA-TAGAGTCCCATTTTACATGTCAATACTGACA
ACAATGAAATTTATAGTAAGATGCTTTTTTTCGTTATTATTTATTTGAATTATTTAGAATCTATATCATTTTTCATTTTC
AAACTTACGAAAGTCTTCTTTTATTTATAAAATCCAAGAAATTCCCGGTCCACAACTTTTTGAATTTACTACTTTTGAGT
TTCTTTTCATTGACATAGACCTAAGTCATAT
>D_Type148_L8_F75
AATTGGATTGAGCCTTGGTATGGAAACCTACTAAGTGATAACTTTCAAATTCAGAGAAACCCTGGAATTAACAATGGGCA
ATCCTGAGCCAAATCCTGGTTTACGCGAACAAACCGGAGTTTACAAAGCGCGAAAAAAGGGATAGGTGCAGAGACTCAAT
GGAAGCTGTTCTAACAAATGGAGTTCACTACCTTGTGTTGATAAAGGAATCCTTCGATCGAAACTTCAAATCAAAAAGGA
TGAAGGAGAAAAACCTATATTGTATAAATTTAGGTAACACAAAACGATCTCAAAAATGACGACCTTAATCTCGATTTCTA
TTTTTTATAAACAAAATCGAAATGTTGTGAATCAATTCGAAGTTTAAGAAATAATATTTATTGATC-AAATGATTCACTT
CATAGTCTGATAGATCCTTGATGGAA-TTAATCGGACGAGAATAAAGA-TAGAGTCCCATCTTACATGTCAATACTGACA
ACAATGAAATTTATAGTAAGATGCTTTTTTTCGTTATTATTTATTTGAATTATTTAGAATCTATATCATTTTTCATTTTC
AAACTTA-GAAAGTCTTCTTTTATTTATAAAATCCAAGAAATTCCCGGTCCACAACTTTTTGAATTTACTACTTTTGAGT
TTCTTTTCATTGACATAGACCTAAGTCATAT
>T_Type149_L23_F130
AATTGGATTGAGCCTTGGTATGGAAACCTACTAAGTGATAACTTTCAAATTCAGAGAAACCCTGGAATTAACAATGGGCA
ATCCTGAGCCAAATCCTGATTTACGCGAACAAACCGGAGTTTACAAAGCGCGAAAAAAGGGATAGGTGCAGAGACTCAAT
GGAAGCTGTTCTAACAAATGGAGTTCACTACCTTGTGTTGATAAAGGAATCCTTGGATCGAAACTTCAAATCAAAAAGGA
TGAAGGAGAAAAACCTATATTGTATAAATTTAGGTAACACAAAACGATCTCAAAAATGACGACCTTAATCTCGATTTCTA
TTTTTTATAAACAAAATCGAAATGTTGTGAATCAATTCGAAGTTTAAGAAATAATATTTATTGATC-AAATGATTCACTT
CATAGTCTGATAGATCCTTGATGGAATTTAATCGGACGAGAATAAAGA-TAGAGTCCCATTTTACATGTCAATACTGACA
ACAATGAAATTTATAGTAAGATGCTTTTTTTCGTTATTATTTATTTGAATTATTTAGAATCTATATCATTTTTCATTTTC
AAACTTA-GAAAGTCTTCTTTTATTTATAAAATCCAAGAAATTCCCGGTCCACAACTTTTTGAATTTACTACTTTTGAGT
TTCTTTTCATTGACATAGACCTAAGTCATAT
>A_Type150_L2_F34
AATTGGATTGAGCCTTGGTATGGAAACCTACTAAGTGATAACTTTCAAATTCAGAGAAACCCTGGAATTAACAATGGGCA
ATCCTGAGCCAAATCCTGGTTTACGCGAACAAACCGGAGTTTACAAAGCGCGAAAAAAGGGATAGGTGCAGAGACTCAAT
GGAAGCTGTTCTAACAAATGGAGTTCACTACCTTGTGTTGATAAAGGAATCCTTCGATCGAAACTTCAAATCAAAAAGGA
TGAAGGAGAAAAACCTATATTGTATAAATTTAGGTAACACAAAACGATCTCAAAAATGACGACCTTAATCTCGATTTCTA
TTTTTTATAAACAAAATCGAAATGTTGTGAATCAATTCGAAGTTTAAGAAATAATATTTATTGATC-AAATGATTCACTT
CATAGTCTGATAGATCCTTGATGGAATTTAATCGGACGAGAATAAAGA-TAGAGTCCCATTTTACATGTCAATACTGACA
ACAATGAAATTTATAGTAAGATGCTTTTTTTCGTTATTATTTATTTGAATTATTTAGAATCTATATCATTTTTCATTTTC
AAACTTA-GAAAGTCTTCTTTTATTTATAAAATCCAAGAAATTCCCGGTCCACAACTTTTTGAATTTACTACTTTTGAGT
TTCTTTTCATTGACATAGACCTAAGTCATAT
>C_Type151_L2_F35
AATTGGATTGAGCCTTGGTATGGAAACCTACTAAGTGATAACTTTCAAATTCAGAGAAACCCTGGAATTAACAATGGGCA
ATCCTGAGCCAAATCCTGGTTTACGCGAACAAACCGGAGTTTACAAAGCGCGAAAAAAGGGATAGGTGCAGAGACTCAAT
GGAAGCTGTTCTAACAAATGGAGTTCACTACCTTGTGTTGATAAAGGAATCCTTCGATCGAAACTTCAAATCAAAAAGGA
TGAAGGAGAAAAACCTATATTGTATAAATTTAGGTAACACAAAACGATCTCAAAAATGACGACCTTAATCTCGATTTCTA
TTTTTTATAAACAAAATCGAAATGTTGTGAATCAATTCGAAGTTTAAGAAATAATATTTATTGATC-AAATGATTCACTT
CATAGTCTGATAGATCCTTGATGGAATTTAATCGGACGAGAATAAAGA-TAGAGTCCCATTTTACATGTCAATACTGACA
ACAATGAAATTTATAGTAAGATGCTTTTTTTCGTTATTATTTATTTGAATTATTTAGAATCTATATCATTTTTCATTTTC
AAACTTACGAAAGTCTTCTTTTATTTATAAAATCCAAGAAATTCCCGGTCCACAACTTTTTGAATTTACTACTTTTGAGT
TTCTTTTCATTGACATAGACCTAAGTCATAT
>AC_Type152_L1_F29
AATTGGATTGAGCCTTGGTATGGAAACCTACTAAGTGATAACTTTCAAATTCAGAGAAACCCTGGAATTAACAATGGGCA
ATCCTGAGCCAAATCCTGGTTTACGCGAACAAACCGGAGTTTACAAAGCGCGAAAAAAGGGATAGGTGCAGAGACTCAAT
GGAAGCTGTTCTAACAAATGGAGTTCACTACCTTGTGTTGATAAAGGAATCCTTCGATCGAAACTTCAAATCAAAAAGGA
TGAAGGAGAAAAACCTATATTGTATAAATTTAGGTAACACAAAACGATCTCAAAAATGACGACCTTAATCTCGATTTCTA
TTTTTTATAAACAAAATCGCAATGTTGTGAATCAATTCGAAGTTTAAGAAATAATATTTATTGATC-AAATGATTCACTT
CATAGTCTGATAGATCCTTGATGGAA-TTAATCGGACGAGAATAAAGA-TAGAGTCCCATTTTACATGTCAATACTGACA
ACAATGAAATTTATAGTAAGATGCTTTTTTTCGTTATTATTTATTTGAATTATTTAGAATCTATATCATTTTTCATTTTC
AAACTTA-GAAAGTTTTCTTTTATTTATAAAATCCAAGAAATTCCCGGTCCACAACTTTTTGAATTTACTACTTTTGAGT
TTCTTTTCATTGACATAGACCTAAGTCATAT
>A_Type153_L2_F36
AATTGGATTGAGCCTTGGTATGGAAACCTACTAAGTGATAACTTTCAAATTCAGAGAAACCCTGGAATTAACAATGGGCA
ATCCTGAGCCAAATCCTGGTTTACGCGAACAAACCGGAGTTTACAAAGCGCGAAAAAAGGGATAGGTGCAGAGACTCAAT
GGAAGCTGTTCTAACAAATGGAGTTCACTACCTTGTGTTGATAAAGGAATCCTTCGATCGAAACTTCAAATCAAAAAGGA
TGAAGGAGAAAAACCTATATTGTATAAATTTAGGTAACACAAAACGATCTCAAAAATGACGACCTTAATCTCGATTTCTA
TTTTTTATAAACAAAATCGAAATGTTGTGAATCAATTCGAAGTTTAAGAAATAATATTTATTGATC-AAATGATTCACTT
CATAGTCTGATAGATCCTTGATGGAATTTAATCGGACGAGAATAAAGA-TAGAGTCCCATTTTACATGTCAATACTGACA
ACAATGAAATTTATAGTAAGATGCTTTTTTTCGTTATTATTTATTTGAATTATTTAGAATCTATATCATTTTTCATTTTC
AAACTTA-GAAAGTCTTCTTTTATTTATAAAATCCAAGAAATTCCCGGTCCACAACTTTTTGAATTTACTACTTTTGAGT
TTCTTTTCATTGACATAGACCTAAGTCATAT
>A_Type154_L2_F24
AATTGGATTGAGCCTTGGTATGGAAACCTACTAAGTGATAACTTTCAAATTCAGAGAAACCCTGGAATTAACAATGGGCA
ATCCTGAGCCAAATCCTGGTTTACGCGAACAAACCGGAGTTTACAAAGCGCGAAAAAAGGGATAGGTGCAGAGACTCAAT
GGAAGCTGTTCTAACAAATGGAGTTCACTACCTTGTGTTGATAAAGGAATCCTTCGATCGAAACTTCAAATCAAAAAGGA
TGAAGGAGAAAAACCTATATTGTATAAATTTAGGTAACACAAAACGATCTCAAAAATGACGACCTTAATCTCGATTTCTA
TTTTTTATAAACAAAATCGAAATGTTGTGAATCAATTCGAAGTTTAAGAAATAATATTTATTGATC-AAATGATTCACTT
CATAGTCTGATAGATCCTTGATGGAATTTAATCGGACGAGAATAAAGA-TAGAGTCCCATTTTACATGTCAATACTGACA
ACAATGAAATTTATAGTAAGATGCTTTTTTTCGTTATTATTTATTTGAATTATTTAGAATCTATATCATTTTTCATTTTC
AAACTTA-GAAAGTCTTCTTTTATTTATAAAATCCAAGAAATTCCCGGTCCACAACTTTTTGAATTTACTACTTTTGAGT
TTCTTTTCATTGACATAGACCTAAGTCATAT
>B_Type155_L6_F37
AATTGGATTGAGCCTTGGTATGGAAACCTACTAAGTGATAACTTTCAAATTCAGAGAAACCCTGGAATTAACAATGGGCA
ATCCTGAGCCAAATCCTGGTTTACGCGAACAAACCGGAGTTTACAAAGCGCGAAAAAAGGGATAGGTGCAGAGACTCAAT
GGAAGCTGTTCTAACAAATGGAGTTCACTACCTTGTGTTGATAAAGGAATCCTTCGATCGAAACTTCAAATCAAAAAGGA
TGAAGGAGAAAAACCTATATTGTATAAATTTAGGTAACACAAAACGATCTCAAAAATGACGACCTTAATCTCGATTTCTA
TTTTTTATAAACAAAATCGAAATGTTGTGAATCAATTCGAAGTTTAAGAAATAATATTTATTGATC-AAATGATTCACTT
CATAGTCTGATAGATCCTTGATGGAA-TTAATCGGACGAGAATAAAGA-TAGAGTCCCATTTTACATGTCAATACTGACA
ACAATGAAATTTATAGTAAGATGCTTTTTTTCGTTATTATTTATTTGAATTATTTAGAATCTATATCATTTTTCATTTTC
AAACTTA-GAAAGTCTTCTTTTATTTATAAAATCCAAGAAATTCCCGGTCCACAACTTTTTGAATTTACTACTTTTGAGT
TTCTTTTCATTGACATAGACCTAAGTCATAT
>B_Type156_L6_F8
AATTGGATTGAGCCTTGGTATGGAAACCTACTAAGTGATAACTTTCAAATTCAGAGAAACCCTGGAATTAACAATGGGCA
ATCCTGAGCCAAATCCTGGTTTACGCGAACAAACCGGAGTTTACAAAGCGCGAAAAAAGGGATAGGTGCAGAGACTCAAT
GGAAGCTGTTCTAACAAATGGAGTTCACTACCTTGTGTTGATAAAGGAATCCTTCGATCGAAACTTCAAATCAAAAAGGA
TGAAGGAGAAAAACCTATATTGTATAAATTTAGGTAACACAAAACGATCTCAAAAATGACGACCTTAATCTCGATTTCTA
TTTTTTATAAACAAAATCGAAATGTTGTGAATCAATTCGAAGTTTAAGAAATAATATTTATTGATC-AAATGATTCACTT
CATAGTCTGATAGATCCTTGATGGAA-TTAATCGGACGAGAATAAAGA-TAGAGTCCCATTTTACATGTCAATACTGACA
ACAATGAAATTTATAGTAAGATGCTTTTTTTCGTTATTATTTATTTGAATTATTTAGAATCTATATCATTTTTCATTTTC
AAACTTA-GAAAGTCTTCTTTTATTTATAAAATCCAAGAAATTCCCGGTCCACAACTTTTTGAATTTACTACTTTTGAGT
TTCTTTTCATTGACATAGACCTAAGTCATAT
>AH_Type157_L16_F19
AATTGGATTGAGCCTTGGTATGGAAACCTACTAAGTGATAACTTTCAAATTCAGAGAAACCCTGGAATTAACAATGGGCA
ATCCTGAGCCAAATCCTGGTTTACGCGAACAAACCGGAGTTTACAAAGCGCGAAAAAAGGGATAGGTGCAGAGACTCAAT
GGAAGCTGTTCTAACAAATGGAGTTCACTACCTTGTGTTGATAAAGGAATCCTTCGATCGAAACTTCAAATCAAAAAGGA
TGAAGGAGAAAAACCTATATTGTATAAATTTAGGTAACACAAAACGATCTCAAAAATGACGACCTTAATCTCGATTTCTA
TTTTTTATAAACAAAATCGAAATGTTGTGAATCAATTCGAAGTTTAAGAAATAATATTTATTGATC-AAATGATTCACTT
CATAGTCTGATAGATCCTTGATGGAAGTTAATCGGACGAGAATAAAGA-TAGAGTCCCATTTTACATGTCAATACTGACA
ACAATGAAATTTATAGTAAGATGCTTTTTTTCGTTATTATTTATTTGAATTATTTAGAATCTATATCATTTTTCATTTTC
AAACTTACGAAAGTCTTCTTTTATTTATAAAATCCAAGAAATTCCCGGTCCACAACTTTTTGAATTTACTACTTTTGAGT
TTCTTTTCATTGACATAGACCTAAGTCATAT
>C_Type158_L2_F27
AATTGGATTGAGCCTTGGTATGGAAACCTACTAAGTGATAACTTTCAAATTCAGAGAAACCCTGGAATTAACAATGGGCA
ATCCTGAGCCAAATCCTGGTTTACGCGAACAAACCGGAGTTTACAAAGCGCGAAAAAAGGGATAGGTGCAGAGACTCAAT
GGAAGCTGTTCTAACAAATGGAGTTCACTACCTTGTGTTGATAAAGGAATCCTTCGATCGAAACTTCAAATCAAAAAGGA
TGAAGGAGAAAAACCTATATTGTATAAATTTAGGTAACACAAAACGATCTCAAAAATGACGACCTTAATCTCGATTTCTA
TTTTTTATAAACAAAATCGAAATGTTGTGAATCAATTCGAAGTTTAAGAAATAATATTTATTGATC-AAATGATTCACTT
CATAGTCTGATAGATCCTTGATGGAATTTAATCGGACGAGAATAAAGA-TAGAGTCCCATTTTACATGTCAATACTGACA
ACAATGAAATTTATAGTAAGATGCTTTTTTTCGTTATTATTTATTTGAATTATTTAGAATCTATATCATTTTTCATTTTC
AAACTTACGAAAGTCTTCTTTTATTTATAAAATCCAAGAAATTCCCGGTCCACAACTTTTTGAATTTACTACTTTTGAGT
TTCTTTTCATTGACATAGACCTAAGTCATAT
>B_Type159_L6_F65
AATTGGATTGAGCCTTGGTATGGAAACCTACTAAGTGATAACTTTCAAATTCAGAGAAACCCTGGAATTAACAATGGGCA
ATCCTGAGCCAAATCCTGGTTTACGCGAACAAACCGGAGTTTACAAAGCGCGAAAAAAGGGATAGGTGCAGAGACTCAAT
GGAAGCTGTTCTAACAAATGGAGTTCACTACCTTGTGTTGATAAAGGAATCCTTCGATCGAAACTTCAAATCAAAAAGGA
TGAAGGAGAAAAACCTATATTGTATAAATTTAGGTAACACAAAACGATCTCAAAAATGACGACCTTAATCTCGATTTCTA
TTTTTTATAAACAAAATCGAAATGTTGTGAATCAATTCGAAGTTTAAGAAATAATATTTATTGATC-AAATGATTCACTT
CATAGTCTGATAGATCCTTGATGGAA-TTAATCGGACGAGAATAAAGA-TAGAGTCCCATTTTACATGTCAATACTGACA
ACAATGAAATTTATAGTAAGATGCTTTTTTTCGTTATTATTTATTTGAATTATTTAGAATCTATATCATTTTTCATTTTC
AAACTTA-GAAAGTCTTCTTTTATTTATAAAATCCAAGAAATTCCCGGTCCACAACTTTTTGAATTTACTACTTTTGAGT
TTCTTTTCATTGACATAGACCTAAGTCATAT
>AI_Type160_L9_F7
AATTGGATTGAGCCTTGGTATGGAAACCTACTAAGTGATAACTTTCAAATTCAGAGAAACCCTGGAATTAACAATGGGCA
ATCCTGAGCCAAATCCTGGTTTACGCGAACAAACCGGAGTTTACAAAGCGCGAAAAAAGGGATAGGTGCAGAGACTCAAT
GGAAGCTGTTCTAACAAATGGAGTTCACTACCTTGTGTTGATAAAGGAATCCTTCGATCGAAACTTCAAATCAAAAAGGA
TGAAGGAGAAAAACCTATATTGTATAAATTTAGGTAACACAAAATGATCTCAAAAATGACGACCTTAATCTCGATTTCTA
TTTTTTATAAACAAAATCGAAATGTTGTGAATCAATTCGAAGTTTAAGAAATAATATTTATTGATC-AAATGATTCACTT
CATAGTCTGATAGATCCTTGATGGAATTTAATCGGACGAGAATAAAGA-TAGAGTCCCATTTTACATGTCAATACTGACA
ACAATGAAATTTATAGTAAGATGCTTTTTTTCGTTATTATTTATTTGAATTATTTAGAATCTATATCATTTTTCATTTTC
AAACTTACGAAAGTCTTCTTTTATTTATAAAATCCAAGAAATTCCCGGTCCACAACTTTTTGAATTTACTACTTTTGAGT
TTCTTTTCATTGACATAGACCTAAGTCATAT
>C_Type161_L2_F38
AATTGGATTGAGCCTTGGTATGGAAACCTACTAAGTGATAACTTTCAAATTCAGAGAAACCCTGGAATTAACAATGGGCA
ATCCTGAGCCAAATCCTGGTTTACGCGAACAAACCGGAGTTTACAAAGCGCGAAAAAAGGGATAGGTGCAGAGACTCAAT
GGAAGCTGTTCTAACAAATGGAGTTCACTACCTTGTGTTGATAAAGGAATCCTTCGATCGAAACTTCAAATCAAAAAGGA
TGAAGGAGAAAAACCTATATTGTATAAATTTAGGTAACACAAAACGATCTCAAAAATGACGACCTTAATCTCGATTTCTA
TTTTTTATAAACAAAATCGAAATGTTGTGAATCAATTCGAAGTTTAAGAAATAATATTTATTGATC-AAATGATTCACTT
CATAGTCTGATAGATCCTTGATGGAATTTAATCGGACGAGAATAAAGA-TAGAGTCCCATTTTACATGTCAATACTGACA
ACAATGAAATTTATAGTAAGATGCTTTTTTTCGTTATTATTTATTTGAATTATTTAGAATCTATATCATTTTTCATTTTC
AAACTTACGAAAGTCTTCTTTTATTTATAAAATCCAAGAAATTCCCGGTCCACAACTTTTTGAATTTACTACTTTTGAGT
TTCTTTTCATTGACATAGACCTAAGTCATAT
>C_Type162_L2_F66
AATTGGATTGAGCCTTGGTATGGAAACCTACTAAGTGATAACTTTCAAATTCAGAGAAACCCTGGAATTAACAATGGGCA
ATCCTGAGCCAAATCCTGGTTTACGCGAACAAACCGGAGTTTACAAAGCGCGAAAAAAGGGATAGGTGCAGAGACTCAAT
GGAAGCTGTTCTAACAAATGGAGTTCACTACCTTGTGTTGATAAAGGAATCCTTCGATCGAAACTTCAAATCAAAAAGGA
TGAAGGAGAAAAACCTATATTGTATAAATTTAGGTAACACAAAACGATCTCAAAAATGACGACCTTAATCTCGATTTCTA
TTTTTTATAAACAAAATCGAAATGTTGTGAATCAATTCGAAGTTTAAGAAATAATATTTATTGATC-AAATGATTCACTT
CATAGTCTGATAGATCCTTGATGGAATTTAATCGGACGAGAATAAAGA-TAGAGTCCCATTTTACATGTCAATACTGACA
ACAATGAAATTTATAGTAAGATGCTTTTTTTCGTTATTATTTATTTGAATTATTTAGAATCTATATCATTTTTCATTTTC
AAACTTACGAAAGTCTTCTTTTATTTATAAAATCCAAGAAATTCCCGGTCCACAACTTTTTGAATTTACTACTTTTGAGT
TTCTTTTCATTGACATAGACCTAAGTCATAT
>C_Type163_L5_F7
AATTGGATTGAGCCTTGGTATGGAAACCTACTAAGTGATAACTTTCAAATTCAGAGAAACCCTGGAATTAACAATGGGCA
ATCCTGAGCCAAATCCTGGTTTACGCGAACAAACCGGAGTTTACAAAGCGCGAAAAAAGGGATAGGTGCAGAGACTCAAT
GGAAGCTGTTCTAACAAATGGAGTTCACTACCTTGTGTTGATAAAGGAATCCTTCGATCGAAACTTCAAATCAAAAAGGA
TGAAGGAGAAAAACCTATATTGTATAAATTTAGGTAACACAAAACGATCTCAAAAATGACGACCTTAATCTCGATTTCTA
TTTTTTATAAACAAAATCGAAATGTTGTGAATCAATTCGAAGTTTAAGAAATAATATTTATTGATC-AAATGATTCACTT
CATAGTCTGATAGATCCTTGATGGAATTTAATCGGACGAGAATAAAGA-TAGAGTCCCATTTTACATGTCAATACTGACA
ACAATGAAATTTATAGTAAGATGCTTTTTTTCGTTATTATTTATTTGAATTATTTAGAATCTATATCATTTTTCATTTTC
AAACTTACGAAAGTCTTCTTTTATTTATAAAATCCAAGAAATTCCCGGTCCACAACTTTTTGAATTTACTACTTTTGAGT
TTCTTTTCATTGACATAGACCTAAGTCATAT
>AJ_Type164_L7_F7
AATTGGATTGAGCCTTGGTATGGAAACCTACTAAGTGATAACTTTCAAATTCAGAGAAACCCTGGAATTAACAATGGGCA
ATCCTGAGCCAAATCCTGGTTTACGCGAACAAACCGGAGTTTACAAAGCGCGAAAAAAGGGATAGGTGCAGAGACTCAAT
GGAAGCTGTTCTAACAAATGGAGTTCACTACCTTGTGTTGATAAAGGAATCCTTCGATCGAAACTTCAAATCAAAAAGGA
TGAAGGAGAAAAACCTATATTGTATAAATTTAGGTAACACAAAACGATCTCAAAAATGACGACCTTAATCTCGATTTCTA
TTTTTTATAAACAAAATCGAAATGTTGTTAATCAATTCGAAGTTTAAGAAATAATATTTATTGATC-AAATGATTCACTT
CATAGTCTGATAGATCCTTGATGGAATTTAATCGGACGAGAATAAAGA-TAGAGTCCCATTTTACATGTCAATACTGACA
ACAATGAAATTTATAGTAAGATGCTTTTTTTCGTTATTATTTATTTGAATTATTTAGAATCTATATCATTTTTCATTTTC
AAACTTACGAAAGTCTTCTTTTATTTATAAAATCCAAGAAATTCCCGGTCCACAACTTTTTGAATTTACTACTTTTGAGT
TTCTTTTCATTGACATAGACCTAAGTCATAT
>AC_Type165_L1_F67
AATTGGATTGAGCCTTGGTATGGAAACCTACTAAGTGATAACTTTCAAATTCAGAGAAACCCTGGAATTAACAATGGGCA
ATCCTGAGCCAAATCCTGGTTTACGCGAACAAACCGGAGTTTACAAAGCGCGAAAAAAGGGATAGGTGCAGAGACTCAAT
GGAAGCTGTTCTAACAAATGGAGTTCACTACCTTGTGTTGATAAAGGAATCCTTCGATCGAAACTTCAAATCAAAAAGGA
TGAAGGAGAAAAACCTATATTGTATAAATTTAGGTAACACAAAACGATCTCAAAAATGACGACCTTAATCTCGATTTCTA
TTTTTTATAAACAAAATCGCAATGTTGTGAATCAATTCGAAGTTTAAGAAATAATATTTATTGATC-AAATGATTCACTT
CATAGTCTGATAGATCCTTGATGGAA-TTAATCGGACGAGAATAAAGA-TAGAGTCCCATTTTACATGTCAATACTGACA
ACAATGAAATTTATAGTAAGATGCTTTTTTTCGTTATTATTTATTTGAATTATTTAGAATCTATATCATTTTTCATTTTC
AAACTTA-GAAAGTTTTCTTTTATTTATAAAATCCAAGAAATTCCCGGTCCACAACTTTTTGAATTTACTACTTTTGAGT
TTCTTTTCATTGACATAGACCTAAGTCATAT
>AC_Type166_L1_F25
AATTGGATTGAGCCTTGGTATGGAAACCTACTAAGTGATAACTTTCAAATTCAGAGAAACCCTGGAATTAACAATGGGCA
ATCCTGAGCCAAATCCTGGTTTACGCGAACAAACCGGAGTTTACAAAGCGCGAAAAAAGGGATAGGTGCAGAGACTCAAT
GGAAGCTGTTCTAACAAATGGAGTTCACTACCTTGTGTTGATAAAGGAATCCTTCGATCGAAACTTCAAATCAAAAAGGA
TGAAGGAGAAAAACCTATATTGTATAAATTTAGGTAACACAAAACGATCTCAAAAATGACGACCTTAATCTCGATTTCTA
TTTTTTATAAACAAAATCGCAATGTTGTGAATCAATTCGAAGTTTAAGAAATAATATTTATTGATC-AAATGATTCACTT
CATAGTCTGATAGATCCTTGATGGAA-TTAATCGGACGAGAATAAAGA-TAGAGTCCCATTTTACATGTCAATACTGACA
ACAATGAAATTTATAGTAAGATGCTTTTTTTCGTTATTATTTATTTGAATTATTTAGAATCTATATCATTTTTCATTTTC
AAACTTA-GAAAGTTTTCTTTTATTTATAAAATCCAAGAAATTCCCGGTCCACAACTTTTTGAATTTACTACTTTTGAGT
TTCTTTTCATTGACATAGACCTAAGTCATAT
>AL_Type167_L1_F7
AATTGGATTGAGCCTTGGTATGGAAACCTACTAAGTGATAACTTTCAAATTCAGAGAAACCCTGGAATTAACAATGGGCA
ATCCTGAGCCAAATCCTGGTTTACGCGAACAAACCGGAGTTTACAAAGCGCGAAAAAAGGGATAGGTGCAGAGACTCAAT
GGAAGCTGTTCTAACAAATGGAGTTCACTACCTTGTGTTGATAAAGGAATCCTTCGATCGAAACTTCAAATCAAAAAGGA
TGAAGGAGAAAAACCTATATTGTATAAATTTAGGTAACACAAAACGATCTCAAAAATGACGACCTTAATCTCGATTTCTA
TTTTTTATAAACAAAATCGCAATGTTGTGAATCAATTCGAAGTTTAAGAAATAATATTTATTGATC-AAATGATTCACTT
CATAGTCTGATAGATCCTTGATGGAA-TTAATCGGACGAGAATAAAGA-TAGAGTCCCATTTTACATGTCAATACTGACA
ACAATGAAATTTATAGTAAGATGCTTTTTTTCGTTATTATTTATTTGAATTATTTAGAATCTATATCATTTTTCATTTTC
AAACTTACGAAAGTCTTCTTTTATTTATAAAATCCAAGAAATTCCCGGTCCACAACTTTTTGAATTTACTACTTTTGAGT
TTCTTTTCATTGACATAGACCTAAGTCATAT
>C_Type168_L2_F30
AATTGGATTGAGCCTTGGTATGGAAACCTACTAAGTGATAACTTTCAAATTCAGAGAAACCCTGGAATTAACAATGGGCA
ATCCTGAGCCAAATCCTGGTTTACGCGAACAAACCGGAGTTTACAAAGCGCGAAAAAAGGGATAGGTGCAGAGACTCAAT
GGAAGCTGTTCTAACAAATGGAGTTCACTACCTTGTGTTGATAAAGGAATCCTTCGATCGAAACTTCAAATCAAAAAGGA
TGAAGGAGAAAAACCTATATTGTATAAATTTAGGTAACACAAAACGATCTCAAAAATGACGACCTTAATCTCGATTTCTA
TTTTTTATAAACAAAATCGAAATGTTGTGAATCAATTCGAAGTTTAAGAAATAATATTTATTGATC-AAATGATTCACTT
CATAGTCTGATAGATCCTTGATGGAATTTAATCGGACGAGAATAAAGA-TAGAGTCCCATTTTACATGTCAATACTGACA
ACAATGAAATTTATAGTAAGATGCTTTTTTTCGTTATTATTTATTTGAATTATTTAGAATCTATATCATTTTTCATTTTC
AAACTTACGAAAGTCTTCTTTTATTTATAAAATCCAAGAAATTCCCGGTCCACAACTTTTTGAATTTACTACTTTTGAGT
TTCTTTTCATTGACATAGACCTAAGTCATAT
>C_Type169_L2_F31
AATTGGATTGAGCCTTGGTATGGAAACCTACTAAGTGATAACTTTCAAATTCAGAGAAACCCTGGAATTAACAATGGGCA
ATCCTGAGCCAAATCCTGGTTTACGCGAACAAACCGGAGTTTACAAAGCGCGAAAAAAGGGATAGGTGCAGAGACTCAAT
GGAAGCTGTTCTAACAAATGGAGTTCACTACCTTGTGTTGATAAAGGAATCCTTCGATCGAAACTTCAAATCAAAAAGGA
TGAAGGAGAAAAACCTATATTGTATAAATTTAGGTAACACAAAACGATCTCAAAAATGACGACCTTAATCTCGATTTCTA
TTTTTTATAAACAAAATCGAAATGTTGTGAATCAATTCGAAGTTTAAGAAATAATATTTATTGATC-AAATGATTCACTT
CATAGTCTGATAGATCCTTGATGGAATTTAATCGGACGAGAATAAAGA-TAGAGTCCCATTTTACATGTCAATACTGACA
ACAATGAAATTTATAGTAAGATGCTTTTTTTCGTTATTATTTATTTGAATTATTTAGAATCTATATCATTTTTCATTTTC
AAACTTACGAAAGTCTTCTTTTATTTATAAAATCCAAGAAATTCCCGGTCCACAACTTTTTGAATTTACTACTTTTGAGT
TTCTTTTCATTGACATAGACCTAAGTCATAT
>C_Type170_L2_F32
AATTGGATTGAGCCTTGGTATGGAAACCTACTAAGTGATAACTTTCAAATTCAGAGAAACCCTGGAATTAACAATGGGCA
ATCCTGAGCCAAATCCTGGTTTACGCGAACAAACCGGAGTTTACAAAGCGCGAAAAAAGGGATAGGTGCAGAGACTCAAT
GGAAGCTGTTCTAACAAATGGAGTTCACTACCTTGTGTTGATAAAGGAATCCTTCGATCGAAACTTCAAATCAAAAAGGA
TGAAGGAGAAAAACCTATATTGTATAAATTTAGGTAACACAAAACGATCTCAAAAATGACGACCTTAATCTCGATTTCTA
TTTTTTATAAACAAAATCGAAATGTTGTGAATCAATTCGAAGTTTAAGAAATAATATTTATTGATC-AAATGATTCACTT
CATAGTCTGATAGATCCTTGATGGAATTTAATCGGACGAGAATAAAGA-TAGAGTCCCATTTTACATGTCAATACTGACA
ACAATGAAATTTATAGTAAGATGCTTTTTTTCGTTATTATTTATTTGAATTATTTAGAATCTATATCATTTTTCATTTTC
AAACTTACGAAAGTCTTCTTTTATTTATAAAATCCAAGAAATTCCCGGTCCACAACTTTTTGAATTTACTACTTTTGAGT
TTCTTTTCATTGACATAGACCTAAGTCATAT
>C_Type171_L2_F33
AATTGGATTGAGCCTTGGTATGGAAACCTACTAAGTGATAACTTTCAAATTCAGAGAAACCCTGGAATTAACAATGGGCA
ATCCTGAGCCAAATCCTGGTTTACGCGAACAAACCGGAGTTTACAAAGCGCGAAAAAAGGGATAGGTGCAGAGACTCAAT
GGAAGCTGTTCTAACAAATGGAGTTCACTACCTTGTGTTGATAAAGGAATCCTTCGATCGAAACTTCAAATCAAAAAGGA
TGAAGGAGAAAAACCTATATTGTATAAATTTAGGTAACACAAAACGATCTCAAAAATGACGACCTTAATCTCGATTTCTA
TTTTTTATAAACAAAATCGAAATGTTGTGAATCAATTCGAAGTTTAAGAAATAATATTTATTGATC-AAATGATTCACTT
CATAGTCTGATAGATCCTTGATGGAATTTAATCGGACGAGAATAAAGA-TAGAGTCCCATTTTACATGTCAATACTGACA
ACAATGAAATTTATAGTAAGATGCTTTTTTTCGTTATTATTTATTTGAATTATTTAGAATCTATATCATTTTTCATTTTC
AAACTTACGAAAGTCTTCTTTTATTTATAAAATCCAAGAAATTCCCGGTCCACAACTTTTTGAATTTACTACTTTTGAGT
TTCTTTTCATTGACATAGACCTAAGTCATAT
>AC_Type172_L1_F23
AATTGGATTGAGCCTTGGTATGGAAACCTACTAAGTGATAACTTTCAAATTCAGAGAAACCCTGGAATTAACAATGGGCA
ATCCTGAGCCAAATCCTGGTTTACGCGAACAAACCGGAGTTTACAAAGCGCGAAAAAAGGGATAGGTGCAGAGACTCAAT
GGAAGCTGTTCTAACAAATGGAGTTCACTACCTTGTGTTGATAAAGGAATCCTTCGATCGAAACTTCAAATCAAAAAGGA
TGAAGGAGAAAAACCTATATTGTATAAATTTAGGTAACACAAAACGATCTCAAAAATGACGACCTTAATCTCGATTTCTA
TTTTTTATAAACAAAATCGCAATGTTGTGAATCAATTCGAAGTTTAAGAAATAATATTTATTGATC-AAATGATTCACTT
CATAGTCTGATAGATCCTTGATGGAA-TTAATCGGACGAGAATAAAGA-TAGAGTCCCATTTTACATGTCAATACTGACA
ACAATGAAATTTATAGTAAGATGCTTTTTTTCGTTATTATTTATTTGAATTATTTAGAATCTATATCATTTTTCATTTTC
AAACTTA-GAAAGTTTTCTTTTATTTATAAAATCCAAGAAATTCCCGGTCCACAACTTTTTGAATTTACTACTTTTGAGT
TTCTTTTCATTGACATAGACCTAAGTCATAT
>A_Type174_L2_F18
AATTGGATTGAGCCTTGGTATGGAAACCTACTAAGTGATAACTTTCAAATTCAGAGAAACCCTGGAATTAACAATGGGCA
ATCCTGAGCCAAATCCTGGTTTACGCGAACAAACCGGAGTTTACAAAGCGCGAAAAAAGGGATAGGTGCAGAGACTCAAT
GGAAGCTGTTCTAACAAATGGAGTTCACTACCTTGTGTTGATAAAGGAATCCTTCGATCGAAACTTCAAATCAAAAAGGA
TGAAGGAGAAAAACCTATATTGTATAAATTTAGGTAACACAAAACGATCTCAAAAATGACGACCTTAATCTCGATTTCTA
TTTTTTATAAACAAAATCGAAATGTTGTGAATCAATTCGAAGTTTAAGAAATAATATTTATTGATC-AAATGATTCACTT
CATAGTCTGATAGATCCTTGATGGAATTTAATCGGACGAGAATAAAGA-TAGAGTCCCATTTTACATGTCAATACTGACA
ACAATGAAATTTATAGTAAGATGCTTTTTTTCGTTATTATTTATTTGAATTATTTAGAATCTATATCATTTTTCATTTTC
AAACTTA-GAAAGTCTTCTTTTATTTATAAAATCCAAGAAATTCCCGGTCCACAACTTTTTGAATTTACTACTTTTGAGT
TTCTTTTCATTGACATAGACCTAAGTCATAT
>AK_Type175_L10_F7
AATTGGATTGAGCCTTGGTATGGAAACCTACTAAGTGATAACTTTCAAATTCAGAGAAACCCTGGAATTAACAATGGGCA
ATCCTGAGCCAAATCCTGGTTTACGCGAACAAACCGGAGTTTACAAAGCGCGAAAAAAGGGATAGGTGCAGAGACTCAAT
GGAAGCTGTTCTAACAAATGGAGTTCACTACCTTGTGTTGATAAAGGAATCCTTCGATCGAAACTTCAAATCAAAAAAGA
TGAAGGAGAAAAACCTATATTGTATAAATTTAGGTAACACAAAACGATCTCAAAAATGACGACCTTAATCTCGATTTCTA
TTTTTTATAAACAAAATCGAAATGTTGTGAATCAATTCGAAGTTTAAGAAATAATATTTATTGATC-AAATGATTCACTT
CATAGTCTGATAGATCCTTGATGGAATTTAATCGGACGAGAATAAAGA-TAGAGTCCCATTTTACATGTCAATACTGACA
ACAATGAAATTTATAGTAAGATGCTTTTTTTCGTTATTATTTATTTGAATTATTTAGAATCTATATCATTTTTCATTTTC
AAACTTACGAAAGTCTTCTTTTATTTATAAAATCCAAGAAATTCCCGGTCCACAACTTTTTGAATTTACTACTTTTGAGT
TTCTTTTCATTGACATAGACCTAAGTCATAT
>AI_Type176_L9_F19
AATTGGATTGAGCCTTGGTATGGAAACCTACTAAGTGATAACTTTCAAATTCAGAGAAACCCTGGAATTAACAATGGGCA
ATCCTGAGCCAAATCCTGGTTTACGCGAACAAACCGGAGTTTACAAAGCGCGAAAAAAGGGATAGGTGCAGAGACTCAAT
GGAAGCTGTTCTAACAAATGGAGTTCACTACCTTGTGTTGATAAAGGAATCCTTCGATCGAAACTTCAAATCAAAAAGGA
TGAAGGAGAAAAACCTATATTGTATAAATTTAGGTAACACAAAATGATCTCAAAAATGACGACCTTAATCTCGATTTCTA
TTTTTTATAAACAAAATCGAAATGTTGTGAATCAATTCGAAGTTTAAGAAATAATATTTATTGATC-AAATGATTCACTT
CATAGTCTGATAGATCCTTGATGGAATTTAATCGGACGAGAATAAAGA-TAGAGTCCCATTTTACATGTCAATACTGACA
ACAATGAAATTTATAGTAAGATGCTTTTTTTCGTTATTATTTATTTGAATTATTTAGAATCTATATCATTTTTCATTTTC
AAACTTACGAAAGTCTTCTTTTATTTATAAAATCCAAGAAATTCCCGGTCCACAACTTTTTGAATTTACTACTTTTGAGT
TTCTTTTCATTGACATAGACCTAAGTCATAT
>AL_Type177_L1_F19
AATTGGATTGAGCCTTGGTATGGAAACCTACTAAGTGATAACTTTCAAATTCAGAGAAACCCTGGAATTAACAATGGGCA
ATCCTGAGCCAAATCCTGGTTTACGCGAACAAACCGGAGTTTACAAAGCGCGAAAAAAGGGATAGGTGCAGAGACTCAAT
GGAAGCTGTTCTAACAAATGGAGTTCACTACCTTGTGTTGATAAAGGAATCCTTCGATCGAAACTTCAAATCAAAAAGGA
TGAAGGAGAAAAACCTATATTGTATAAATTTAGGTAACACAAAACGATCTCAAAAATGACGACCTTAATCTCGATTTCTA
TTTTTTATAAACAAAATCGCAATGTTGTGAATCAATTCGAAGTTTAAGAAATAATATTTATTGATC-AAATGATTCACTT
CATAGTCTGATAGATCCTTGATGGAA-TTAATCGGACGAGAATAAAGA-TAGAGTCCCATTTTACATGTCAATACTGACA
ACAATGAAATTTATAGTAAGATGCTTTTTTTCGTTATTATTTATTTGAATTATTTAGAATCTATATCATTTTTCATTTTC
AAACTTACGAAAGTCTTCTTTTATTTATAAAATCCAAGAAATTCCCGGTCCACAACTTTTTGAATTTACTACTTTTGAGT
TTCTTTTCATTGACATAGACCTAAGTCATAT
>AC_Type178_L1_F39
AATTGGATTGAGCCTTGGTATGGAAACCTACTAAGTGATAACTTTCAAATTCAGAGAAACCCTGGAATTAACAATGGGCA
ATCCTGAGCCAAATCCTGGTTTACGCGAACAAACCGGAGTTTACAAAGCGCGAAAAAAGGGATAGGTGCAGAGACTCAAT
GGAAGCTGTTCTAACAAATGGAGTTCACTACCTTGTGTTGATAAAGGAATCCTTCGATCGAAACTTCAAATCAAAAAGGA
TGAAGGAGAAAAACCTATATTGTATAAATTTAGGTAACACAAAACGATCTCAAAAATGACGACCTTAATCTCGATTTCTA
TTTTTTATAAACAAAATCGCAATGTTGTGAATCAATTCGAAGTTTAAGAAATAATATTTATTGATC-AAATGATTCACTT
CATAGTCTGATAGATCCTTGATGGAA-TTAATCGGACGAGAATAAAGA-TAGAGTCCCATTTTACATGTCAATACTGACA
ACAATGAAATTTATAGTAAGATGCTTTTTTTCGTTATTATTTATTTGAATTATTTAGAATCTATATCATTTTTCATTTTC
AAACTTA-GAAAGTTTTCTTTTATTTATAAAATCCAAGAAATTCCCGGTCCACAACTTTTTGAATTTACTACTTTTGAGT
TTCTTTTCATTGACATAGACCTAAGTCATAT
>A_Type181_L2_F138
AATTGGATTGAGCCTTGGTATGGAAACCTACTAAGTGATAACTTTCAAATTCAGAGAAACCCTGGAATTAACAATGGGCA
ATCCTGAGCCAAATCCTGGTTTACGCGAACAAACCGGAGTTTACAAAGCGCGAAAAAAGGGATAGGTGCAGAGACTCAAT
GGAAGCTGTTCTAACAAATGGAGTTCACTACCTTGTGTTGATAAAGGAATCCTTCGATCGAAACTTCAAATCAAAAAGGA
TGAAGGAGAAAAACCTATATTGTATAAATTTAGGTAACACAAAACGATCTCAAAAATGACGACCTTAATCTCGATTTCTA
TTTTTTATAAACAAAATCGAAATGTTGTGAATCAATTCGAAGTTTAAGAAATAATATTTATTGATC-AAATGATTCACTT
CATAGTCTGATAGATCCTTGATGGAATTTAATCGGACGAGAATAAAGA-TAGAGTCCCATTTTACATGTCAATACTGACA
ACAATGAAATTTATAGTAAGATGCTTTTTTTCGTTATTATTTATTTGAATTATTTAGAATCTATATCATTTTTCATTTTC
AAACTTA-GAAAGTCTTCTTTTATTTATAAAATCCAAGAAATTCCCGGTCCACAACTTTTTGAATTTACTACTTTTGAGT
TTCTTTTCATTGACATAGACCTAAGTCATAT
>A_Type182_L2_F139
AATTGGATTGAGCCTTGGTATGGAAACCTACTAAGTGATAACTTTCAAATTCAGAGAAACCCTGGAATTAACAATGGGCA
ATCCTGAGCCAAATCCTGGTTTACGCGAACAAACCGGAGTTTACAAAGCGCGAAAAAAGGGATAGGTGCAGAGACTCAAT
GGAAGCTGTTCTAACAAATGGAGTTCACTACCTTGTGTTGATAAAGGAATCCTTCGATCGAAACTTCAAATCAAAAAGGA
TGAAGGAGAAAAACCTATATTGTATAAATTTAGGTAACACAAAACGATCTCAAAAATGACGACCTTAATCTCGATTTCTA
TTTTTTATAAACAAAATCGAAATGTTGTGAATCAATTCGAAGTTTAAGAAATAATATTTATTGATC-AAATGATTCACTT
CATAGTCTGATAGATCCTTGATGGAATTTAATCGGACGAGAATAAAGA-TAGAGTCCCATTTTACATGTCAATACTGACA
ACAATGAAATTTATAGTAAGATGCTTTTTTTCGTTATTATTTATTTGAATTATTTAGAATCTATATCATTTTTCATTTTC
AAACTTA-GAAAGTCTTCTTTTATTTATAAAATCCAAGAAATTCCCGGTCCACAACTTTTTGAATTTACTACTTTTGAGT
TTCTTTTCATTGACATAGACCTAAGTCATAT
>AO_Type184_L32_F19
AATTGGATTGAGCCTTGGTATGGAAACCTACTAAGTGATAACTTTCAAATTCAGAGAAACCCTGGAATTAACAATGGGCA
ATCCTGAGCCAAATCCTGGTTTACGCGAACAAACCGGAGTTTACAAAGCGCGAAAAAAGGGATAGGTGCAGAGACTCAAT
GGAAGCTGTTCTAACAAATGGAGTTCACTACCTTGTGTTGATAAAGGAATCCTTCGATCGAAACTTCAAATCAAAAAGGA
TGAAGGAGAAAAACCTATATTGTATAAATTTAGGTAACACAAAACGATCTCAAAAATGACGACCTTAATCTCGATTTCTA
TTTTTTATAAACAAAATCGAAATGTTGTGAATCAATTCGAAGTTGAAGAAATAATATTTATTGATC-AAATGATTCACTT
CATAGTCTGATAGATCCTTGATGGAATTTAATCGGACGAGAATAAAGA-TAGAGTCCCATTTTACATGTCAATACTGACA
ACAATGAAATTTATAGTAAGATGCTTTTTTTCGTTATTATTTATTTGAATTATTTAGAATCTATATCATTTTTCATTTTC
AAACTTACGAAAGTCTTCTTTTATTTATAAAATCCAAGAAATTCCCGGTCCACAACTTTTTGAATTTACTACTTTTGAGT
TTCTTTTCATTGACATAGACCTAAGTCATAT
>A_Type185_L2_F141
AATTGGATTGAGCCTTGGTATGGAAACCTACTAAGTGATAACTTTCAAATTCAGAGAAACCCTGGAATTAACAATGGGCA
ATCCTGAGCCAAATCCTGGTTTACGCGAACAAACCGGAGTTTACAAAGCGCGAAAAAAGGGATAGGTGCAGAGACTCAAT
GGAAGCTGTTCTAACAAATGGAGTTCACTACCTTGTGTTGATAAAGGAATCCTTCGATCGAAACTTCAAATCAAAAAGGA
TGAAGGAGAAAAACCTATATTGTATAAATTTAGGTAACACAAAACGATCTCAAAAATGACGACCTTAATCTCGATTTCTA
TTTTTTATAAACAAAATCGAAATGTTGTGAATCAATTCGAAGTTTAAGAAATAATATTTATTGATC-AAATGATTCACTT
CATAGTCTGATAGATCCTTGATGGAATTTAATCGGACGAGAATAAAGA-TAGAGTCCCATTTTACATGTCAATACTGACA
ACAATGAAATTTATAGTAAGATGCTTTTTTTCGTTATTATTTATTTGAATTATTTAGAATCTATATCATTTTTCATTTTC
AAACTTA-GAAAGTCTTCTTTTATTTATAAAATCCAAGAAATTCCCGGTCCACAACTTTTTGAATTTACTACTTTTGAGT
TTCTTTTCATTGACATAGACCTAAGTCATAT
>AG_Type186_L6_F142
AATTGGATTGAGCCTTGGTATGGAAACCTACTAAGTGATAACTTTCAAATTCAGAGAAACCCTGGAATTAACAATGGGCA
ATCCTGAGCCAAATCCTGGTTTACGCGAACAAACCGGAGTTTACAAAGCGCGAAAAAAGGGATAGGTGCAGAGACTCAAT
GGAAGCTGTTCTAACAAATGGAGTTCACTACCTTGTGTTGATAAAGGAATCCTTCGATCGAAACTTCAAATCAAAAAGGA
TGAAGGAGAAAAACCTATATTGTATAAATTTAGGTAACACAAAACGATCTCAAAAATGACGACCTTAATCTCGATTTCTA
TTTTTTATAAACAAAATCGAAATGTTGTGAATCAATTCGAAGTTTAAGAAATAATATTTATTGATC-AAATGATTCACTT
CATAGTCTGATAGATCCTTGATGGAA-TTAATCGGACGAGAATAAAGA-TAGAGTCCCATTTTACATGTCAATACTGACA
ACAATGAAATTTATAGTAAGATGCTTTTTTTCGTTATTATTTATTTGAATTATTTAGAATCTATATCATTTTTCATTTTC
AAACTTA-GAAAGTTTTCTTTTATTTATAAAATCCAAGAAATTCCCGGTCCACAACTTTTTGAATTTACTACTTTTGAGT
TTCTTTTCATTGACATAGACCTAAGTCATAT
>AQ_Type187_L22_F143
AATTGGATTGAGCCTTGGTATGGAAACCTACTAAGTGATAACTTTCAAATTCAGAGAAACCCTGGAATTAACAATGGGCA
ATCCTGAGCCAAATCCTGGTTTACGCGAATAAACCGGAGTTTACAAAGCGCGAAAAAAGGGATAGGTGCAGAGACTCAAT
GGAAGCTGTTCTAACAAATGGAGTTCACTACCTTGTGTTGATAAAGGAATCCTTCGATCGAAACTTCAAATCAAAAAGGA
TGAAGGAGAAAAACCTATATTGTATAAATTTAGGTAACACAAAACGATCTCAAAAATGACGACCTTAATCTCGATTTCTA
TTTTTTAGAAACAAAATCGAAATGTTGTGAATCAATTCGAAGTTTAAGAAATAATATTTATTGATC-AAATGATTCACTT
CATAGTCTGATAGATCCTTGATGGAATTTAATCGGACGAGAATAAAGA-TAGAGTCCCATTTTACATGTCAATACTGACA
ACAATGAAATTTATAGTAAGATGCTTTTTTTCGTTATTATTTATTTGAATTATTTAGAATCTATATCATTTTTCATTTTC
AAACTTA-GAAAGTCTTCTTTTATTTATAAAATCCAAGAAATTCCCGGTCCACAACTTTTTGAATTTACTACTTTTGAGT
TTCTTTTCATTGACATAGACCTAAGTCATAT
>A_Type188_L2_F45
AATTGGATTGAGCCTTGGTATGGAAACCTACTAAGTGATAACTTTCAAATTCAGAGAAACCCTGGAATTAACAATGGGCA
ATCCTGAGCCAAATCCTGGTTTACGCGAACAAACCGGAGTTTACAAAGCGCGAAAAAAGGGATAGGTGCAGAGACTCAAT
GGAAGCTGTTCTAACAAATGGAGTTCACTACCTTGTGTTGATAAAGGAATCCTTCGATCGAAACTTCAAATCAAAAAGGA
TGAAGGAGAAAAACCTATATTGTATAAATTTAGGTAACACAAAACGATCTCAAAAATGACGACCTTAATCTCGATTTCTA
TTTTTTATAAACAAAATCGAAATGTTGTGAATCAATTCGAAGTTTAAGAAATAATATTTATTGATC-AAATGATTCACTT
CATAGTCTGATAGATCCTTGATGGAATTTAATCGGACGAGAATAAAGA-TAGAGTCCCATTTTACATGTCAATACTGACA
ACAATGAAATTTATAGTAAGATGCTTTTTTTCGTTATTATTTATTTGAATTATTTAGAATCTATATCATTTTTCATTTTC
AAACTTA-GAAAGTCTTCTTTTATTTATAAAATCCAAGAAATTCCCGGTCCACAACTTTTTGAATTTACTACTTTTGAGT
TTCTTTTCATTGACATAGACCTAAGTCATAT
>AP_Type189_L2_F122
AATTGGATTGAGCCTTGGTATGGAAACCTACTAAGTGATAACTTTCAAATTCAGAGAAACCCTGGAATTAACAATGGGCA
ATCCTGAGCCAAATCCTGGTTTACGCGAACAAACCGGAGTTTACAAAGCGCGAAAAAAGGGATAGGTGCAGAGACTCAAT
GGAAGCTGTTCTAACAAATGGAGTTCACTACCTTGTGTTGATAAAGGAATCCTTCGATCGAAACTTCAAATCAAAAAGGA
TGAAGGAGAAAAACCTATATTGTATAAATTTAGGTAACACAAAACGATCTCAAAAATGACGACCTTAATCTCGATTTCTA
TTTTTTATAAACAAAATCGAAATGTTGTGAATCAATTCGAAGTTTAAGAAATAATATTTATTGATC-AAATGATTCACTT
CATAGTCTGATAGATCCTTGATGGAATTTAATCGGACGAGAATAAAGA-TAGAGTCCCATTTTACATGTCAATACTGACA
ACAATGAAATTTATAGTAAGATGTTTTTTTTCGTTATTATTTATTTGAATTATTTAGAATCTATATCATTTTTCATTTTC
AAACTTACGAAAGTCTTCTTTTATTTATAAAATCCAAGAAATTCCCGGTCCACAACTTTTTGAATTTACTACTTTTGAGT
TTCTTTTCATTGACATAGACCTAAGTCATAT
>J_Type190_L6_F22
AATTGGATTGAGCCTTGGTATGGAAACCTACTAAGTGATAACTTTCAAATTCAGAGAAACCCTGGAATTAACAATGGGCA
ATCCTGAGCCAAATCCTGGTTTACGCGAACAAACCGGAGTTTACAAAGCGCGAAAAAAGGGATAGGTGCAGAGACTCAAT
GGAAGCTGTTCTAACAAATGGAGTTCACTACCTTGTGTTGATAAAGGAATCCTTCGATCGAAACTTCAAATCAAAAAGGA
TGAAGGAGAAAAACCTATATTGTATAAATTTAGGTAACACAAAACGATCTCAAAAATGACGACCTTAATCTCGATTTCTA
TTTTTTATAAACAAAATCGAAATGTTGTGAATCAATTCGAAGTTTAAGAAATAATATTTATTGATC-AAATGATTCACTT
CATAGTCTGATAGATCCTTGATGGAA-TTAATCGGACGAGAATAAAGA-TAGAGTCCCATTTTACATGTCAATACTGACA
ACAATGAAATTTATAGTAAGATGCTTTTTTTCGTTATTATTTATTTGAATTATTTAGAATCTATATCATTTTTCATTTTC
AAACTTACGAAAGTCTTCTTTTATTTATAAAATCCAAGAAATTCCCGGTCCACAACTTTTTGAATTTACTACTTTTGAGT
TTCTTTTCATTGACATAGACCTAAGTCATAT
>B_Type191_L6_F90
AATTGGATTGAGCCTTGGTATGGAAACCTACTAAGTGATAACTTTCAAATTCAGAGAAACCCTGGAATTAACAATGGGCA
ATCCTGAGCCAAATCCTGGTTTACGCGAACAAACCGGAGTTTACAAAGCGCGAAAAAAGGGATAGGTGCAGAGACTCAAT
GGAAGCTGTTCTAACAAATGGAGTTCACTACCTTGTGTTGATAAAGGAATCCTTCGATCGAAACTTCAAATCAAAAAGGA
TGAAGGAGAAAAACCTATATTGTATAAATTTAGGTAACACAAAACGATCTCAAAAATGACGACCTTAATCTCGATTTCTA
TTTTTTATAAACAAAATCGAAATGTTGTGAATCAATTCGAAGTTTAAGAAATAATATTTATTGATC-AAATGATTCACTT
CATAGTCTGATAGATCCTTGATGGAA-TTAATCGGACGAGAATAAAGA-TAGAGTCCCATTTTACATGTCAATACTGACA
ACAATGAAATTTATAGTAAGATGCTTTTTTTCGTTATTATTTATTTGAATTATTTAGAATCTATATCATTTTTCATTTTC
AAACTTA-GAAAGTCTTCTTTTATTTATAAAATCCAAGAAATTCCCGGTCCACAACTTTTTGAATTTACTACTTTTGAGT
TTCTTTTCATTGACATAGACCTAAGTCATAT
>AG_Type192_L6_F25
AATTGGATTGAGCCTTGGTATGGAAACCTACTAAGTGATAACTTTCAAATTCAGAGAAACCCTGGAATTAACAATGGGCA
ATCCTGAGCCAAATCCTGGTTTACGCGAACAAACCGGAGTTTACAAAGCGCGAAAAAAGGGATAGGTGCAGAGACTCAAT
GGAAGCTGTTCTAACAAATGGAGTTCACTACCTTGTGTTGATAAAGGAATCCTTCGATCGAAACTTCAAATCAAAAAGGA
TGAAGGAGAAAAACCTATATTGTATAAATTTAGGTAACACAAAACGATCTCAAAAATGACGACCTTAATCTCGATTTCTA
TTTTTTATAAACAAAATCGAAATGTTGTGAATCAATTCGAAGTTTAAGAAATAATATTTATTGATC-AAATGATTCACTT
CATAGTCTGATAGATCCTTGATGGAA-TTAATCGGACGAGAATAAAGA-TAGAGTCCCATTTTACATGTCAATACTGACA
ACAATGAAATTTATAGTAAGATGCTTTTTTTCGTTATTATTTATTTGAATTATTTAGAATCTATATCATTTTTCATTTTC
AAACTTA-GAAAGTTTTCTTTTATTTATAAAATCCAAGAAATTCCCGGTCCACAACTTTTTGAATTTACTACTTTTGAGT
TTCTTTTCATTGACATAGACCTAAGTCATAT
>AG_Type193_L6_F26
AATTGGATTGAGCCTTGGTATGGAAACCTACTAAGTGATAACTTTCAAATTCAGAGAAACCCTGGAATTAACAATGGGCA
ATCCTGAGCCAAATCCTGGTTTACGCGAACAAACCGGAGTTTACAAAGCGCGAAAAAAGGGATAGGTGCAGAGACTCAAT
GGAAGCTGTTCTAACAAATGGAGTTCACTACCTTGTGTTGATAAAGGAATCCTTCGATCGAAACTTCAAATCAAAAAGGA
TGAAGGAGAAAAACCTATATTGTATAAATTTAGGTAACACAAAACGATCTCAAAAATGACGACCTTAATCTCGATTTCTA
TTTTTTATAAACAAAATCGAAATGTTGTGAATCAATTCGAAGTTTAAGAAATAATATTTATTGATC-AAATGATTCACTT
CATAGTCTGATAGATCCTTGATGGAA-TTAATCGGACGAGAATAAAGA-TAGAGTCCCATTTTACATGTCAATACTGACA
ACAATGAAATTTATAGTAAGATGCTTTTTTTCGTTATTATTTATTTGAATTATTTAGAATCTATATCATTTTTCATTTTC
AAACTTA-GAAAGTTTTCTTTTATTTATAAAATCCAAGAAATTCCCGGTCCACAACTTTTTGAATTTACTACTTTTGAGT
TTCTTTTCATTGACATAGACCTAAGTCATAT
>AG_Type194_L6_F67
AATTGGATTGAGCCTTGGTATGGAAACCTACTAAGTGATAACTTTCAAATTCAGAGAAACCCTGGAATTAACAATGGGCA
ATCCTGAGCCAAATCCTGGTTTACGCGAACAAACCGGAGTTTACAAAGCGCGAAAAAAGGGATAGGTGCAGAGACTCAAT
GGAAGCTGTTCTAACAAATGGAGTTCACTACCTTGTGTTGATAAAGGAATCCTTCGATCGAAACTTCAAATCAAAAAGGA
TGAAGGAGAAAAACCTATATTGTATAAATTTAGGTAACACAAAACGATCTCAAAAATGACGACCTTAATCTCGATTTCTA
TTTTTTATAAACAAAATCGAAATGTTGTGAATCAATTCGAAGTTTAAGAAATAATATTTATTGATC-AAATGATTCACTT
CATAGTCTGATAGATCCTTGATGGAA-TTAATCGGACGAGAATAAAGA-TAGAGTCCCATTTTACATGTCAATACTGACA
ACAATGAAATTTATAGTAAGATGCTTTTTTTCGTTATTATTTATTTGAATTATTTAGAATCTATATCATTTTTCATTTTC
AAACTTA-GAAAGTTTTCTTTTATTTATAAAATCCAAGAAATTCCCGGTCCACAACTTTTTGAATTTACTACTTTTGAGT
TTCTTTTCATTGACATAGACCTAAGTCATAT
>AG_Type195_L6_F148
AATTGGATTGAGCCTTGGTATGGAAACCTACTAAGTGATAACTTTCAAATTCAGAGAAACCCTGGAATTAACAATGGGCA
ATCCTGAGCCAAATCCTGGTTTACGCGAACAAACCGGAGTTTACAAAGCGCGAAAAAAGGGATAGGTGCAGAGACTCAAT
GGAAGCTGTTCTAACAAATGGAGTTCACTACCTTGTGTTGATAAAGGAATCCTTCGATCGAAACTTCAAATCAAAAAGGA
TGAAGGAGAAAAACCTATATTGTATAAATTTAGGTAACACAAAACGATCTCAAAAATGACGACCTTAATCTCGATTTCTA
TTTTTTATAAACAAAATCGAAATGTTGTGAATCAATTCGAAGTTTAAGAAATAATATTTATTGATC-AAATGATTCACTT
CATAGTCTGATAGATCCTTGATGGAA-TTAATCGGACGAGAATAAAGA-TAGAGTCCCATTTTACATGTCAATACTGACA
ACAATGAAATTTATAGTAAGATGCTTTTTTTCGTTATTATTTATTTGAATTATTTAGAATCTATATCATTTTTCATTTTC
AAACTTA-GAAAGTTTTCTTTTATTTATAAAATCCAAGAAATTCCCGGTCCACAACTTTTTGAATTTACTACTTTTGAGT
TTCTTTTCATTGACATAGACCTAAGTCATAT
>AG_Type196_L6_F149
AATTGGATTGAGCCTTGGTATGGAAACCTACTAAGTGATAACTTTCAAATTCAGAGAAACCCTGGAATTAACAATGGGCA
ATCCTGAGCCAAATCCTGGTTTACGCGAACAAACCGGAGTTTACAAAGCGCGAAAAAAGGGATAGGTGCAGAGACTCAAT
GGAAGCTGTTCTAACAAATGGAGTTCACTACCTTGTGTTGATAAAGGAATCCTTCGATCGAAACTTCAAATCAAAAAGGA
TGAAGGAGAAAAACCTATATTGTATAAATTTAGGTAACACAAAACGATCTCAAAAATGACGACCTTAATCTCGATTTCTA
TTTTTTATAAACAAAATCGAAATGTTGTGAATCAATTCGAAGTTTAAGAAATAATATTTATTGATC-AAATGATTCACTT
CATAGTCTGATAGATCCTTGATGGAA-TTAATCGGACGAGAATAAAGA-TAGAGTCCCATTTTACATGTCAATACTGACA
ACAATGAAATTTATAGTAAGATGCTTTTTTTCGTTATTATTTATTTGAATTATTTAGAATCTATATCATTTTTCATTTTC
AAACTTA-GAAAGTTTTCTTTTATTTATAAAATCCAAGAAATTCCCGGTCCACAACTTTTTGAATTTACTACTTTTGAGT
TTCTTTTCATTGACATAGACCTAAGTCATAT
>AG_Type197_L6_F150
AATTGGATTGAGCCTTGGTATGGAAACCTACTAAGTGATAACTTTCAAATTCAGAGAAACCCTGGAATTAACAATGGGCA
ATCCTGAGCCAAATCCTGGTTTACGCGAACAAACCGGAGTTTACAAAGCGCGAAAAAAGGGATAGGTGCAGAGACTCAAT
GGAAGCTGTTCTAACAAATGGAGTTCACTACCTTGTGTTGATAAAGGAATCCTTCGATCGAAACTTCAAATCAAAAAGGA
TGAAGGAGAAAAACCTATATTGTATAAATTTAGGTAACACAAAACGATCTCAAAAATGACGACCTTAATCTCGATTTCTA
TTTTTTATAAACAAAATCGAAATGTTGTGAATCAATTCGAAGTTTAAGAAATAATATTTATTGATC-AAATGATTCACTT
CATAGTCTGATAGATCCTTGATGGAA-TTAATCGGACGAGAATAAAGA-TAGAGTCCCATTTTACATGTCAATACTGACA
ACAATGAAATTTATAGTAAGATGCTTTTTTTCGTTATTATTTATTTGAATTATTTAGAATCTATATCATTTTTCATTTTC
AAACTTA-GAAAGTTTTCTTTTATTTATAAAATCCAAGAAATTCCCGGTCCACAACTTTTTGAATTTACTACTTTTGAGT
TTCTTTTCATTGACATAGACCTAAGTCATAT
>AG_Type198_L6_F151
AATTGGATTGAGCCTTGGTATGGAAACCTACTAAGTGATAACTTTCAAATTCAGAGAAACCCTGGAATTAACAATGGGCA
ATCCTGAGCCAAATCCTGGTTTACGCGAACAAACCGGAGTTTACAAAGCGCGAAAAAAGGGATAGGTGCAGAGACTCAAT
GGAAGCTGTTCTAACAAATGGAGTTCACTACCTTGTGTTGATAAAGGAATCCTTCGATCGAAACTTCAAATCAAAAAGGA
TGAAGGAGAAAAACCTATATTGTATAAATTTAGGTAACACAAAACGATCTCAAAAATGACGACCTTAATCTCGATTTCTA
TTTTTTATAAACAAAATCGAAATGTTGTGAATCAATTCGAAGTTTAAGAAATAATATTTATTGATC-AAATGATTCACTT
CATAGTCTGATAGATCCTTGATGGAA-TTAATCGGACGAGAATAAAGA-TAGAGTCCCATTTTACATGTCAATACTGACA
ACAATGAAATTTATAGTAAGATGCTTTTTTTCGTTATTATTTATTTGAATTATTTAGAATCTATATCATTTTTCATTTTC
AAACTTA-GAAAGTTTTCTTTTATTTATAAAATCCAAGAAATTCCCGGTCCACAACTTTTTGAATTTACTACTTTTGAGT
TTCTTTTCATTGACATAGACCTAAGTCATAT
>AG_Type199_L6_F152
AATTGGATTGAGCCTTGGTATGGAAACCTACTAAGTGATAACTTTCAAATTCAGAGAAACCCTGGAATTAACAATGGGCA
ATCCTGAGCCAAATCCTGGTTTACGCGAACAAACCGGAGTTTACAAAGCGCGAAAAAAGGGATAGGTGCAGAGACTCAAT
GGAAGCTGTTCTAACAAATGGAGTTCACTACCTTGTGTTGATAAAGGAATCCTTCGATCGAAACTTCAAATCAAAAAGGA
TGAAGGAGAAAAACCTATATTGTATAAATTTAGGTAACACAAAACGATCTCAAAAATGACGACCTTAATCTCGATTTCTA
TTTTTTATAAACAAAATCGAAATGTTGTGAATCAATTCGAAGTTTAAGAAATAATATTTATTGATC-AAATGATTCACTT
CATAGTCTGATAGATCCTTGATGGAA-TTAATCGGACGAGAATAAAGA-TAGAGTCCCATTTTACATGTCAATACTGACA
ACAATGAAATTTATAGTAAGATGCTTTTTTTCGTTATTATTTATTTGAATTATTTAGAATCTATATCATTTTTCATTTTC
AAACTTA-GAAAGTTTTCTTTTATTTATAAAATCCAAGAAATTCCCGGTCCACAACTTTTTGAATTTACTACTTTTGAGT
TTCTTTTCATTGACATAGACCTAAGTCATAT
>AG_Type200_L6_F153
AATTGGATTGAGCCTTGGTATGGAAACCTACTAAGTGATAACTTTCAAATTCAGAGAAACCCTGGAATTAACAATGGGCA
ATCCTGAGCCAAATCCTGGTTTACGCGAACAAACCGGAGTTTACAAAGCGCGAAAAAAGGGATAGGTGCAGAGACTCAAT
GGAAGCTGTTCTAACAAATGGAGTTCACTACCTTGTGTTGATAAAGGAATCCTTCGATCGAAACTTCAAATCAAAAAGGA
TGAAGGAGAAAAACCTATATTGTATAAATTTAGGTAACACAAAACGATCTCAAAAATGACGACCTTAATCTCGATTTCTA
TTTTTTATAAACAAAATCGAAATGTTGTGAATCAATTCGAAGTTTAAGAAATAATATTTATTGATC-AAATGATTCACTT
CATAGTCTGATAGATCCTTGATGGAA-TTAATCGGACGAGAATAAAGA-TAGAGTCCCATTTTACATGTCAATACTGACA
ACAATGAAATTTATAGTAAGATGCTTTTTTTCGTTATTATTTATTTGAATTATTTAGAATCTATATCATTTTTCATTTTC
AAACTTA-GAAAGTTTTCTTTTATTTATAAAATCCAAGAAATTCCCGGTCCACAACTTTTTGAATTTACTACTTTTGAGT
TTCTTTTCATTGACATAGACCTAAGTCATAT
>AG_Type201_L6_F154
AATTGGATTGAGCCTTGGTATGGAAACCTACTAAGTGATAACTTTCAAATTCAGAGAAACCCTGGAATTAACAATGGGCA
ATCCTGAGCCAAATCCTGGTTTACGCGAACAAACCGGAGTTTACAAAGCGCGAAAAAAGGGATAGGTGCAGAGACTCAAT
GGAAGCTGTTCTAACAAATGGAGTTCACTACCTTGTGTTGATAAAGGAATCCTTCGATCGAAACTTCAAATCAAAAAGGA
TGAAGGAGAAAAACCTATATTGTATAAATTTAGGTAACACAAAACGATCTCAAAAATGACGACCTTAATCTCGATTTCTA
TTTTTTATAAACAAAATCGAAATGTTGTGAATCAATTCGAAGTTTAAGAAATAATATTTATTGATC-AAATGATTCACTT
CATAGTCTGATAGATCCTTGATGGAA-TTAATCGGACGAGAATAAAGA-TAGAGTCCCATTTTACATGTCAATACTGACA
ACAATGAAATTTATAGTAAGATGCTTTTTTTCGTTATTATTTATTTGAATTATTTAGAATCTATATCATTTTTCATTTTC
AAACTTA-GAAAGTTTTCTTTTATTTATAAAATCCAAGAAATTCCCGGTCCACAACTTTTTGAATTTACTACTTTTGAGT
TTCTTTTCATTGACATAGACCTAAGTCATAT
>AS_Type202_L6_F155
AATTGGATTGAGCCTTGGTATGGAAACCTACTAAGTGATAACTTTCAAATTCAGAGAAACCCTGGAATTAACAATGGGCA
ATCCTGAGCCAAATCCTGGTTTACGCGAACAAACCGGAGTTTACAAAGCGCGAAAAAAGGGATAGGTGCAGAGACTCAAT
GGAAGCTGTTCTAACAAATGGAGTTCACTACCTTGTGTTGATAAAGGAATCCTTCGATCGAAACTTCAAATCAAAAAGGA
TGAAGGAGAAAAACCTATATTGTATAAATTTAGGTAACACAAAACGATCTCAAAAATGACGACCTTAATCTCGATTTCTA
TTTTTTATAAACAAAATCGAAATGTTGTGAATCAATTCGAAGTTTAAGAAATAATATTTATTGATC-AAATGATTCACTT
CATAGTCTGATAGATCCTTGATGGAA-TTAATCGGACGAGAATAAAGA-TAGAGTCCCATTTTACATGTCAATACTGACA
ACAATGAAATTTATAGTAAGATGCTTTTTTTCGTTATTATTTATTTGAATTATTTAGAATCTATATCATTTTTTATTTTC
AAACTTA-GAAAGTTTTCTTTTATTTATAAAATCCAAGAAATTCCCGGTCCACAACTTTTTGAATTTACTACTTTTGAGT
TTCTTTTCATTGACATAGACCTAAGTCATAT
>AR_Type203_L33_F144
AATTGGATTGAGCCTTGGTATGGAAACCTACTAAGTGATAACTTTCAAATTCAGAGAAACCCTGGAATTAACAATGGGCA
ATCCTGAGCCAAATCCTGGTTTACGCGAACAAACCGGAGTTTACAAAGCGCGAAAAAAGGGATAGGTGCAGAGACTCAAT
GGAAGCTGTTCTAACAAATGGAGTTCACTACCTTGTGTTGATAAAGGAATCCTTCGATCGAAACTTCAAATCAAAAAGGA
TGAAGGAGAAAAACCTATATTGTATAAATTTAGGTAACACAAAACGATCTCAAAAATGACGACCTTAATCGCGATTTCTA
TTTTTTATAAACAAAATCGAAATATTGTGAATCAATTCGAAGTTTAAGAAATAATATTTATTGATC-AAATGATTCACTT
CATAGTCTGATAGATCCTTGATGGAA-TTAATCGGACGAGAATAAAGA-TAGAGTCCCATTTTACATGTCAATACTGACA
ACAATGAAATTTATAGTAAGATGCTTTTTTTCATTATTATTTATTTGAATTATTTAGAATCTATATCATTTTTCATTTTC
AAACTTA-GAAAGTCTTCTTTTATTTATAAAATCCAAGAAATTCCCGGTCCACAACTTTTTGAATTTACTACTTTTGAGT
TTCTTTTCATTGACATAGACCTAAGTCATAT
>AR_Type204_L33_F145
AATTGGATTGAGCCTTGGTATGGAAACCTACTAAGTGATAACTTTCAAATTCAGAGAAACCCTGGAATTAACAATGGGCA
ATCCTGAGCCAAATCCTGGTTTACGCGAACAAACCGGAGTTTACAAAGCGCGAAAAAAGGGATAGGTGCAGAGACTCAAT
GGAAGCTGTTCTAACAAATGGAGTTCACTACCTTGTGTTGATAAAGGAATCCTTCGATCGAAACTTCAAATCAAAAAGGA
TGAAGGAGAAAAACCTATATTGTATAAATTTAGGTAACACAAAACGATCTCAAAAATGACGACCTTAATCGCGATTTCTA
TTTTTTATAAACAAAATCGAAATATTGTGAATCAATTCGAAGTTTAAGAAATAATATTTATTGATC-AAATGATTCACTT
CATAGTCTGATAGATCCTTGATGGAA-TTAATCGGACGAGAATAAAGA-TAGAGTCCCATTTTACATGTCAATACTGACA
ACAATGAAATTTATAGTAAGATGCTTTTTTTCATTATTATTTATTTGAATTATTTAGAATCTATATCATTTTTCATTTTC
AAACTTA-GAAAGTCTTCTTTTATTTATAAAATCCAAGAAATTCCCGGTCCACAACTTTTTGAATTTACTACTTTTGAGT
TTCTTTTCATTGACATAGACCTAAGTCATAT
>AR_Type205_L33_F146
AATTGGATTGAGCCTTGGTATGGAAACCTACTAAGTGATAACTTTCAAATTCAGAGAAACCCTGGAATTAACAATGGGCA
ATCCTGAGCCAAATCCTGGTTTACGCGAACAAACCGGAGTTTACAAAGCGCGAAAAAAGGGATAGGTGCAGAGACTCAAT
GGAAGCTGTTCTAACAAATGGAGTTCACTACCTTGTGTTGATAAAGGAATCCTTCGATCGAAACTTCAAATCAAAAAGGA
TGAAGGAGAAAAACCTATATTGTATAAATTTAGGTAACACAAAACGATCTCAAAAATGACGACCTTAATCGCGATTTCTA
TTTTTTATAAACAAAATCGAAATATTGTGAATCAATTCGAAGTTTAAGAAATAATATTTATTGATC-AAATGATTCACTT
CATAGTCTGATAGATCCTTGATGGAA-TTAATCGGACGAGAATAAAGA-TAGAGTCCCATTTTACATGTCAATACTGACA
ACAATGAAATTTATAGTAAGATGCTTTTTTTCATTATTATTTATTTGAATTATTTAGAATCTATATCATTTTTCATTTTC
AAACTTA-GAAAGTCTTCTTTTATTTATAAAATCCAAGAAATTCCCGGTCCACAACTTTTTGAATTTACTACTTTTGAGT
TTCTTTTCATTGACATAGACCTAAGTCATAT
>AR_Type206_L33_F147
AATTGGATTGAGCCTTGGTATGGAAACCTACTAAGTGATAACTTTCAAATTCAGAGAAACCCTGGAATTAACAATGGGCA
ATCCTGAGCCAAATCCTGGTTTACGCGAACAAACCGGAGTTTACAAAGCGCGAAAAAAGGGATAGGTGCAGAGACTCAAT
GGAAGCTGTTCTAACAAATGGAGTTCACTACCTTGTGTTGATAAAGGAATCCTTCGATCGAAACTTCAAATCAAAAAGGA
TGAAGGAGAAAAACCTATATTGTATAAATTTAGGTAACACAAAACGATCTCAAAAATGACGACCTTAATCGCGATTTCTA
TTTTTTATAAACAAAATCGAAATATTGTGAATCAATTCGAAGTTTAAGAAATAATATTTATTGATC-AAATGATTCACTT
CATAGTCTGATAGATCCTTGATGGAA-TTAATCGGACGAGAATAAAGA-TAGAGTCCCATTTTACATGTCAATACTGACA
ACAATGAAATTTATAGTAAGATGCTTTTTTTCATTATTATTTATTTGAATTATTTAGAATCTATATCATTTTTCATTTTC
AAACTTA-GAAAGTCTTCTTTTATTTATAAAATCCAAGAAATTCCCGGTCCACAACTTTTTGAATTTACTACTTTTGAGT
TTCTTTTCATTGACATAGACCTAAGTCATAT
>AT_Type207_L34_F157
AATTGGATTGAGCCTTGGTATGGAAACCTACTAAGTGATAACTTTCAAATTCAGAGAAACCCTGGAATTAACAATGGGCA
ATCCTGAGCCAAATCCTGGTTTACGCGAACAAACCGGAGTTTACAAAGCGCGAAAAAAGGGATAGGTGCAGAGACTCAAT
GGAAGCTGTTCTAACAAATGGAGTTCACTACCTTGTGTTGATAAAGGAATCCTTCGATCGAAACTTCAAATCAAAAAGGA
TGAAGGAGAAAAACCTATATTGTATAAATTTAGGTAACACAAAACGATCTCAAAAATGACGACCTTAATCTCGATTTCTA
TTTTTTATAAACAAAATCGAAATGTTGTGAATCAATTCGAAGTTTAAGAAATAATATTTATTGATC-AAATGATTCACTT
CATAGTCTGATAGATCCTTGATGGAA-TTAATCGGACGAGAATAAAGA-TAGAGTCCCTTTTTACATGTCAATACTGACA
ACAATGAAATTTATAGTAAGATGCTTTTTTTCGTTATTATTTATTTGAATTATTTAGAATCTATATCATTTTTCATTTTC
AAACTTA-GAAAGTCTTCTTTTATTTATAAAATCCAAGAAATTCCCGGTCCACAACTTTTTGAATTTACTACTTTTGAGT
TTCTTTTCATTGACATAGACCTAAGTCATAT
>A_Type208_L2_F156
AATTGGATTGAGCCTTGGTATGGAAACCTACTAAGTGATAACTTTCAAATTCAGAGAAACCCTGGAATTAACAATGGGCA
ATCCTGAGCCAAATCCTGGTTTACGCGAACAAACCGGAGTTTACAAAGCGCGAAAAAAGGGATAGGTGCAGAGACTCAAT
GGAAGCTGTTCTAACAAATGGAGTTCACTACCTTGTGTTGATAAAGGAATCCTTCGATCGAAACTTCAAATCAAAAAGGA
TGAAGGAGAAAAACCTATATTGTATAAATTTAGGTAACACAAAACGATCTCAAAAATGACGACCTTAATCTCGATTTCTA
TTTTTTATAAACAAAATCGAAATGTTGTGAATCAATTCGAAGTTTAAGAAATAATATTTATTGATC-AAATGATTCACTT
CATAGTCTGATAGATCCTTGATGGAATTTAATCGGACGAGAATAAAGA-TAGAGTCCCATTTTACATGTCAATACTGACA
ACAATGAAATTTATAGTAAGATGCTTTTTTTCGTTATTATTTATTTGAATTATTTAGAATCTATATCATTTTTCATTTTC
AAACTTA-GAAAGTCTTCTTTTATTTATAAAATCCAAGAAATTCCCGGTCCACAACTTTTTGAATTTACTACTTTTGAGT
TTCTTTTCATTGACATAGACCTAAGTCATAT
>A_Type209_L2_F125
AATTGGATTGAGCCTTGGTATGGAAACCTACTAAGTGATAACTTTCAAATTCAGAGAAACCCTGGAATTAACAATGGGCA
ATCCTGAGCCAAATCCTGGTTTACGCGAACAAACCGGAGTTTACAAAGCGCGAAAAAAGGGATAGGTGCAGAGACTCAAT
GGAAGCTGTTCTAACAAATGGAGTTCACTACCTTGTGTTGATAAAGGAATCCTTCGATCGAAACTTCAAATCAAAAAGGA
TGAAGGAGAAAAACCTATATTGTATAAATTTAGGTAACACAAAACGATCTCAAAAATGACGACCTTAATCTCGATTTCTA
TTTTTTATAAACAAAATCGAAATGTTGTGAATCAATTCGAAGTTTAAGAAATAATATTTATTGATC-AAATGATTCACTT
CATAGTCTGATAGATCCTTGATGGAATTTAATCGGACGAGAATAAAGA-TAGAGTCCCATTTTACATGTCAATACTGACA
ACAATGAAATTTATAGTAAGATGCTTTTTTTCGTTATTATTTATTTGAATTATTTAGAATCTATATCATTTTTCATTTTC
AAACTTA-GAAAGTCTTCTTTTATTTATAAAATCCAAGAAATTCCCGGTCCACAACTTTTTGAATTTACTACTTTTGAGT
TTCTTTTCATTGACATAGACCTAAGTCATAT
>AU_Type210_L2_F136
AATTGGATTGAGCCTTGGTATGGAAACCTACTAAGTGATAACTTTCAAATTCAGAGAAACCCTGGAATTAACAATGGGCA
ATCCTGAGCCAAATCCTGGTTTACGCGAACAAACCGGAGTTTACAAAGCGCGAAAAAAGGGATAGGTGCAGAGACTCAAT
GGAAGCTGTTCTAACAAATGGAGTTCACTACCTTGTGTTGATAAAGGAATCCTTCGATCGAAACTTCAAATCAAAAAGGA
TGAAGGAGAAAAACCTATATTGTATAAATTTAGGTAACACAAAACGATCTCAAAAATGACGACCTTAATCTCGATTTCTA
TTTTTTATAAACAAAATCGAAATGTTGTGAATCAATTCGAAGTTTAAGAAATAATATTTATTGATC-AAATGATTCACTT
CATAGTCTGATAGATCCTTGATGGAATTTAATCGGACGAGAATAAAGA-TAGAGTCCCATTTTACATGTCAATACTGACA
ACAATGAAATTTATAGTAAGATGCCTTTTTTCGTTATTATTTATTTGAATTATTTAGAATCTATATCATTTTTCATTTTC
AAACTTA-GAAAGTCTTCTTTTATTTATAAAATCCAAGAAATTCCCGGTCCACAACTTTTTGAATTTACTACTTTTGAGT
TTCTTTTCATTGACATAGACCTAAGTCATAT
>C_Type211_L2_F137
AATTGGATTGAGCCTTGGTATGGAAACCTACTAAGTGATAACTTTCAAATTCAGAGAAACCCTGGAATTAACAATGGGCA
ATCCTGAGCCAAATCCTGGTTTACGCGAACAAACCGGAGTTTACAAAGCGCGAAAAAAGGGATAGGTGCAGAGACTCAAT
GGAAGCTGTTCTAACAAATGGAGTTCACTACCTTGTGTTGATAAAGGAATCCTTCGATCGAAACTTCAAATCAAAAAGGA
TGAAGGAGAAAAACCTATATTGTATAAATTTAGGTAACACAAAACGATCTCAAAAATGACGACCTTAATCTCGATTTCTA
TTTTTTATAAACAAAATCGAAATGTTGTGAATCAATTCGAAGTTTAAGAAATAATATTTATTGATC-AAATGATTCACTT
CATAGTCTGATAGATCCTTGATGGAATTTAATCGGACGAGAATAAAGA-TAGAGTCCCATTTTACATGTCAATACTGACA
ACAATGAAATTTATAGTAAGATGCTTTTTTTCGTTATTATTTATTTGAATTATTTAGAATCTATATCATTTTTCATTTTC
AAACTTACGAAAGTCTTCTTTTATTTATAAAATCCAAGAAATTCCCGGTCCACAACTTTTTGAATTTACTACTTTTGAGT
TTCTTTTCATTGACATAGACCTAAGTCATAT
>A_Type213_L2_F160
AATTGGATTGAGCCTTGGTATGGAAACCTACTAAGTGATAACTTTCAAATTCAGAGAAACCCTGGAATTAACAATGGGCA
ATCCTGAGCCAAATCCTGGTTTACGCGAACAAACCGGAGTTTACAAAGCGCGAAAAAAGGGATAGGTGCAGAGACTCAAT
GGAAGCTGTTCTAACAAATGGAGTTCACTACCTTGTGTTGATAAAGGAATCCTTCGATCGAAACTTCAAATCAAAAAGGA
TGAAGGAGAAAAACCTATATTGTATAAATTTAGGTAACACAAAACGATCTCAAAAATGACGACCTTAATCTCGATTTCTA
TTTTTTATAAACAAAATCGAAATGTTGTGAATCAATTCGAAGTTTAAGAAATAATATTTATTGATC-AAATGATTCACTT
CATAGTCTGATAGATCCTTGATGGAATTTAATCGGACGAGAATAAAGA-TAGAGTCCCATTTTACATGTCAATACTGACA
ACAATGAAATTTATAGTAAGATGCTTTTTTTCGTTATTATTTATTTGAATTATTTAGAATCTATATCATTTTTCATTTTC
AAACTTA-GAAAGTCTTCTTTTATTTATAAAATCCAAGAAATTCCCGGTCCACAACTTTTTGAATTTACTACTTTTGAGT
TTCTTTTCATTGACATAGACCTAAGTCATAT
>A_Type214_L2_F163
AATTGGATTGAGCCTTGGTATGGAAACCTACTAAGTGATAACTTTCAAATTCAGAGAAACCCTGGAATTAACAATGGGCA
ATCCTGAGCCAAATCCTGGTTTACGCGAACAAACCGGAGTTTACAAAGCGCGAAAAAAGGGATAGGTGCAGAGACTCAAT
GGAAGCTGTTCTAACAAATGGAGTTCACTACCTTGTGTTGATAAAGGAATCCTTCGATCGAAACTTCAAATCAAAAAGGA
TGAAGGAGAAAAACCTATATTGTATAAATTTAGGTAACACAAAACGATCTCAAAAATGACGACCTTAATCTCGATTTCTA
TTTTTTATAAACAAAATCGAAATGTTGTGAATCAATTCGAAGTTTAAGAAATAATATTTATTGATC-AAATGATTCACTT
CATAGTCTGATAGATCCTTGATGGAATTTAATCGGACGAGAATAAAGA-TAGAGTCCCATTTTACATGTCAATACTGACA
ACAATGAAATTTATAGTAAGATGCTTTTTTTCGTTATTATTTATTTGAATTATTTAGAATCTATATCATTTTTCATTTTC
AAACTTA-GAAAGTCTTCTTTTATTTATAAAATCCAAGAAATTCCCGGTCCACAACTTTTTGAATTTACTACTTTTGAGT
TTCTTTTCATTGACATAGACCTAAGTCATAT
>A_Type215_L2_F164
AATTGGATTGAGCCTTGGTATGGAAACCTACTAAGTGATAACTTTCAAATTCAGAGAAACCCTGGAATTAACAATGGGCA
ATCCTGAGCCAAATCCTGGTTTACGCGAACAAACCGGAGTTTACAAAGCGCGAAAAAAGGGATAGGTGCAGAGACTCAAT
GGAAGCTGTTCTAACAAATGGAGTTCACTACCTTGTGTTGATAAAGGAATCCTTCGATCGAAACTTCAAATCAAAAAGGA
TGAAGGAGAAAAACCTATATTGTATAAATTTAGGTAACACAAAACGATCTCAAAAATGACGACCTTAATCTCGATTTCTA
TTTTTTATAAACAAAATCGAAATGTTGTGAATCAATTCGAAGTTTAAGAAATAATATTTATTGATC-AAATGATTCACTT
CATAGTCTGATAGATCCTTGATGGAATTTAATCGGACGAGAATAAAGA-TAGAGTCCCATTTTACATGTCAATACTGACA
ACAATGAAATTTATAGTAAGATGCTTTTTTTCGTTATTATTTATTTGAATTATTTAGAATCTATATCATTTTTCATTTTC
AAACTTA-GAAAGTCTTCTTTTATTTATAAAATCCAAGAAATTCCCGGTCCACAACTTTTTGAATTTACTACTTTTGAGT
TTCTTTTCATTGACATAGACCTAAGTCATAT
>A_Type216_L2_F166
AATTGGATTGAGCCTTGGTATGGAAACCTACTAAGTGATAACTTTCAAATTCAGAGAAACCCTGGAATTAACAATGGGCA
ATCCTGAGCCAAATCCTGGTTTACGCGAACAAACCGGAGTTTACAAAGCGCGAAAAAAGGGATAGGTGCAGAGACTCAAT
GGAAGCTGTTCTAACAAATGGAGTTCACTACCTTGTGTTGATAAAGGAATCCTTCGATCGAAACTTCAAATCAAAAAGGA
TGAAGGAGAAAAACCTATATTGTATAAATTTAGGTAACACAAAACGATCTCAAAAATGACGACCTTAATCTCGATTTCTA
TTTTTTATAAACAAAATCGAAATGTTGTGAATCAATTCGAAGTTTAAGAAATAATATTTATTGATC-AAATGATTCACTT
CATAGTCTGATAGATCCTTGATGGAATTTAATCGGACGAGAATAAAGA-TAGAGTCCCATTTTACATGTCAATACTGACA
ACAATGAAATTTATAGTAAGATGCTTTTTTTCGTTATTATTTATTTGAATTATTTAGAATCTATATCATTTTTCATTTTC
AAACTTA-GAAAGTCTTCTTTTATTTATAAAATCCAAGAAATTCCCGGTCCACAACTTTTTGAATTTACTACTTTTGAGT
TTCTTTTCATTGACATAGACCTAAGTCATAT
>A_Type217_L2_F167
AATTGGATTGAGCCTTGGTATGGAAACCTACTAAGTGATAACTTTCAAATTCAGAGAAACCCTGGAATTAACAATGGGCA
ATCCTGAGCCAAATCCTGGTTTACGCGAACAAACCGGAGTTTACAAAGCGCGAAAAAAGGGATAGGTGCAGAGACTCAAT
GGAAGCTGTTCTAACAAATGGAGTTCACTACCTTGTGTTGATAAAGGAATCCTTCGATCGAAACTTCAAATCAAAAAGGA
TGAAGGAGAAAAACCTATATTGTATAAATTTAGGTAACACAAAACGATCTCAAAAATGACGACCTTAATCTCGATTTCTA
TTTTTTATAAACAAAATCGAAATGTTGTGAATCAATTCGAAGTTTAAGAAATAATATTTATTGATC-AAATGATTCACTT
CATAGTCTGATAGATCCTTGATGGAATTTAATCGGACGAGAATAAAGA-TAGAGTCCCATTTTACATGTCAATACTGACA
ACAATGAAATTTATAGTAAGATGCTTTTTTTCGTTATTATTTATTTGAATTATTTAGAATCTATATCATTTTTCATTTTC
AAACTTA-GAAAGTCTTCTTTTATTTATAAAATCCAAGAAATTCCCGGTCCACAACTTTTTGAATTTACTACTTTTGAGT
TTCTTTTCATTGACATAGACCTAAGTCATAT
>A_Type218_L2_F168
AATTGGATTGAGCCTTGGTATGGAAACCTACTAAGTGATAACTTTCAAATTCAGAGAAACCCTGGAATTAACAATGGGCA
ATCCTGAGCCAAATCCTGGTTTACGCGAACAAACCGGAGTTTACAAAGCGCGAAAAAAGGGATAGGTGCAGAGACTCAAT
GGAAGCTGTTCTAACAAATGGAGTTCACTACCTTGTGTTGATAAAGGAATCCTTCGATCGAAACTTCAAATCAAAAAGGA
TGAAGGAGAAAAACCTATATTGTATAAATTTAGGTAACACAAAACGATCTCAAAAATGACGACCTTAATCTCGATTTCTA
TTTTTTATAAACAAAATCGAAATGTTGTGAATCAATTCGAAGTTTAAGAAATAATATTTATTGATC-AAATGATTCACTT
CATAGTCTGATAGATCCTTGATGGAATTTAATCGGACGAGAATAAAGA-TAGAGTCCCATTTTACATGTCAATACTGACA
ACAATGAAATTTATAGTAAGATGCTTTTTTTCGTTATTATTTATTTGAATTATTTAGAATCTATATCATTTTTCATTTTC
AAACTTA-GAAAGTCTTCTTTTATTTATAAAATCCAAGAAATTCCCGGTCCACAACTTTTTGAATTTACTACTTTTGAGT
TTCTTTTCATTGACATAGACCTAAGTCATAT
>A_Type219_L2_F169
AATTGGATTGAGCCTTGGTATGGAAACCTACTAAGTGATAACTTTCAAATTCAGAGAAACCCTGGAATTAACAATGGGCA
ATCCTGAGCCAAATCCTGGTTTACGCGAACAAACCGGAGTTTACAAAGCGCGAAAAAAGGGATAGGTGCAGAGACTCAAT
GGAAGCTGTTCTAACAAATGGAGTTCACTACCTTGTGTTGATAAAGGAATCCTTCGATCGAAACTTCAAATCAAAAAGGA
TGAAGGAGAAAAACCTATATTGTATAAATTTAGGTAACACAAAACGATCTCAAAAATGACGACCTTAATCTCGATTTCTA
TTTTTTATAAACAAAATCGAAATGTTGTGAATCAATTCGAAGTTTAAGAAATAATATTTATTGATC-AAATGATTCACTT
CATAGTCTGATAGATCCTTGATGGAATTTAATCGGACGAGAATAAAGA-TAGAGTCCCATTTTACATGTCAATACTGACA
ACAATGAAATTTATAGTAAGATGCTTTTTTTCGTTATTATTTATTTGAATTATTTAGAATCTATATCATTTTTCATTTTC
AAACTTA-GAAAGTCTTCTTTTATTTATAAAATCCAAGAAATTCCCGGTCCACAACTTTTTGAATTTACTACTTTTGAGT
TTCTTTTCATTGACATAGACCTAAGTCATAT
>A_Type221_L2_F171
AATTGGATTGAGCCTTGGTATGGAAACCTACTAAGTGATAACTTTCAAATTCAGAGAAACCCTGGAATTAACAATGGGCA
ATCCTGAGCCAAATCCTGGTTTACGCGAACAAACCGGAGTTTACAAAGCGCGAAAAAAGGGATAGGTGCAGAGACTCAAT
GGAAGCTGTTCTAACAAATGGAGTTCACTACCTTGTGTTGATAAAGGAATCCTTCGATCGAAACTTCAAATCAAAAAGGA
TGAAGGAGAAAAACCTATATTGTATAAATTTAGGTAACACAAAACGATCTCAAAAATGACGACCTTAATCTCGATTTCTA
TTTTTTATAAACAAAATCGAAATGTTGTGAATCAATTCGAAGTTTAAGAAATAATATTTATTGATC-AAATGATTCACTT
CATAGTCTGATAGATCCTTGATGGAATTTAATCGGACGAGAATAAAGA-TAGAGTCCCATTTTACATGTCAATACTGACA
ACAATGAAATTTATAGTAAGATGCTTTTTTTCGTTATTATTTATTTGAATTATTTAGAATCTATATCATTTTTCATTTTC
AAACTTA-GAAAGTCTTCTTTTATTTATAAAATCCAAGAAATTCCCGGTCCACAACTTTTTGAATTTACTACTTTTGAGT
TTCTTTTCATTGACATAGACCTAAGTCATAT
>A_Type222_L2_F172
AATTGGATTGAGCCTTGGTATGGAAACCTACTAAGTGATAACTTTCAAATTCAGAGAAACCCTGGAATTAACAATGGGCA
ATCCTGAGCCAAATCCTGGTTTACGCGAACAAACCGGAGTTTACAAAGCGCGAAAAAAGGGATAGGTGCAGAGACTCAAT
GGAAGCTGTTCTAACAAATGGAGTTCACTACCTTGTGTTGATAAAGGAATCCTTCGATCGAAACTTCAAATCAAAAAGGA
TGAAGGAGAAAAACCTATATTGTATAAATTTAGGTAACACAAAACGATCTCAAAAATGACGACCTTAATCTCGATTTCTA
TTTTTTATAAACAAAATCGAAATGTTGTGAATCAATTCGAAGTTTAAGAAATAATATTTATTGATC-AAATGATTCACTT
CATAGTCTGATAGATCCTTGATGGAATTTAATCGGACGAGAATAAAGA-TAGAGTCCCATTTTACATGTCAATACTGACA
ACAATGAAATTTATAGTAAGATGCTTTTTTTCGTTATTATTTATTTGAATTATTTAGAATCTATATCATTTTTCATTTTC
AAACTTA-GAAAGTCTTCTTTTATTTATAAAATCCAAGAAATTCCCGGTCCACAACTTTTTGAATTTACTACTTTTGAGT
TTCTTTTCATTGACATAGACCTAAGTCATAT
>AU_Type223_L2_F174
AATTGGATTGAGCCTTGGTATGGAAACCTACTAAGTGATAACTTTCAAATTCAGAGAAACCCTGGAATTAACAATGGGCA
ATCCTGAGCCAAATCCTGGTTTACGCGAACAAACCGGAGTTTACAAAGCGCGAAAAAAGGGATAGGTGCAGAGACTCAAT
GGAAGCTGTTCTAACAAATGGAGTTCACTACCTTGTGTTGATAAAGGAATCCTTCGATCGAAACTTCAAATCAAAAAGGA
TGAAGGAGAAAAACCTATATTGTATAAATTTAGGTAACACAAAACGATCTCAAAAATGACGACCTTAATCTCGATTTCTA
TTTTTTATAAACAAAATCGAAATGTTGTGAATCAATTCGAAGTTTAAGAAATAATATTTATTGATC-AAATGATTCACTT
CATAGTCTGATAGATCCTTGATGGAATTTAATCGGACGAGAATAAAGA-TAGAGTCCCATTTTACATGTCAATACTGACA
ACAATGAAATTTATAGTAAGATGCCTTTTTTCGTTATTATTTATTTGAATTATTTAGAATCTATATCATTTTTCATTTTC
AAACTTA-GAAAGTCTTCTTTTATTTATAAAATCCAAGAAATTCCCGGTCCACAACTTTTTGAATTTACTACTTTTGAGT
TTCTTTTCATTGACATAGACCTAAGTCATAT
>BE_Type224_L2_F176
AATTGGATTGAGCCTTGGTATGGAAACCTACTAAGTGATAACTTTCAAATTCAGAGAAACCCTGGAATTAACAATGGGCA
ATCCTGAGCCAAATCCTGGTTTACGCGAACAAACCGGAGTTTACAAAGCGCGAAAAAAGGGATAGGTGCAGAGACTCAAT
GGAAGCTGTTCTAACAAATGGAGTTCACTACCTTGTGTTGATAAAGGAATCCTTCGATCGAAACTTCAAATCAAAAAGGA
TGAAGGAGAAAAACCTATATTGTATAAATTTAGGTAACACAAAACGATCTCAAAAATGACGACCTTAATCTCGATTTCTA
TTTTTTATAAACAAAATCGAAATGTTGTGAATCAATTCGAAGTTTAAGAAATAATATTTATTGATC-AAATGATTCACTT
CATAGTCTGATAGATCCTTGATGGAATTTAATCGGACGAGAATAAAGA-TAGAGTCCCATTTTACATGTCAATACTGACA
ACAATGAAATTTATAGTAAGATGCTTTTTTTCGTTATTATTTATTTGAATTATTTAGAATCTATATCATTTTGCATTTTC
AAACTTA-GAAAGTCTTCTTTTATTTATAAAATCCAAGAAATTCCCGGTCCACAACTTTTTGAATTTACTACTTTTGAGT
TTCTTTTCATTGACATAGACCTAAGTCATAT
>E_Type225_L4_F91
AATTGGATTGAGCCTTGGTATGGAAACCTACTAAGTGATAACTTTCAAATTCAGAGAAACCCTGGAATTAACAATGGGCA
ATCCTGAGCCAAATCCTGGTTTACGCGAACAAACCGGAGTTTACAAAGCGCGAAAAAAGGGATAGGTGCAGAGACTCAAT
GGAAGCTGTTCTAACAAATGGAGTTCACTACCTTGTGTTGATAAAGGAATCCTTCGATCGAAACTTCAAATCAAAAAGGA
TGAAGGAGAAAAACCTATATTGTATAAATTTAGGTAACACAAAACGATCTCAAAAATGACGACCTTAATCTCGATTTCTA
TTTTTTATAAACAAAATCGAAATGTTGTGAATCAATTCGAAGTTTAAGAAATAATATTTATTGATC-AAATGATTCACTT
CATAGTCTGATAGATCCTTGATGGAA-TTAATCGGACGAGAATAAAGA-TAGAGTCCCATTTTACATGTCAATGCTGACA
ACAATGAAATTTATAGTAAGATGCTTTTTTTCGTTATTATTTATTTGAATTATTTAGAATCTATATCATTTTTCATTTTC
AAACTTA-GAAAGTCTTCTTTTATTTATAAAATCCAAGAAATTCCCGGTCCACAACTTTTTGAATTTACTACTTTTGAGT
TTCTTTTCATTGACATAGACCTAAGTCATAT
>E_Type226_L4_F173
AATTGGATTGAGCCTTGGTATGGAAACCTACTAAGTGATAACTTTCAAATTCAGAGAAACCCTGGAATTAACAATGGGCA
ATCCTGAGCCAAATCCTGGTTTACGCGAACAAACCGGAGTTTACAAAGCGCGAAAAAAGGGATAGGTGCAGAGACTCAAT
GGAAGCTGTTCTAACAAATGGAGTTCACTACCTTGTGTTGATAAAGGAATCCTTCGATCGAAACTTCAAATCAAAAAGGA
TGAAGGAGAAAAACCTATATTGTATAAATTTAGGTAACACAAAACGATCTCAAAAATGACGACCTTAATCTCGATTTCTA
TTTTTTATAAACAAAATCGAAATGTTGTGAATCAATTCGAAGTTTAAGAAATAATATTTATTGATC-AAATGATTCACTT
CATAGTCTGATAGATCCTTGATGGAA-TTAATCGGACGAGAATAAAGA-TAGAGTCCCATTTTACATGTCAATGCTGACA
ACAATGAAATTTATAGTAAGATGCTTTTTTTCGTTATTATTTATTTGAATTATTTAGAATCTATATCATTTTTCATTTTC
AAACTTA-GAAAGTCTTCTTTTATTTATAAAATCCAAGAAATTCCCGGTCCACAACTTTTTGAATTTACTACTTTTGAGT
TTCTTTTCATTGACATAGACCTAAGTCATAT
>B_Type227_L6_F24
AATTGGATTGAGCCTTGGTATGGAAACCTACTAAGTGATAACTTTCAAATTCAGAGAAACCCTGGAATTAACAATGGGCA
ATCCTGAGCCAAATCCTGGTTTACGCGAACAAACCGGAGTTTACAAAGCGCGAAAAAAGGGATAGGTGCAGAGACTCAAT
GGAAGCTGTTCTAACAAATGGAGTTCACTACCTTGTGTTGATAAAGGAATCCTTCGATCGAAACTTCAAATCAAAAAGGA
TGAAGGAGAAAAACCTATATTGTATAAATTTAGGTAACACAAAACGATCTCAAAAATGACGACCTTAATCTCGATTTCTA
TTTTTTATAAACAAAATCGAAATGTTGTGAATCAATTCGAAGTTTAAGAAATAATATTTATTGATC-AAATGATTCACTT
CATAGTCTGATAGATCCTTGATGGAA-TTAATCGGACGAGAATAAAGA-TAGAGTCCCATTTTACATGTCAATACTGACA
ACAATGAAATTTATAGTAAGATGCTTTTTTTCGTTATTATTTATTTGAATTATTTAGAATCTATATCATTTTTCATTTTC
AAACTTA-GAAAGTCTTCTTTTATTTATAAAATCCAAGAAATTCCCGGTCCACAACTTTTTGAATTTACTACTTTTGAGT
TTCTTTTCATTGACATAGACCTAAGTCATAT
>B_Type228_L6_F158
AATTGGATTGAGCCTTGGTATGGAAACCTACTAAGTGATAACTTTCAAATTCAGAGAAACCCTGGAATTAACAATGGGCA
ATCCTGAGCCAAATCCTGGTTTACGCGAACAAACCGGAGTTTACAAAGCGCGAAAAAAGGGATAGGTGCAGAGACTCAAT
GGAAGCTGTTCTAACAAATGGAGTTCACTACCTTGTGTTGATAAAGGAATCCTTCGATCGAAACTTCAAATCAAAAAGGA
TGAAGGAGAAAAACCTATATTGTATAAATTTAGGTAACACAAAACGATCTCAAAAATGACGACCTTAATCTCGATTTCTA
TTTTTTATAAACAAAATCGAAATGTTGTGAATCAATTCGAAGTTTAAGAAATAATATTTATTGATC-AAATGATTCACTT
CATAGTCTGATAGATCCTTGATGGAA-TTAATCGGACGAGAATAAAGA-TAGAGTCCCATTTTACATGTCAATACTGACA
ACAATGAAATTTATAGTAAGATGCTTTTTTTCGTTATTATTTATTTGAATTATTTAGAATCTATATCATTTTTCATTTTC
AAACTTA-GAAAGTCTTCTTTTATTTATAAAATCCAAGAAATTCCCGGTCCACAACTTTTTGAATTTACTACTTTTGAGT
TTCTTTTCATTGACATAGACCTAAGTCATAT
>B_Type229_L6_F162
AATTGGATTGAGCCTTGGTATGGAAACCTACTAAGTGATAACTTTCAAATTCAGAGAAACCCTGGAATTAACAATGGGCA
ATCCTGAGCCAAATCCTGGTTTACGCGAACAAACCGGAGTTTACAAAGCGCGAAAAAAGGGATAGGTGCAGAGACTCAAT
GGAAGCTGTTCTAACAAATGGAGTTCACTACCTTGTGTTGATAAAGGAATCCTTCGATCGAAACTTCAAATCAAAAAGGA
TGAAGGAGAAAAACCTATATTGTATAAATTTAGGTAACACAAAACGATCTCAAAAATGACGACCTTAATCTCGATTTCTA
TTTTTTATAAACAAAATCGAAATGTTGTGAATCAATTCGAAGTTTAAGAAATAATATTTATTGATC-AAATGATTCACTT
CATAGTCTGATAGATCCTTGATGGAA-TTAATCGGACGAGAATAAAGA-TAGAGTCCCATTTTACATGTCAATACTGACA
ACAATGAAATTTATAGTAAGATGCTTTTTTTCGTTATTATTTATTTGAATTATTTAGAATCTATATCATTTTTCATTTTC
AAACTTA-GAAAGTCTTCTTTTATTTATAAAATCCAAGAAATTCCCGGTCCACAACTTTTTGAATTTACTACTTTTGAGT
TTCTTTTCATTGACATAGACCTAAGTCATAT
>B_Type230_L6_F175
AATTGGATTGAGCCTTGGTATGGAAACCTACTAAGTGATAACTTTCAAATTCAGAGAAACCCTGGAATTAACAATGGGCA
ATCCTGAGCCAAATCCTGGTTTACGCGAACAAACCGGAGTTTACAAAGCGCGAAAAAAGGGATAGGTGCAGAGACTCAAT
GGAAGCTGTTCTAACAAATGGAGTTCACTACCTTGTGTTGATAAAGGAATCCTTCGATCGAAACTTCAAATCAAAAAGGA
TGAAGGAGAAAAACCTATATTGTATAAATTTAGGTAACACAAAACGATCTCAAAAATGACGACCTTAATCTCGATTTCTA
TTTTTTATAAACAAAATCGAAATGTTGTGAATCAATTCGAAGTTTAAGAAATAATATTTATTGATC-AAATGATTCACTT
CATAGTCTGATAGATCCTTGATGGAA-TTAATCGGACGAGAATAAAGA-TAGAGTCCCATTTTACATGTCAATACTGACA
ACAATGAAATTTATAGTAAGATGCTTTTTTTCGTTATTATTTATTTGAATTATTTAGAATCTATATCATTTTTCATTTTC
AAACTTA-GAAAGTCTTCTTTTATTTATAAAATCCAAGAAATTCCCGGTCCACAACTTTTTGAATTTACTACTTTTGAGT
TTCTTTTCATTGACATAGACCTAAGTCATAT
>L_Type231_L7_F44
AATTGGATTGAGCCTTGGTATGGAAACCTACTAAGTGATAACTTTCAAATTCAGAGAAACCCTGGAATTAACAATGGGCA
ATCCTGAGCCAAATCCTGGTTTACGCGAACAAACCGGAGTTTACAAAGCGCGAAAAAAGGGATAGGTGCAGAGACTCAAT
GGAAGCTGTTCTAACAAATGGAGTTCACTACCTTGTGTTGATAAAGGAATCCTTCGATCGAAACTTCAAATCAAAAAGGA
TGAAGGAGAAAAACCTATATTGTATAAATTTAGGTAACACAAAACGATCTCAAAAATGACGACCTTAATCTCGATTTCTA
TTTTTTATAAACAAAATCGAAATGTTGTTAATCAATTCGAAGTTTAAGAAATAATATTTATTGATC-AAATGATTCACTT
CATAGTCTGATAGATCCTTGATGGAATTTAATCGGACGAGAATAAAGA-TAGAGTCCCATTTTACATGTCAATACTGACA
ACAATGAAATTTATAGTAAGATGCTTTTTTTCGTTATTATTTATTTGAATTATTTAGAATCTATATCATTTTTCATTTTC
AAACTTA-GAAAGTCTTCTTTTATTTATAAAATCCAAGAAATTCCCGGTCCACAACTTTTTGAATTTACTACTTTTGAGT
TTCTTTTCATTGACATAGACCTAAGTCATAT
>L_Type232_L7_F84
AATTGGATTGAGCCTTGGTATGGAAACCTACTAAGTGATAACTTTCAAATTCAGAGAAACCCTGGAATTAACAATGGGCA
ATCCTGAGCCAAATCCTGGTTTACGCGAACAAACCGGAGTTTACAAAGCGCGAAAAAAGGGATAGGTGCAGAGACTCAAT
GGAAGCTGTTCTAACAAATGGAGTTCACTACCTTGTGTTGATAAAGGAATCCTTCGATCGAAACTTCAAATCAAAAAGGA
TGAAGGAGAAAAACCTATATTGTATAAATTTAGGTAACACAAAACGATCTCAAAAATGACGACCTTAATCTCGATTTCTA
TTTTTTATAAACAAAATCGAAATGTTGTTAATCAATTCGAAGTTTAAGAAATAATATTTATTGATC-AAATGATTCACTT
CATAGTCTGATAGATCCTTGATGGAATTTAATCGGACGAGAATAAAGA-TAGAGTCCCATTTTACATGTCAATACTGACA
ACAATGAAATTTATAGTAAGATGCTTTTTTTCGTTATTATTTATTTGAATTATTTAGAATCTATATCATTTTTCATTTTC
AAACTTA-GAAAGTCTTCTTTTATTTATAAAATCCAAGAAATTCCCGGTCCACAACTTTTTGAATTTACTACTTTTGAGT
TTCTTTTCATTGACATAGACCTAAGTCATAT
>L_Type233_L7_F165
AATTGGATTGAGCCTTGGTATGGAAACCTACTAAGTGATAACTTTCAAATTCAGAGAAACCCTGGAATTAACAATGGGCA
ATCCTGAGCCAAATCCTGGTTTACGCGAACAAACCGGAGTTTACAAAGCGCGAAAAAAGGGATAGGTGCAGAGACTCAAT
GGAAGCTGTTCTAACAAATGGAGTTCACTACCTTGTGTTGATAAAGGAATCCTTCGATCGAAACTTCAAATCAAAAAGGA
TGAAGGAGAAAAACCTATATTGTATAAATTTAGGTAACACAAAACGATCTCAAAAATGACGACCTTAATCTCGATTTCTA
TTTTTTATAAACAAAATCGAAATGTTGTTAATCAATTCGAAGTTTAAGAAATAATATTTATTGATC-AAATGATTCACTT
CATAGTCTGATAGATCCTTGATGGAATTTAATCGGACGAGAATAAAGA-TAGAGTCCCATTTTACATGTCAATACTGACA
ACAATGAAATTTATAGTAAGATGCTTTTTTTCGTTATTATTTATTTGAATTATTTAGAATCTATATCATTTTTCATTTTC
AAACTTA-GAAAGTCTTCTTTTATTTATAAAATCCAAGAAATTCCCGGTCCACAACTTTTTGAATTTACTACTTTTGAGT
TTCTTTTCATTGACATAGACCTAAGTCATAT
>AV_Type234_L19_F5
AATTGGATTGAGCCTTGGTATGGAAACCTACTAAGTGATAACTTTCAAATTCAGAGAAACCCTGGAATTAACAATGGGCA
ATCCTGAGCCAAATCCTGGTTTACGCGAACAAACCGGAGTTTACAAAGCGCGAAAAAAGGGATAGGTGCAGAGACTCAAT
GGAAGCTGTTCTAACAAATGGAGTTCACTACCTTGTGTTGATAAAGGAATCCTTCGATCGAAACTTCAAATCAAAAAGGA
TGAAGGAGAAAAACCTATATTGTATAAATTTAGGTAACACAAAACGATCTCAAAAATGACGACCTTAATCTCGATTTCTA
TTTTTTATAAACAAAATCGAAATGTTGTGAATCAATTCGAAGTTTAAGAAATAATATTTATTGATC-AAATGATTCACTT
CATAGTCTGATAGATCCTTGATGGAATTTAATTGGACGAGAATAAAGA-TAGAGTCCCATTTTACATGTCAATACTGACA
ACAATGAAATTTATAGTAAGATGCTTTTTTTCGTTATTATTTATTTGAATTATTTAGAATCTATATCATTTTTCATTTTC
AAACTTA-GAAAGTCTTCTTTTATTTATAAAATCCAAGAAATTCCCGGTCCACAACTTTTTGAATTTACTACTTTTGAGT
TTCTTTTCATTGACATAGACCTAAGTCATAT
>AW_Type235_L35_F3
AATTGGATTGAGCCTTGGTATGGAAACCTACTAAGTGATAACTTTCAAATTCAGAGAAACCCTGGAATTAACAATGGGCA
ATCCTGAGCCAAATCCTGGTTTACGCGAACAAACCGGAGTTTACAAAGCGCGAAAAAAGGGATAGGTGCAGAGACTCAAT
GGAAGCTGTTCTAACAAATGGAGTTCACTACCTTGTGTTGATAAAGGAATCCTTCGATCGAAACTTCAAATCAAAAAGGA
TGAAGGAGAAAAACCTATATTGTATAAATTTAGGTAACACAAAACGATCTCAAAAATGACGACCTTAATCTCGATTTCTA
TTTTTTATAAAAAAAATCGAAATGTTGTGAATCAATTCGAAGTTTAAGAAATAATATTTATTGATC-AAATGATTCACTT
CATAGTCTGATAGATCCTTGATGGAATTTAATCGGACGAGAATAAAGA-TAGAGTCCCATTTTACATGTCAATACTGACA
ACAATGAAATTTATAGTAAGATGCTTTTTTTCGTTATTATTTATTTGAATTATTTAGAATCTATATCATTTTTCATTTTC
AAACTTA-GAAAGTCTTCTTTTATTTATAAAATCCAAGAAATTCCCGGTCCACAACTTTTTGAATTTACTACTTTTGAGT
TTCTTTTCATTGACATAGACCTAAGTCATAT
>AX_Type236_L36_F159
AATTGGATTGAGCCTTGGTATGGAAACCTACTAAGTGATAACTTTCAAATTCAGAGAAACCCTGGAATTAACAATGGGCA
ATCCTGAGCCAAATCCTGGTTTACGCGAACAAACCGGAGTTTACAAAGCGCGAAAAAAGGGATAGGTGCAGAGACTCAAT
GGAAGCTGTTCTAACAAATGGAGTTCACTACCTTGTGTTGATAAAGGAATCCTTCGATCGAAACTTCAAATCAAAAAGGA
TGAAGGAGAAAAACCTATATTGTATAAATTTAGGTAACACAAAACGATCTCAAAAATGACGACCTTAATCTCGATTTCTA
TTTTTTATAAACAAAATCGAAATGTTGTGAATCAATTCGAAGTTTAATAAATAATATTTATTGATC-AAATGATTCACTT
CATAGTCTGATAGATCCTTGATGGAATTTAATCGGACGAGAATAAAGA-TAGAGTCCCATTTTACATGTCAATACTGACA
ACAATGAAATTTATAGTAAGATGCTTTTTTTCGTTATTATTTATTTGAATTATTTAGAATCTATATCATTTTTCATTTTC
AAACTTA-GAAAGTCTTCTTTTATTTATAAAATCCAAGAAATTCCCGGTCCACAACTTTTTGAATTTACTACTTTTGAGT
TTCTTTTCATTGACATAGACCTAAGTCATAT
>AY_Type237_L37_F1
AATTGGATTGAGCCTTGGTATGGAAACCTACTAAGTGATAACTTTCAAATTCAGAGAAACCCTGGAATTAACAATGGGCA
ATCCTGAGCCAAATCCTGGTTTACGCGAACAAACCGGAGTTTACAAAGCGCGAAAAAAGGGATAGGTGCAGAGACTCAAT
GGAAGCTGTTCTAACAAATGGAGTTCACTACCTTGTGTTGATAAAGGAATCCTTCGATCGAAACTTCAAATAAAAAAGGA
TGAAGGAGAAAAACCTATATTGTATAAATTTAGGTAACACAAAACGATCTCAAAAATGACGACCTTAATCTCGATTTCTA
TTTTTTATAAACAAAATCGAAATGTTGTGAATCAATTCGAAGTTTAAGAAATAATATTTATTGATC-AAATGATTCACTT
CATAGTCTGATAGATCCTTGATGGAATTTAATCGGACGAGAATAAAGA-TAGAGTCCCATTTTACATGTCAATACTGACA
ACAATGAAATTTATAGTAAGATGCTTTTTTTCGTTATTATTTATTTGAATTATTTAGAATCTATATCATTTTTCATTTTC
AAACTTA-GAAAGTCTTCTTTTATTTATAAAATCCAAGAAATTCCCGGTCCACAACTTTTTGAATTTACTACTTTTGAGT
TTCTTTTCATTGACATAGACCTAAGTCATAT
>AZ_Type238_L38_F111
AATTGGATTGAGCCTTGGTATGGAAACCTACTAAGTGATAACTTTCAAATTCAGAGAAACCCTGGAATTAACAATGGGCA
ATCCTGAGCCAAATCCTGGTTTACGCGAACAAACCGGAGTTTACAAAGCGCGAAAAAAGGGATAGGTGCAGAGACTCAAT
GGAAGCTGTTCTAACAAATGGAGTTCACTACCTTGTGTTGATAAAGAAATCCTTCGATCGAAACTTCAAATCAAAAAGGA
TGAAGGAGAAAAACCTATATTGTATAAATTTAGGTAACACAAAACGATCTCAAAAATGACGACCTTAATCTCGATTTCTA
TTTTTTATAAACAAAATCGAAATGTTGTGAATCAATTCGAAGTTTAAGAAATAATATTTATTGATC-AAATGATTCACTT
CATAGTCTGATAGATCCTTGATGGAA-TTAATCGGACGAGAATAAAGA-TAGAGTCCCATTTTACATGTCAATGCTGACA
ACAATGAAATTTATAGTAAGATGCTTTTTTTCGTTATTATTTATTTGAATTATTTAGAATCTATATCATTTTTCATTTTC
AAACTTA-GAAAGTCTTCTTTTATTTATAAAATCCAAGAAATTCCCGGTCCACAACTTTTTGAATTTACTACTTTTGAGT
TTCTTTTCATTGACATAGACCTAAGTCATAT
>BA_Type239_L39_F4
AATTGGATTGAGCCTTGGTATGGAAACCTACTAAGTGATAACTTTCAAATTCAGAGAAACCCTGGAATTAACAATGGGCA
ATCCTGAGCCAAATCCTGGTTTACGCGAACAAACCGGAGTTTACAAAGCGCGAAAAAAGGGATAGGTGCAGAGACTCAAT
GGAAGCTGTTCTAACAAATGGAGTTCACTACCTTGTGTTGATAAAGGAATCCTTCGATCGAAACTTCAAATAAAAAAGGA
TGAAGGAGAAAAACCTATATTGTATAAATTTAGGTAACACAAAACGATCTCAAAAATGACGACCTTAATCTCGATTTCTA
TTTTTTATAAACAAAATCGAAATGTTGTTAATCAATTCGAAGTTTAAGAAATAATATTTATTGATC-AAATGATTCACTT
CATAGTCTGATAGATCCTTGATGGAATTTAATCGGACGAGAATAAAGA-TAGAGTCCCATTTTACATGTCAATACTGACA
ACAATGAAATTTATAGTAAGATGCTTTTTTTCGTTATTATTTATTTGAATTATTTAGAATCTATATCATTTTTCATTTTC
AAACTTA-GAAAGTCTTCTTTTATTTATAAAATCCAAGAAATTCCCGGTCCACAACTTTTTGAATTTACTACTTTTGAGT
TTCTTTTCATTGACATAGACCTAAGTCATAT
>BB_Type240_L40_F1
AATTGGATTGAGCCTTGGTATGGAAACCTACTAAGTGATAACTTTCAAATTCAGAGAAACCCTGGAATTAACAATGGGCA
ATCCTGAGCCAAATCCTGGTTTACGCGAACAAACCGGAGTTTACAAAGCGCGAAAAAAGGGATAGGTGCAGAGACTCAAT
GGAAGCTGTTCTAACAAATGGAGTTCACTACCTTGTGTTGATAAAGGAATCCTTCGATCGAAACTTCAAATCAAAAAGGA
TGAAGGAGAAAAACCTATATTGTATAAATTTAGGTAACACAAAACGATCTCAAAAATGACGACCTTAATCTCGATTTCTA
TTTTTTATAAACAAAATCGAAATGTTGTGAATCAATTCGAAGTTTAAGAAATAATATTTATTGATC-AAATGATTAACTT
CATAGTCTGATAGATCCTTGATGGAATTTAATCGGACGAGAATAAAGA-TAGAGTCCCATTTTACATGTCAATACTGACA
ACAATGAAATTTATAGTAAGATGCTTTTTTTCGTTATTATTTATTTGAATTATTTAGAATCTATATCATTTTTCATTTTC
AAACTTA-GAAAGTCTTCTTTTATTTATAAAATCCAAGAAATTCCCGGTCCACAACTTTTTGAATTTACTACTTTTGAGT
TTCTTTTCATTGACATAGACCTAAGTCATAT
>BC_Type241_L41_F1
AATTGGATTGAGCCTTGGTATGGAAACCTACTAAGTGATAACTTTCAAATTCAGAGAAACCCTGGAATTAACAATGGGCA
ATCCTGAGCCAAATCCTGGTTTACGCGAACAAACCGGAGTTTACAAAGCGCGAAAAAAGGGATAGGTGCAGAGACTCAAT
GGAAGCTGTTCTAACAAATGGAGTTCACTACCTTGTGTTGATAAAGGAATCCTTCGATCGAAACTTCAAATCAAAAAGGA
TGAAGGAGAAAAACCTATATTGTATAAATTTAGGTAACACAAAACGATCTCAAAAATGACGACCTTAATCTCGATTTCTA
TTTTTTATAAACAAAATCGAAATGTTGTGAATCAAGTCGAAGTTTAAGAAATAATATTTATTTATC-AAATGATTCACTT
CATAGTCTGATAGATCCTTGATGGAATTTAATCGGACGAGAATAAAGA-TAGAGTCCCATTTTACATGTCAATACTGACA
ACAATGAAATTTATAGTAAGATGCTTTTTTTCGTTATTATTTATTTGAATTATTTAGAATCTATATCATTTTTCATTTTC
AAACTTA-GAAAGTCTTCTTTTATTTATAAAATCCAAGAAATTCCCGGTCCACAACTTTTTGAATTTACTACTTTTGAGT
TTCTTTTCATTGACATAGACCTAAGTCATAT
>BD_Type242_L42_F135
AATTGGATTGAGCCTTGGTATGGAAACCTACTAAGTGATAACTTTCAAATTCAGAGAAACCCTGGAATTAACAATGGGCA
ATCCTGAGCCAAATCCTGGTTTACGCGAATAAACCGGAGTTTACAAAGCGCGAAAAAAGGGATAGGTGCAGAGACTCAAT
GGAAGCTGTTCTAACAAATGGAGTTCACTACCTTGTGTTGATAAAGGAATCCTTCGATCGAAACTTCAAATCAAAAAGGA
TGAAGGAGAAAAACCTATATTGTATAAATTTAGGTAACACAAAACGATCTCAAAAATGACGACCTTAATCTCGATTTCTA
TTTTTTATAAACAAAATCGAAATGTTGTGAATCAATTCGAAGTTTAAGAAATAATATTTATTGATC-AAATGATTCACTT
CATAGTCTGATAGATCCTTGATGGAATTTAATCGGACGAGAATAAAGA-TAGAGTCCCATTTTACATGTCAATACTGACA
ACAATGAAATTTATAGTAAGATG??????????????TATTTATTTGAATTATTTAGAATCTATATCATTTTTCATTTTC
AAACTTA-GAAAGTCTTCTTTTATTTATAAAATCCAAGAAATTCCCGGTCCACAACTTTTTGAATTTACTACTTTTGAGT
TTCTTTTCATTGACATAGACCTAAGTCATAT
>A_Type245_L2_F179
AATTGGATTGAGCCTTGGTATGGAAACCTACTAAGTGATAACTTTCAAATTCAGAGAAACCCTGGAATTAACAATGGGCA
ATCCTGAGCCAAATCCTGGTTTACGCGAACAAACCGGAGTTTACAAAGCGCGAAAAAAGGGATAGGTGCAGAGACTCAAT
GGAAGCTGTTCTAACAAATGGAGTTCACTACCTTGTGTTGATAAAGGAATCCTTCGATCGAAACTTCAAATCAAAAAGGA
TGAAGGAGAAAAACCTATATTGTATAAATTTAGGTAACACAAAACGATCTCAAAAATGACGACCTTAATCTCGATTTCTA
TTTTTTATAAACAAAATCGAAATGTTGTGAATCAATTCGAAGTTTAAGAAATAATATTTATTGATC-AAATGATTCACTT
CATAGTCTGATAGATCCTTGATGGAATTTAATCGGACGAGAATAAAGA-TAGAGTCCCATTTTACATGTCAATACTGACA
ACAATGAAATTTATAGTAAGATGCTTTTTTTCGTTATTATTTATTTGAATTATTTAGAATCTATATCATTTTTCATTTTC
AAACTTA-GAAAGTCTTCTTTTATTTATAAAATCCAAGAAATTCCCGGTCCACAACTTTTTGAATTTACTACTTTTGAGT
TTCTTTTCATTGACATAGACCTAAGTCATAT
>B_Type246_L6_F161
AATTGGATTGAGCCTTGGTATGGAAACCTACTAAGTGATAACTTTCAAATTCAGAGAAACCCTGGAATTAACAATGGGCA
ATCCTGAGCCAAATCCTGGTTTACGCGAACAAACCGGAGTTTACAAAGCGCGAAAAAAGGGATAGGTGCAGAGACTCAAT
GGAAGCTGTTCTAACAAATGGAGTTCACTACCTTGTGTTGATAAAGGAATCCTTCGATCGAAACTTCAAATCAAAAAGGA
TGAAGGAGAAAAACCTATATTGTATAAATTTAGGTAACACAAAACGATCTCAAAAATGACGACCTTAATCTCGATTTCTA
TTTTTTATAAACAAAATCGAAATGTTGTGAATCAATTCGAAGTTTAAGAAATAATATTTATTGATC-AAATGATTCACTT
CATAGTCTGATAGATCCTTGATGGAA-TTAATCGGACGAGAATAAAGA-TAGAGTCCCATTTTACATGTCAATACTGACA
ACAATGAAATTTATAGTAAGATGCTTTTTTTCGTTATTATTTATTTGAATTATTTAGAATCTATATCATTTTTCATTTTC
AAACTTA-GAAAGTCTTCTTTTATTTATAAAATCCAAGAAATTCCCGGTCCACAACTTTTTGAATTTACTACTTTTGAGT
TTCTTTTCATTGACATAGACCTAAGTCATAT
>A_Type247_L2_F180
AATTGGATTGAGCCTTGGTATGGAAACCTACTAAGTGATAACTTTCAAATTCAGAGAAACCCTGGAATTAACAATGGGCA
ATCCTGAGCCAAATCCTGGTTTACGCGAACAAACCGGAGTTTACAAAGCGCGAAAAAAGGGATAGGTGCAGAGACTCAAT
GGAAGCTGTTCTAACAAATGGAGTTCACTACCTTGTGTTGATAAAGGAATCCTTCGATCGAAACTTCAAATCAAAAAGGA
TGAAGGAGAAAAACCTATATTGTATAAATTTAGGTAACACAAAACGATCTCAAAAATGACGACCTTAATCTCGATTTCTA
TTTTTTATAAACAAAATCGAAATGTTGTGAATCAATTCGAAGTTTAAGAAATAATATTTATTGATC-AAATGATTCACTT
CATAGTCTGATAGATCCTTGATGGAATTTAATCGGACGAGAATAAAGA-TAGAGTCCCATTTTACATGTCAATACTGACA
ACAATGAAATTTATAGTAAGATGCTTTTTTTCGTTATTATTTATTTGAATTATTTAGAATCTATATCATTTTTCATTTTC
AAACTTA-GAAAGTCTTCTTTTATTTATAAAATCCAAGAAATTCCCGGTCCACAACTTTTTGAATTTACTACTTTTGAGT
TTCTTTTCATTGACATAGACCTAAGTCATAT
>A_Type248_L2_F181
AATTGGATTGAGCCTTGGTATGGAAACCTACTAAGTGATAACTTTCAAATTCAGAGAAACCCTGGAATTAACAATGGGCA
ATCCTGAGCCAAATCCTGGTTTACGCGAACAAACCGGAGTTTACAAAGCGCGAAAAAAGGGATAGGTGCAGAGACTCAAT
GGAAGCTGTTCTAACAAATGGAGTTCACTACCTTGTGTTGATAAAGGAATCCTTCGATCGAAACTTCAAATCAAAAAGGA
TGAAGGAGAAAAACCTATATTGTATAAATTTAGGTAACACAAAACGATCTCAAAAATGACGACCTTAATCTCGATTTCTA
TTTTTTATAAACAAAATCGAAATGTTGTGAATCAATTCGAAGTTTAAGAAATAATATTTATTGATC-AAATGATTCACTT
CATAGTCTGATAGATCCTTGATGGAATTTAATCGGACGAGAATAAAGA-TAGAGTCCCATTTTACATGTCAATACTGACA
ACAATGAAATTTATAGTAAGATGCTTTTTTTCGTTATTATTTATTTGAATTATTTAGAATCTATATCATTTTTCATTTTC
AAACTTA-GAAAGTCTTCTTTTATTTATAAAATCCAAGAAATTCCCGGTCCACAACTTTTTGAATTTACTACTTTTGAGT
TTCTTTTCATTGACATAGACCTAAGTCATAT
>A_Type249_L2_F182
AATTGGATTGAGCCTTGGTATGGAAACCTACTAAGTGATAACTTTCAAATTCAGAGAAACCCTGGAATTAACAATGGGCA
ATCCTGAGCCAAATCCTGGTTTACGCGAACAAACCGGAGTTTACAAAGCGCGAAAAAAGGGATAGGTGCAGAGACTCAAT
GGAAGCTGTTCTAACAAATGGAGTTCACTACCTTGTGTTGATAAAGGAATCCTTCGATCGAAACTTCAAATCAAAAAGGA
TGAAGGAGAAAAACCTATATTGTATAAATTTAGGTAACACAAAACGATCTCAAAAATGACGACCTTAATCTCGATTTCTA
TTTTTTATAAACAAAATCGAAATGTTGTGAATCAATTCGAAGTTTAAGAAATAATATTTATTGATC-AAATGATTCACTT
CATAGTCTGATAGATCCTTGATGGAATTTAATCGGACGAGAATAAAGA-TAGAGTCCCATTTTACATGTCAATACTGACA
ACAATGAAATTTATAGTAAGATGCTTTTTTTCGTTATTATTTATTTGAATTATTTAGAATCTATATCATTTTTCATTTTC
AAACTTA-GAAAGTCTTCTTTTATTTATAAAATCCAAGAAATTCCCGGTCCACAACTTTTTGAATTTACTACTTTTGAGT
TTCTTTTCATTGACATAGACCTAAGTCATAT
>BF_Type250_L2_F183
AATTGGATTGAGCCTTGGTATGGAAACCTACTAAGTGATAACTTTCAAATTCAGAGAAACCCTGGAATTAACAATGGGCA
ATCCTGAGCCAAATCCTGGTTTACGCGAACAAACCGGAGTTTACAAAGCGCGAAAAAAGGGATAGGTGCAGAGACTCAAT
GGAAGCTGTTCTAACAAATGGAGTTCACTACCTTGTGTTGATAAAGGAATCCTTCGATCGAAACTTCAAATCAAAAAGGA
TGAAGGAGAAAAACCTATATTGTATAAATTTAGGTAACACAAAACGATCTCAAAAATGACGACCTTAATCTCGATTTCTA
TTTTTTATAAACAAAATCGAAATGTTGTGAATCAATTCGAAGTTTAAGAAATAATATTTATTGATC-AAATGATTCACTT
CATAGTCTGATAGATCCTTGATGGAATTTAATCGGACGAGAATAAAGA-TAGAGTCCCATTTTACATGTCAATACTGACA
ACAATGAAATTTATAGTAAGATGCTTTTTTTCGTTATTATTTATTTGAATTATTTAGAATCTATATCATTTTTCATTTTC
AAACTTA-GAAAGTCTTCTTTTATTTATAAAATCCAATAAATTCCCGGTCCACAACTTTTTGAATTTACTACTTTTGAGT
TTCTTTTCATTGACATAGACCTAAGTCATAT
>BD_Type251_L42_F143
AATTGGATTGAGCCTTGGTATGGAAACCTACTAAGTGATAACTTTCAAATTCAGAGAAACCCTGGAATTAACAATGGGCA
ATCCTGAGCCAAATCCTGGTTTACGCGAATAAACCGGAGTTTACAAAGCGCGAAAAAAGGGATAGGTGCAGAGACTCAAT
GGAAGCTGTTCTAACAAATGGAGTTCACTACCTTGTGTTGATAAAGGAATCCTTCGATCGAAACTTCAAATCAAAAAGGA
TGAAGGAGAAAAACCTATATTGTATAAATTTAGGTAACACAAAACGATCTCAAAAATGACGACCTTAATCTCGATTTCTA
TTTTTTATAAACAAAATCGAAATGTTGTGAATCAATTCGAAGTTTAAGAAATAATATTTATTGATC-AAATGATTCACTT
CATAGTCTGATAGATCCTTGATGGAATTTAATCGGACGAGAATAAAGA-TAGAGTCCCATTTTACATGTCAATACTGACA
ACAATGAAATTTATAGTAAGATGCTTTTTTTCGTTATTATTTATTTGAATTATTTAGAATCTATATCATTTTTCATTTTC
AAACTTA-GAAAGTCTTCTTTTATTTATAAAATCCAAGAAATTCCCGGTCCACAACTTTTTGAATTTACTACTTTTGAGT
TTCTTTTCATTGACATAGACCTAAGTCATAT
>A_Type252_L2_F185
AATTGGATTGAGCCTTGGTATGGAAACCTACTAAGTGATAACTTTCAAATTCAGAGAAACCCTGGAATTAACAATGGGCA
ATCCTGAGCCAAATCCTGGTTTACGCGAACAAACCGGAGTTTACAAAGCGCGAAAAAAGGGATAGGTGCAGAGACTCAAT
GGAAGCTGTTCTAACAAATGGAGTTCACTACCTTGTGTTGATAAAGGAATCCTTCGATCGAAACTTCAAATCAAAAAGGA
TGAAGGAGAAAAACCTATATTGTATAAATTTAGGTAACACAAAACGATCTCAAAAATGACGACCTTAATCTCGATTTCTA
TTTTTTATAAACAAAATCGAAATGTTGTGAATCAATTCGAAGTTTAAGAAATAATATTTATTGATC-AAATGATTCACTT
CATAGTCTGATAGATCCTTGATGGAATTTAATCGGACGAGAATAAAGA-TAGAGTCCCATTTTACATGTCAATACTGACA
ACAATGAAATTTATAGTAAGATGCTTTTTTTCGTTATTATTTATTTGAATTATTTAGAATCTATATCATTTTTCATTTTC
AAACTTA-GAAAGTCTTCTTTTATTTATAAAATCCAAGAAATTCCCGGTCCACAACTTTTTGAATTTACTACTTTTGAGT
TTCTTTTCATTGACATAGACCTAAGTCATAT
>C_Type253_L2_F186
AATTGGATTGAGCCTTGGTATGGAAACCTACTAAGTGATAACTTTCAAATTCAGAGAAACCCTGGAATTAACAATGGGCA
ATCCTGAGCCAAATCCTGGTTTACGCGAACAAACCGGAGTTTACAAAGCGCGAAAAAAGGGATAGGTGCAGAGACTCAAT
GGAAGCTGTTCTAACAAATGGAGTTCACTACCTTGTGTTGATAAAGGAATCCTTCGATCGAAACTTCAAATCAAAAAGGA
TGAAGGAGAAAAACCTATATTGTATAAATTTAGGTAACACAAAACGATCTCAAAAATGACGACCTTAATCTCGATTTCTA
TTTTTTATAAACAAAATCGAAATGTTGTGAATCAATTCGAAGTTTAAGAAATAATATTTATTGATC-AAATGATTCACTT
CATAGTCTGATAGATCCTTGATGGAATTTAATCGGACGAGAATAAAGA-TAGAGTCCCATTTTACATGTCAATACTGACA
ACAATGAAATTTATAGTAAGATGCTTTTTTTCGTTATTATTTATTTGAATTATTTAGAATCTATATCATTTTTCATTTTC
AAACTTACGAAAGTCTTCTTTTATTTATAAAATCCAAGAAATTCCCGGTCCACAACTTTTTGAATTTACTACTTTTGAGT
TTCTTTTCATTGACATAGACCTAAGTCATAT
>A_Type254_L2_F187
AATTGGATTGAGCCTTGGTATGGAAACCTACTAAGTGATAACTTTCAAATTCAGAGAAACCCTGGAATTAACAATGGGCA
ATCCTGAGCCAAATCCTGGTTTACGCGAACAAACCGGAGTTTACAAAGCGCGAAAAAAGGGATAGGTGCAGAGACTCAAT
GGAAGCTGTTCTAACAAATGGAGTTCACTACCTTGTGTTGATAAAGGAATCCTTCGATCGAAACTTCAAATCAAAAAGGA
TGAAGGAGAAAAACCTATATTGTATAAATTTAGGTAACACAAAACGATCTCAAAAATGACGACCTTAATCTCGATTTCTA
TTTTTTATAAACAAAATCGAAATGTTGTGAATCAATTCGAAGTTTAAGAAATAATATTTATTGATC-AAATGATTCACTT
CATAGTCTGATAGATCCTTGATGGAATTTAATCGGACGAGAATAAAGA-TAGAGTCCCATTTTACATGTCAATACTGACA
ACAATGAAATTTATAGTAAGATGCTTTTTTTCGTTATTATTTATTTGAATTATTTAGAATCTATATCATTTTTCATTTTC
AAACTTA-GAAAGTCTTCTTTTATTTATAAAATCCAAGAAATTCCCGGTCCACAACTTTTTGAATTTACTACTTTTGAGT
TTCTTTTCATTGACATAGACCTAAGTCATAT
>B_Type255_L6_F184
AATTGGATTGAGCCTTGGTATGGAAACCTACTAAGTGATAACTTTCAAATTCAGAGAAACCCTGGAATTAACAATGGGCA
ATCCTGAGCCAAATCCTGGTTTACGCGAACAAACCGGAGTTTACAAAGCGCGAAAAAAGGGATAGGTGCAGAGACTCAAT
GGAAGCTGTTCTAACAAATGGAGTTCACTACCTTGTGTTGATAAAGGAATCCTTCGATCGAAACTTCAAATCAAAAAGGA
TGAAGGAGAAAAACCTATATTGTATAAATTTAGGTAACACAAAACGATCTCAAAAATGACGACCTTAATCTCGATTTCTA
TTTTTTATAAACAAAATCGAAATGTTGTGAATCAATTCGAAGTTTAAGAAATAATATTTATTGATC-AAATGATTCACTT
CATAGTCTGATAGATCCTTGATGGAA-TTAATCGGACGAGAATAAAGA-TAGAGTCCCATTTTACATGTCAATACTGACA
ACAATGAAATTTATAGTAAGATGCTTTTTTTCGTTATTATTTATTTGAATTATTTAGAATCTATATCATTTTTCATTTTC
AAACTTA-GAAAGTCTTCTTTTATTTATAAAATCCAAGAAATTCCCGGTCCACAACTTTTTGAATTTACTACTTTTGAGT
TTCTTTTCATTGACATAGACCTAAGTCATAT
>BW_Type256_L27_F137
AATTGGATTGAGCCTTGGTATGGAAACCTACTAAGTGATAACTTTCAAATTCAGAGAAACCCTGGAATTAACAATGGGCA
ATCCTGAGCCAAATCCTGGTTTACGCGAACAAACCGGAGTTTACAAAGCGCGAAAAAAGGGATAGGTGCAGAGACTCAAT
GGAAGCTGTTCTAACAAATGGAGTTCACTACCTTGTGTTGATAAAGGAATCCTTCGATCGAAACTTCAAATCAAAAAGGA
TGAAGGAGAAAAACCTATATTGTATAAATTTAGGTAACACAAAACGATCTCAAAAATGACGACCTTAATCTCGATTTCTA
TTTTTTATAAACAAAATCGAAATGTTGTGAATCAATTCGAAGTTTAAGAAATAATATTTATTGATC-AAATGATTCACTT
CATAGTCTGATAGATCCTTGATGGAA-TTAATCGGACGAGAATAAAGA-TAGAGTCCCATCTTACATGTCAATACTGACA
ACAATGAAATTTATAGTAAGAAGCTTTTTTTCGTTATTATTTATTTGAATTATTTAGAATCTATATCATTTTTCATTTTC
AAACTTACGAAAGTCTTCTTTTATTTATAAAATCCAAGAAATTCCCGGTCCACAACTTTTTGAATTTACTACTTTTGAGT
TTCTTTTCATTGACATAGACCTAAGTCATAT
>D_Type257_L8_F36
AATTGGATTGAGCCTTGGTATGGAAACCTACTAAGTGATAACTTTCAAATTCAGAGAAACCCTGGAATTAACAATGGGCA
ATCCTGAGCCAAATCCTGGTTTACGCGAACAAACCGGAGTTTACAAAGCGCGAAAAAAGGGATAGGTGCAGAGACTCAAT
GGAAGCTGTTCTAACAAATGGAGTTCACTACCTTGTGTTGATAAAGGAATCCTTCGATCGAAACTTCAAATCAAAAAGGA
TGAAGGAGAAAAACCTATATTGTATAAATTTAGGTAACACAAAACGATCTCAAAAATGACGACCTTAATCTCGATTTCTA
TTTTTTATAAACAAAATCGAAATGTTGTGAATCAATTCGAAGTTTAAGAAATAATATTTATTGATC-AAATGATTCACTT
CATAGTCTGATAGATCCTTGATGGAA-TTAATCGGACGAGAATAAAGA-TAGAGTCCCATCTTACATGTCAATACTGACA
ACAATGAAATTTATAGTAAGATGCTTTTTTTCGTTATTATTTATTTGAATTATTTAGAATCTATATCATTTTTCATTTTC
AAACTTA-GAAAGTCTTCTTTTATTTATAAAATCCAAGAAATTCCCGGTCCACAACTTTTTGAATTTACTACTTTTGAGT
TTCTTTTCATTGACATAGACCTAAGTCATAT
>BG_Type258_L23_F188
AATTGGATTGAGCCTTGGTATGGAAACCTACTAAGTGATAACTTTCAAATTCAGAGAAACCCTGGAATTAACAATGGGCA
ATCCTGAGCCAAATCCTGATTTACGCGAACAAACCGGAGTTTACAAAGCGCGAAAAAAGGGATAGGTGCAGAGACTCAAT
GGAAGCTGTTCTAACAAATGGAGTTCACTACCTTGTGTTGATAAAGGAATCCTTGGATCGAAACTTCAAATCAAAAAGGA
TGAAGGAGAAAAACCTATATTGTATAAATTTAGGTAACACAAAACGATCTCAAAAATGACGACCTTAATCTCGATTTCTA
TTTTTTATAAACAAAATCGAAATGTTGTGAATCAATTCGAAGTTTAAGAAATAATATTTATTGATC-AAATGATTCACTT
CATAGTCTGATAGATCCTTGATGGAATTTAATCGGACGAGAATAAAGA-TAGAGTCCCATTTTACATGTCAATACTGACA
ACAATGAAATTTATAGTAAGATGctTTTTTtCgttaTtATTTATTTGAATtATTTAGAATCTATATCATTTTTCattttC
AAACTTA-GAAAGTCTTTTTTTATTTATAAAATCCAAGAAATTCCCGGTCCACAACTTTTTGAATTTACTACTTTTGAGT
TTCTTTTCaTtGACATAGACCTAAGTCATAT
>A_Type259_L2_F189
AATTGGATTGAGCCTTGGTATGGAAACCTACTAAGTGATAACTTTCAAATTCAGAGAAACCCTGGAATTAACAATGGGCA
ATCCTGAGCCAAATCCTGGTTTACGCGAACAAACCGGAGTTTACAAAGCGCGAAAAAAGGGATAGGTGCAGAGACTCAAT
GGAAGCTGTTCTAACAAATGGAGTTCACTACCTTGTGTTGATAAAGGAATCCTTCGATCGAAACTTCAAATCAAAAAGGA
TGAAGGAGAAAAACCTATATTGTATAAATTTAGGTAACACAAAACGATCTCAAAAATGACGACCTTAATCTCGATTTCTA
TTTTTTATAAACAAAATCGAAATGTTGTGAATCAATTCGAAGTTTAAGAAATAATATTTATTGATC-AAATGATTCACTT
CATAGTCTGATAGATCCTTGATGGAATTTAATCGGACGAGAATAAAGA-TAGAGTCCCATTTTACATGTCAATACTGACA
ACAATGAAATTTATAGTAAGATGCTTTTTTTCGTTATTATTTATTTGAATTATTTAgAATCTATATCATTTTTCATTTTC
AAACTTA-GAAAGTCTTCTTTTATTTATAAAATCCAAGAAATTCCCGGTCCACAACTTTTTGAATTTACTACTTTTGAGT
TTCTTTTCATTGACATAGACCTAAGTCATAT
>BH_Type260_L43_F15
AATTGGATTGAGCCTTGGTATGGAAACCTACTAAGTGATAACTTTCAAATTCAGAGAAACCCTGGAATTAACAATGGGCA
ATCCTGAGCCAAATCCTGATTTACGCGAACAAACCGGAGTTTACAAAGCGCGAAAAAAGGGATAGGTGCAGAGACTCAAT
GGAAGCTGTTCTAACAAATGGAGTTCACTACCTTGTGTTGATAAAGGAATCCTTCGATCGAAACTTCAAATCAAAAAGGA
TGAAGGAGAAAAACCTATATTGTATAAATTTAGGTAACACAAAACGATCTCAAAAATGACGACCTTAATCTCGATTTCTA
TTTTTTATAAACAAAATCGAAATGTTGTGAATCAATTCGAAGTTTAAGAAATAATATTTATTGATC-AAATGATTCACTT
CATAGTCTGATAGATCCTTGATGGAATTTAATCGGACGAGAATAAAGA-TAGAGTCCCATTTTACATGTCAATACTGACA
ACAATGAAATTTATAGTAAGATGCTTTTTTTCGTTATTATTTATTTGAATTATTTAGAATCTATATCATTTTTCATTTTC
AAACTTA-GAAAGTCTTCTTTTATTTATAAAATCCAAGAAATTCCCGGTCCACAACTTTTTGAATTTACTACTTTTGAGT
TTCTTTTCATTGACATAGACCTAAGTCATAT
>BI_Type261_L44_F162
AATTGGATTGAGCCTTGGTATGGAAACCTACTAAGTGATAACTTTCAAATTCAGAGAAACCCTGGAATTAACAATGGGCA
ATCCTGAGCCAAATCCTGGTTTACGCGAACAAACCGGGGTTTACAAAGCGCGAAAAAAGGGATAGGTGCAGAGACTCAAT
GGAAGCTGTTCTAACAAATGGAGTTCACTACCTTGTGTTGATAAAGGAATCCTTCGATCGAAACTTCAAATCAAAAAGGA
TGAAGGAGAAAAACCTATATTGTATAAATTTAGGTAACACAAAACGATCTCAAAAATGACGACCTTAATCTCGATTTCTA
TTTTTTATAAACAAAATCGAAATGTTGTGAATCAAGTCGAAGTTTAAGAAATAATATTTATTTATC-AAATGATTCACTT
CATAGTCTGATAGATCCTTGATGGAATTTAATCGGACGAGAATAAAGA-TAGAGTCCCATTTTACATGTCAATACTGACA
ACAATGAAATTTATAGTAAGATGCTTTTTTTCGTTATTATTTATTTGAATTATTTAGAATCTATATCATTTTTCATTTTC
AAACTTA-GAAAGTCTTCTTTTATTTATAAAATCCAAGAAATTCCCGGTCCACAACTTTTTGAATTTACTACTTTTGAGT
TTCTTTTCATTGACATAGACCTAAGTCATAT
>BJ_Type262_L45_F190
AATTGGATTGAGCCTTGGTATGGAAACCTACTAAGTGATAACTTTCAAATTCAGAGAAACCCTGGAATTAACAATGGGCA
ATCCTGAGCCAAATCCTGGTTTACGCGAACAAACCGGAGTTTACAAAGCGCGAAAAAAGGGATAGGTGCAGAGACTCAAT
GGAAGCTGTTCTAACAAATGGAGTTCACTACCTTGTGTTGATAAAGGAATCCTTCGATCGAAACTTCAAATCAAAAAGGA
TGAAGGAGAAAAACCCATATTGTATAAATTTAGGTAACACAAAACGATCTCAAAAATGACGACCTTAATCTCGATTTCTA
TTTTTTATAAACAAAATCGAAATGTTGTGAATCAATTCGAAGTTTAAGAAATAATATTTATTGATC-AAATGATTCACTT
CATAGTCTGATAGATCCTTGATGGAATTTAATCGGACGAGAATAAAGA-TAGAGTCCCATTTTACATGTCAATACTGACA
ACAATGAAATTTATAGTAAGATGCTTTTTTTCGTTATTATTTATTTGAATTATTTAGAATCTATATCATTTTTCATTTTC
AAACTTA-GAAAGTCTTCTTTTATTTAGAAAATCCAAGAAATTCCCGGTCCACAACTTTTTGAATTTACTACTTTTGAGT
TTCTTTTCATTGACATAGACCTAAGTCATAT
>BK_Type263_L7_F191
AATTGGATTGAGCCTTGGTATGGAAACCTACTAAGTGATAACTTTCAAATTCAGAGAAACCCTGGAATTAACAATGGGCA
ATCCTGAGCCAAATCCTGGTTTACGCGAACAAACCGGAGTTTACAAAGCGCGAAAAAAGGGATAGGTGCAGAGACTCAAT
GGAAGCTGTTCTAACAAATGGAGTTCACTACCTTGTGTTGATAAAGGAATCCTTCGATCGAAACTTCAAATCAAAAAGGA
TGAAGGAGAAAAACCTATATTGTATAAATTTAGGTAACACAAAACGATCTCAAAAATGACGACCTTAATCTCGATTTCTA
TTTTTTATAAACAAAATCGAAATGTTGTTAATCAATTCGAAGTTTAAGAAATAATATTTATTGATC-AAATGATTCACTT
CATAGTCTGATAGATCCTTGATGGAATTTAATCGGACGAGAATAAAGA-TAGAGTCCCATTTTACATGTCAATACTGACA
ACAATGAAATTTATAGTAAGATGCTTTTTTTCGTTATTATTTATTTGAATTATTTAGAATCTATATCATTTTTCATTTTC
AAACTTA-GAAAGTCTTCTTTTATTTATAAAATCCAAGAAATTCCCGGTCCACAACTTTTTGAATTTACTACTTTTGAGT
TTCTTTTCATTGACATAGACCTAAGTCATAT
>BL_Type264_L46_F172
AATTGGATTGAGCCTTGGTATGGAAACCTACTAAGTGATAACTTTCAAATTCAGAGAAACCCTGGAATTAACAATGGGCA
ATCCTGAGCCAAATCCTGGTTTACGCGAACAAACCGGAGTTTACAAAGCGCGAAAAAAGGGATAGGTGCAGAGACTCAAT
GGAAGCTGTTCTAACAAATGGAGTTCACTACCTTGTGTTGATAAAGGAATCCTTCGATCGAAACTTCAAATCAAAAAGGA
TGAAGGAGAAAAACCTATATTGTATAAATTTAGGTAACACAAAACGATCTCAAAAATGACGACCTTAATCTCGATTTCTA
TTTTTTATAAACAAAATCGAAATGTTGTGAATCAATTCGAAGTTTAAGAAATAATATTTATTGATC-AAATGATTCACTT
TATAGTCTGATAGATCCTTGATGGAATTTAATCGGACGAGAATAAAGA-TAGAGTCCCATTTTACATGTCAATACTGACA
ACAATGAAATTTATAGTAAGATGCTTTTTTTCGTTATTATTTATTTGAATTATTTAGAATCTATATCATTTTTCATTTTC
AAACTTA-GAAAGTCTTCTTTTATTTATAAAATCCAAGAAATTCCCGGTCCACAACTTTTTGAATTTACTACTTTTGAGT
TTCTTTTCATTGACATAGACCTAAGTCATAT
>BM_Type265_L47_F192
AATTGGATTGAGCCTTGGTATGGAAACCTACTAAGTGATAACTTTCAAATTCAGAGAAACCCTGGAATTAACAATGGGCA
ATCCTGAGCCAAATCCTGGTTTACGCGAACAAACCGGAGTTCACAAAGCGCGAAAAAAGGGATAGGTGCAGAGACTCAAT
GGAAGCTGTTCTAACAAATGGAGTTCACTACCTTGTGTTGATAAAGGAATCCTTCGATCGAAACTTCAAATCAAAAAGGA
TGAAGGAGAAAAACCTATATTGTATAAATTTAGGTAACACAAAACGATCTCAAAAATGACGACCTTAATCTCGATTTCTA
TTTTTTATAAACAAAATCGAAATGTTGTGAATCAATTCGAAGTTTAAGAAATAATATTTATTGATC-AAATGATTCACTT
CATAGTCTGATAGATCCTTGATGGAATTTAATCGGACGAGAATAAAGA-TAGAGTCCCATTTTACATGTCAATACTGACA
ACAATGAAATTTATAGTAAGATGCTTTTTTTCGTTATTATTTATTTGAATTATTTAGAATCTATATCATTTTTCATTTTC
AAACTTA-GAAAGTCTTCTTTTATTTATAAAATCCAAGAAATTCCCGGTCCACAACTTTTTGAATTTACTACTTTTGAGT
TTCTTTTCATTGACATAGACCTAAGTCATAT
>BN_Type268_L6_F193
AATTGGATTGAGCCTTGGTATGGAAACCTACTAAGTGATAACTTTCAAATTCAGAGAAACCCTGGAATTAACAATGGGCA
ATCCTGAGCCAAATCCTGGTTTACGCGAACAAACCGGAGTTTACAAAGCGCGAAAAAAGGGATAGGTGCAGAGACTCAAT
GGAAGCTGTTCTAACAAATGGAGTTCACTACCTTGTGTTGATAAAGGAATCCTTCGATCGAAACTTCAAATCAAAAAGGA
TGAAGGAGAAAAACCTATATTGTATAAATTTAGGTAACACAAAACGATCTCAAAAATGACGACCTTAATCTCGATTTCTA
TTTTTTATAAACAAAATCGAAATGTTGTGAATCAATTCGAAGTTTAAGAAATAATATTTATTGATC-AAATGATTCACTT
CATAGTCTGATAGATCCTTGATGGAA-TTAATCGGACGAGAATAAAGA-TAGAGTCCCATTTTACATGTCAATACTGACA
ACAATGAAATTTATAGTAAGATGCTTTTTTTCGTCATTATTTATTTGAATTATTTAGAATCTATATCATTTTTCATTTTC
AAACTTA-GAAAGTCTTCTTTTATTTATAAAATCCAAGAAATTCCCGGTCCACAACTTTTTGAATTTACTACTTTTGAGT
TTCTTTTCATTGACATAGACCTAAGTCATAT
>BO_Type269_L51_F2
AATTGGATTGAGCCTTGGTATGGAAACCTACTAAGTGATAACTTTCAAATTCAGAGAAACCCTGGAATTAACAATGGGCA
ATCCTGAGCCAAATCCTGGTTTACGCGAACAAACCGGAGTTTACAAAGCGCGAAAAAAGGGATAGGTGCAGAGACTCAAT
GGAAGCTGTTCTAACAAATGGAGTTCACTACCTTGTGTTGATAAAGGAATCCTTCGATCGAAACTTCAAATCAAAAAGGA
TGAAGGAGAAAAACCTATATTGTATAAATTTAGGTAACACAAAACGATCTCAAAAATGACGACCTTAATCTCGATTTCTA
TTTTTTATAAACAAAATCGAAATGTTGTGAATCAATTCGAAGTTTAAGAAATAATATTTATTGGTC-AAATGATTCACTT
CATAGTCTGATAGATCCTTGATGGAA-TTAATCGGACGAGAATAAAGA-TAGAGTCCCATTTTACATGTCAATACTGACA
ACAATGAAATTTATAGTAAGATGCTTTTTTTCGTTATTATTTATTTGAATTATTTAGAATCTATATCATTTTTCATTTTC
AAACTTA-GAAAGTCTTCTTTTATTTATAAAATCCAAGAAATTCCCGGTCCACAACTTTTTGAATTTACTACTTTTGAGT
TTCTTTTCATTGACATAGACCTAAGTCATAT
>E_Type270_L4_F194
AATTGGATTGAGCCTTGGTATGGAAACCTACTAAGTGATAACTTTCAAATTCAGAGAAACCCTGGAATTAACAATGGGCA
ATCCTGAGCCAAATCCTGGTTTACGCGAACAAACCGGAGTTTACAAAGCGCGAAAAAAGGGATAGGTGCAGAGACTCAAT
GGAAGCTGTTCTAACAAATGGAGTTCACTACCTTGTGTTGATAAAGGAATCCTTCGATCGAAACTTCAAATCAAAAAGGA
TGAAGGAGAAAAACCTATATTGTATAAATTTAGGTAACACAAAACGATCTCAAAAATGACGACCTTAATCTCGATTTCTA
TTTTTTATAAACAAAATCGAAATGTTGTGAATCAATTCGAAGTTTAAGAAATAATATTTATTGATC-AAATGATTCACTT
CATAGTCTGATAGATCCTTGATGGAA-TTAATCGGACGAGAATAAAGA-TAGAGTCCCATTTTACATGTCAATGCTGACA
ACAATGAAATTTATAGTAAGATGCTTTTTTTCGTTATTATTTATTTGAATTATTTAGAATCTATATCATTTTTCATTTTC
AAACTTA-GAAAGTCTTCTTTTATTTATAAAATCCAAGAAATTCCCGGTCCACAACTTTTTGAATTTACTACTTTTGAGT
TTCTTTTCATTGACATAGACCTAAGTCATAT
>BP_Type271_L53_F120
AATTGGATTGAGCCTTGGTATGGAAACCTACTAAGTGATAACTTTCAAATTCAGAGAAACCCTGGAATTAACAATGGGCA
ATCCTGAGCCAAATCCTGGTTTACGCGAACAAACCGGAGTTTACAAAGCGCGAAAAAAGGGATAGGTGCAGAGACTCAAT
GGAAGCTGTTCTAACAAATGGAGTTCACTACCTTGTGTTGATAAAGGAATCCTTCGATCGAAACTTCAAATCAAAAAGGA
TGAAGGAGAAAAACCTATATTGTATAAATTTAGGTAACACAGAACGATCTCAAAAATGACGACCTTAATCTCGATTTCTA
TTTTTTATAAACAAAATCGAAATGTTGTGAATCAATTCGAAGTTTAAGAAATAATATTTATTGATC-AAATGATTCACTT
CATAGTCTGATAGATCCTTGATGGAA-TTAATCGGACGAGAATAAAGA-TAGAGTCCCATTTTACATGTCAATGCTGACA
ACAATGAAATTTATAGTAAGATGCTTTTTTTCGTTATTATTTATTTGAATTATTTAGAATCTATATCATTTTTCATTTTC
AAACTTA-GAAAGTCTTCTTTTATTTATAAAATCCAAGAAATTCCCGGTCCACAACTTTTTGAATTTACTACTTTTGAGT
TTCTTTTCATTGACATAGACCTAAGTCATAT
>BQ_Type272_L54_F196
AATTGGATTGAGCCTTGGTATGGAAACCTACTAAGTGATAACTTTCAAATTCAGAGAAACCCTGGAATTAACAATGGGCA
ATCCTGAGCCAAATCCTGGTTTACGCGAACAAACCGGAGTTTACAAAGCGCGAAAAAAGGGATAGGTGCAGAGACTCAAT
GGAAGCTGTTCTAACAAATGGAGTTCACTACCTTGTGTTGATAAAGGAATCCTTCGATCGAAACTTCAAATCAAAAAGGA
TGAAGGAGAAAAACCTATATTGTATAAATTTAGGTAACACAAAACGATCTCAAAAATGACGACCTTAATCTCGATTTCTA
TTTTTTATAAACAAAACCGAAATGTTGTGAATCAATTCGAAGTTTAAGAAATAATATTTATTGATC-AAATGATTCACTT
CATAGTCTGATAGATCCTTGATGGAA-TTAATCGGACGAGAATAAAGA-TAGAGTCCCATTTTACATGTCAATGCTGACA
ACAATGAAATTTATAGTAAGATGCTTTTTTTCGTTATTATTTATTTGAATTATTTAGAATCTATATCATTTTTCATTTTC
AAACTTA-GAAAGTCTTCTTTTATTTATAAAATCCAAGAAATTCCCAGTCCACAACTTTTTGAATTTACTACTTTTGAGT
TTCTTTTCACTGACATAGACCTAAGTCATAT
>E_Type273_L4_F197
AATTGGATTGAGCCTTGGTATGGAAACCTACTAAGTGATAACTTTCAAATTCAGAGAAACCCTGGAATTAACAATGGGCA
ATCCTGAGCCAAATCCTGGTTTACGCGAACAAACCGGAGTTTACAAAGCGCGAAAAAAGGGATAGGTGCAGAGACTCAAT
GGAAGCTGTTCTAACAAATGGAGTTCACTACCTTGTGTTGATAAAGGAATCCTTCGATCGAAACTTCAAATCAAAAAGGA
TGAAGGAGAAAAACCTATATTGTATAAATTTAGGTAACACAAAACGATCTCAAAAATGACGACCTTAATCTCGATTTCTA
TTTTTTATAAACAAAATCGAAATGTTGTGAATCAATTCGAAGTTTAAGAAATAATATTTATTGATC-AAATGATTCACTT
CATAGTCTGATAGATCCTTGATGGAA-TTAATCGGACGAGAATAAAGA-TAGAGTCCCATTTTACATGTCAATGCTGACA
ACAATGAAATTTATAGTAAGATGCTTTTTTTCGTTATTATTTATTTGAATTATTTAGAATCTATATCATTTTTCATTTTC
AAACTTA-GAAAGTCTTCTTTTATTTATAAAATCCAAGAAATTCCCGGTCCACAACTTTTTGAATTTACTACTTTTGAGT
TTCTTTTCATTGACATAGACCTAAGTCATAT
>BR_Type274_L2_F198
AATTGGATTGAGCCTTGGTATGGAAACCTACTAAGTGATAACTTTCAAATTCAGAGAAACCCTGGAATTAACAATGGGCA
ATCCTGAGCCAAATCCTGGTTTACGCGAACAAACCGGAGTTTACAAAGCGCGAAAAAAGGGATAGGTGCAGAGACTCAAT
GGAAGCTGTTCTAACAAATGGAGTTCACTACCTTGTGTTGATAAAGGAATCCTTCGATCGAAACTTCAAATCAAAAAGGA
TGAAGGAGAAAAACCTATATTGTATAAATTTAGGTAACACAAAACGATCTCAAAAATGACGACCTTAATCTCGATTTCTA
TTTTTTATAAACAAAATCGAAATGTTGTGAATCAATTCGAAGTTTAAGAAATAATATTTATTGATC-AAATGATTCACTT
CATAGTCTGATAGATCCTTGATGGAATTTAATCGGACGAGAATAAAGA-TAGAGTCCCATTTTACATGTCAATACTGACA
ACAATGAAATTTATAGTAAGATGCTTTTTTTCGTTATTATTTATTTGAATTATTTAGAATCTATATCATTTTTCATTTTC
AAACTTACGAAAGTCTTCTTTTATTTATAAAATCCAAGAAATTCCCGGTCCACAACTTTTTGGATTTACTACTTTTGAGT
TTCTTTTCATTGACATAGACCTAAGTCATAT
>BS_Type275_L55_F199
AATTGGATTGAGCCTTGGTATGGAAACCTACTAAGTGATAACTTTCAAATTCAGAGAAACCCTGGAATTAACAATGGGCA
ATCCTGAGCCAAATCCTGGTTTACGCGAACAAACCGGAGTTTACAAAGCGCGAAAAAAGGGATAGGTGCAGAGACTCAAT
GGAAGCTGTTCTAACAAATGGAGTTCACTACCTTGTGTTGATAAAGGAATCCTTCGATCGAAACTTCAAATCAAAAAGGA
TGAAGGAGAAAAACCTATATTGTATAAATTTAGGTAACACAAAACGATCTCAAAAATGACGACCTTAATCTCGATTTCTA
TTTTTTATAAACAGAATCGAAATGTTGTGAATCAATTCGAAGTTTAAGAAATAATATTTATTGATC-AAATGATTCACTT
CATAGTCTGATAGATCCTTGATGGAATTTAATCGGACGAGAATAAAGA-TAGAGTCCCATTTTACATGTCAATACTGACA
ACAATGAAATTTATAGTAAGATGCTTTTTTTCGTTATTATTTATTTGAATTATTTAGAATCTATATCATTTTTCATTTTC
AAACTTACGAAAGTCTTCTTTTATTTATAAAATCCAAGAAATTCCCGGTCCACAACTTTTTGAATTTACTACTTTTGAGT
TTCTTTTCATTGACATAGACCTAAGTCATAT
>BT_Type276_L29_F203
AATTGGATTGAGCCTTGGTATGGAAACCTACTAAGTGATAACTTTCAAATTCAGAGAAACCCTGGAATTAACAATGGGCA
ATCCTGAGCCAAATCCTGGTTTACGCGAACAAACCGGAGTTTACAAAGCGCGAAAAAAGGGATAGGTGCAGAGACTCAAT
GGAAGCTGTTCTAACAAATGGAGTTCACTACCTTGTGTTCATAAAGGAATCCTTCGATCGAAACTTCAAATCAAAAAGGA
TGAAGGATAAAAACCTATATTGTATAAATTTAGGTAACACAAAACGATCTCAAAAATGACGACCTGAATCTCGATTTCTA
TTTTTTATAAACAAAATCAAAATGTTGTGAATCAATTCGAAGTTTAAGAAATAATATTTCTTGATTAAAATTATTCACTT
CATAGTCTGATAGATCCTTGATGGAATTTAATCGGACGAGAATAAAGA-TAGAGTCCCATTTTACATGTCAATACTGACA
ACAATGAAATTTATAGTAAGATGCTTTTTTTCGTTATTATTTATTTGAATTATTTATAATCTATATCATTTTTCATTTTC
AAACTTA-GAAAGTCTTCTTTTATTTATAAAATCCAAGAAATTCCCGGTCCACAACTTTTTGAATTTACTACTTTTGAGT
TTCTTTTCATTGACATAGACCTAAGTCATAT
>BU_Type277_L59_F203
AATTGGATTGAGCCTTGGTATGGAAACCTACTAAGTGATAACTTTCAAATTCAGAGAAACCCTGGAATTAACAATGGGCA
ATCCTGAGCCAAATCCTGGTTTACGCGAACAAACCGGAGTTTACAAAGCGCGAAAAAAGGGATAGGTGCAGAGACTCAAT
GGAAGCTGTTCTAACAAATGGAGTTCACTACCTTGTGTTCATAAAGGAATCCTTCGATCGAAACTTCAAATCAAAAAGGA
TGAAGGATAAAAACCTATATTGTATAAATTTAGGTAACACAAAACGATCTCAAAAATGACGACCTGAATCTCGATTTCTA
TTTTTTATAAACAAAATCAAAATGTTGTGAATCAATTCGAAGTTTAAGAAATAATATTTCTTGATTAAAATTATTCACTT
CATAATCTGATAGATCCTTGATGGAATTTAATCGGACGAGAATAAAGA-TAGAGTCCCATTTTACATGTCAATACTGACA
ACAATGAAATTTATAGTAAGATGCTTTTTTTCGTTATTATTTATTTGAATTATTTATAATCTATATCATTTTTCATTTTC
AAACTTA-GAAAGTCTTCTTTTATTTATAAAATCCAAGAAATTCCCGGTCCACAACTTTTTGAATTTACTACTTTTGAGT
TTCTTTTCATTGACATAGACCTAAGTCATAT
>BT_Type278_L29_F206
AATTGGATTGAGCCTTGGTATGGAAACCTACTAAGTGATAACTTTCAAATTCAGAGAAACCCTGGAATTAACAATGGGCA
ATCCTGAGCCAAATCCTGGTTTACGCGAACAAACCGGAGTTTACAAAGCGCGAAAAAAGGGATAGGTGCAGAGACTCAAT
GGAAGCTGTTCTAACAAATGGAGTTCACTACCTTGTGTTCATAAAGGAATCCTTCGATCGAAACTTCAAATCAAAAAGGA
TGAAGGATAAAAACCTATATTGTATAAATTTAGGTAACACAAAACGATCTCAAAAATGACGACCTGAATCTCGATTTCTA
TTTTTTATAAACAAAATCAAAATGTTGTGAATCAATTCGAAGTTTAAGAAATAATATTTCTTGATTAAAATTATTCACTT
CATAGTCTGATAGATCCTTGATGGAATTTAATCGGACGAGAATAAAGA-TAGAGTCCCATTTTACATGTCAATACTGACA
ACAATGAAATTTATAGTAAGATGCTTTTTTTCGTTATTATTTATTTGAATTATTTATAATCTATATCATTTTTCATTTTC
AAACTTA-GAAAGTCTTCTTTTATTTATAAAATCCAAGAAATTCCCGGTCCACAACTTTTTGAATTTACTACTTTTGAGT
TTCTTTTCATTGACATAGACCTAAGTCATAT
>BT_Type279_L29_F207
AATTGGATTGAGCCTTGGTATGGAAACCTACTAAGTGATAACTTTCAAATTCAGAGAAACCCTGGAATTAACAATGGGCA
ATCCTGAGCCAAATCCTGGTTTACGCGAACAAACCGGAGTTTACAAAGCGCGAAAAAAGGGATAGGTGCAGAGACTCAAT
GGAAGCTGTTCTAACAAATGGAGTTCACTACCTTGTGTTCATAAAGGAATCCTTCGATCGAAACTTCAAATCAAAAAGGA
TGAAGGATAAAAACCTATATTGTATAAATTTAGGTAACACAAAACGATCTCAAAAATGACGACCTGAATCTCGATTTCTA
TTTTTTATAAACAAAATCAAAATGTTGTGAATCAATTCGAAGTTTAAGAAATAATATTTCTTGATTAAAATTATTCACTT
CATAGTCTGATAGATCCTTGATGGAATTTAATCGGACGAGAATAAAGA-TAGAGTCCCATTTTACATGTCAATACTGACA
ACAATGAAATTTATAGTAAGATGCTTTTTTTCGTTATTATTTATTTGAATTATTTATAATCTATATCATTTTTCATTTTC
AAACTTA-GAAAGTCTTCTTTTATTTATAAAATCCAAGAAATTCCCGGTCCACAACTTTTTGAATTTACTACTTTTGAGT
TTCTTTTCATTGACATAGACCTAAGTCATAT
>A_Type280_L2_F200
AATTGGATTGAGCCTTGGTATGGAAACCTACTAAGTGATAACTTTCAAATTCAGAGAAACCCTGGAATTAACAATGGGCA
ATCCTGAGCCAAATCCTGGTTTACGCGAACAAACCGGAGTTTACAAAGCGCGAAAAAAGGGATAGGTGCAGAGACTCAAT
GGAAGCTGTTCTAACAAATGGAGTTCACTACCTTGTGTTGATAAAGGAATCCTTCGATCGAAACTTCAAATCAAAAAGGA
TGAAGGAGAAAAACCTATATTGTATAAATTTAGGTAACACAAAACGATCTCAAAAATGACGACCTTAATCTCGATTTCTA
TTTTTTATAAACAAAATCGAAATGTTGTGAATCAATTCGAAGTTTAAGAAATAATATTTATTGATC-AAATGATTCACTT
CATAGTCTGATAGATCCTTGATGGAATTTAATCGGACGAGAATAAAGA-TAGAGTCCCATTTTACATGTCAATACTGACA
ACAATGAAATTTATAGTAAGATGCTTTTTTTCGTTATTATTTATTTGAATTATTTAGAATCTATATCATTTTTCATTTTC
AAACTTA-GAAAGTCTTCTTTTATTTATAAAATCCAAGAAATTCCCGGTCCACAACTTTTTGAATTTACTACTTTTGAGT
TTCTTTTCATTGACATAGACCTAAGTCATAT
>BV_Type281_L56_F202
AATTGGATTGAGCCTTGGTATGGAAACCTACTAAGTGATAACTTTCAAATTCAGAGAAACCCTGGAATTAACAATGGGCA
ATCCTGAGCCAAATCCTGGTTTACGCGAACAAACCGGAGTTTACAAAGCGCGAAAAAAGGGATAGGTGCAGAGACTCAAT
GGAAGCTGTTCTAACAAATGGAGTTCACTACCTTGTGTTGATAAAGGAATCCTTCGATCGAAACTTCAAATCAAAAAGGA
TGAAGGAGAAAAACCTATATTGTATAAATTTAGGTAACACAAAACGATCTCAAAAATGACGACCTTAATCTCGATTTCTA
TTTTTTATAAACAAAATCGAAATGTTGTGAATCAATTCGAAGTTTAAGAAATAATATTTATTGATC-AAATGATTCACTT
CATAGTCTGATAGATCCTTGATGGAATTTAATCGGACGAGAATAAAGA-TAGCGTCCCATTTTACATGTCAATACTGACA
ACAATGAAATTTATAGTAAGATGCTTTTTTTCGTTATTATTTATTTGAATTATTTAGAATCTATATCATTTTTCATTTTC
AAACTTA-GAAAGTCTTCTTTTATTTATAAAATCCAAGAAATTCCCGGTCCACAACTTTTTGAATTTACTACTTTTGAGT
TTCTTTTCATTGACATAGACCTAAGTCATAT
>A_Type282_L2_F208
AATTGGATTGAGCCTTGGTATGGAAACCTACTAAGTGATAACTTTCAAATTCAGAGAAACCCTGGAATTAACAATGGGCA
ATCCTGAGCCAAATCCTGGTTTACGCGAACAAACCGGAGTTTACAAAGCGCGAAAAAAGGGATAGGTGCAGAGACTCAAT
GGAAGCTGTTCTAACAAATGGAGTTCACTACCTTGTGTTGATAAAGGAATCCTTCGATCGAAACTTCAAATCAAAAAGGA
TGAAGGAGAAAAACCTATATTGTATAAATTTAGGTAACACAAAACGATCTCAAAAATGACGACCTTAATCTCGATTTCTA
TTTTTTATAAACAAAATCGAAATGTTGTGAATCAATTCGAAGTTTAAGAAATAATATTTATTGATC-AAATGATTCACTT
CATAGTCTGATAGATCCTTGATGGAATTTAATCGGACGAGAATAAAGA-TAGAGTCCCATTTTACATGTCAATACTGACA
ACAATGAAATTTATAGTAAGATGCTTTTTTTCGTTATTATTTATTTGAATTATTTAGAATCTATATCATTTTTCATTTTC
AAACTTA-GAAAGTCTTCTTTTATTTATAAAATCCAAGAAATTCCCGGTCCACAACTTTTTGAATTTACTACTTTTGAGT
TTCTTTTCATTGACATAGACCTAAGTCATAT
>A_283_L2_F140
AATTGGATTGAGCCTTGGTATGGAAACCTACTAAGTGATAACTTTCAAATTCAGAGAAACCCTGGAATTAACAATGGGCA
ATCCTGAGCCAAATCCTGGTTTACGCGAACAAACCGGAGTTTACAAAGCGCGAAAAAAGGGATAGGTGCAGAGACTCAAT
GGAAGCTGTTCTAACAAATGGAGTTCACTACCTTGTGTTGATAAAGGAATCCTTCGATCGAAACTTCAAATCAAAAAGGA
TGAAGGAGAAAAACCTATATTGTATAAATTTAGGTAACACAAAACGATCTCAAAAATGACGACCTTAATCTCGATTTCTA
TTTTTTATAAACAAAATCGAAATGTTGTGAATCAATTCGAAGTTTAAGAAATAATATTTATTGATC-AAATGATTCACTT
CATAGTCTGATAGATCCTTGATGGAATTTAATCGGACGAGAATAAAGA-TAGAGTCCCATTTTACATGTCAATACTGACA
ACAATGAAATTTATAGTAAGATGCTTTTTTTCGTTATTATTTATTTGAATTATTTAGAATCTATATCATTTTTCATTTTC
AAACTTA-GAAAGTCTTCTTTTATTTATAAAATCCAAGAAATTCCCGGTCCACAACTTTTTGAATTTACTACTTTTGAGT
TTCTTTTCATTGACATAGACCTAAGTCATAT
>BY_Type284_L60_F209
????????????????????????AACCTACTAAGTGATAACTTTCAAATTCAGAGAAACCCTGGAATTAACAATGGGCA
ATCCTGAGCCAAATCCTGGTTTACGCGAACAAACCGGAGTTTACAAAGCGCGAAAAAAGGGATAGGTGCAGAGACTCAAT
GGAAGCTGTTCTAACAAATGGAGTTCACTACCTTGTGTTGATAAAGGAATCCTTCGATCGAAACTTCAAATCAAAAAGGA
TGAAGGAGAAAAACCTATATTGTATAAATTTAGGTAACACAAAACGATCTCAAAAATGACGACCTTAATCTCGATTTCTA
TTTTTTATAAACAAAATCGAAATGTTGTGAATCAATTCGAAGTTTAAGAAATTATATTTATTGATC-AAATGATTCACTT
CATAGTCTGATAGATCCTTGATGGAA-TTAATCGGACGAGAATAAAGA-TAGAGTCCCATTTTACATGTCAATACTGACA
ACAATGAAATTTATAGTAAGATGCTTTTTTTCGTTATTATTTATTTGAATTATTTAGAATCTATATCATTTTTCATTTTC
AAACTTA-GAAAGTCTTCTTTTATTTATAAAATCCAAGAAATTCCCGGTCCACAACTTTTTGAATTTACTACTTTTGAGT
TTCTTTTCATTGACATAGACCTAAGTCATAT
