# Supplementary material for: Taming the wild: resolving the gene pools of non-model Arabidopsis lineages
Source: BMC Evol Biol. 2014 Oct 27;14:224. doi: 10.1186/s12862-014-0224-x (PMC4216345; doi:10.1186/s12862-014-0224-x)
Supplement: Additional file 3: — trn LF haplotype distribution among taxa. [file 12862_2014_224_MOESM3_ESM.xlsx]

## Sheet: Additional File 3
Tax ID	Taxonomic unit	ploidy	trnLF suprahaplotype
1	Arabidopsis arenicola	2	A	AQ
2	Arabidopsis lyrata subsp. lyrata	2	A	BD	BF
3	Arabidopsis petraea subsp. umbrosa	2	A	B	C	J	AG	AR
4	Arabidopsis petraea subsp. septentrionalis	4	C	AG	AR	AS
5	Arabidopsis lyrata subsp. petraea	2	B	C	AF	AG	G	R	S	V	AB	AO	BX
6	Arabidopsis lyrata subsp. petraea	4	A	AG	AP	BR
6	Arabidopsis lyrata subsp. petraea from introgression zone	4	A	B	C	J	Q	K	AC	AH	AI	AJ	AK	AL	BS
7	Arabidopsis arenosa subsp. arenosa	4	A	D	E	L	Q	W	BI	BJ
8	Arabidopsis arenosa subsp. arenosa var. intermedia	4	A	E
9	Arabidopsis arenosa subsp. borbasii	4	A	B	C	D	E	L	P	Q	U	AV	I	M	O	Z	AU	AW	AX	AZ	BB
10	Arabidopsis carpatica nom. prov.	2	A	E	L	P	U	Y	BA	BE
11	Arabidopsis petrogena subsp. petrogena	2	A	L
13	Arabidopsis petrogena subsp. exoleta nom. prov.	4	A	E	L	Q	Y
14	Arabidopsis neglecta subsp. neglecta	2	A	C	E	L	BV
15	Arabidopsis neglecta subsp. robusta nom. prov.	4	A	D
16	Arabidopsis nitida nom. prov.	2	A	E	BL	BM
17	Arabidopsis croatica	2	A	N
18	Arabidopsis halleri subsp. dacica	2	D	E	X
19	Arabidopsis halleri subsp. halleri	2	A	B	C	D	E	X	H	BO	BN
20	Arabidopsis halleri subsp. ovirensis	2	AA
21	Arabidopsis halleri subsp. tatrica	2	A	B	D	E	BP	BQ
22	Arabidopsis halleri subsp. gemmifera	2	D
23	Arabidopsis cebennensis	2	A	T	BG	BH
24	Arabidopsis pedemontana	2	A
25	Arabidopsis thaliana	2	BU	BT
26	Arabidopsis suecica	4	BU
27	Arabidopsis kamtchatica (Japan)	4	AD
27	Arabidopsis kamchatica (outside Japan)	4	A	B	C	AT
28	Arabidopsis kamchatica subsp. kawasakiana	4	BW
29	Arabidopsis umezawana	not known	BY
