# Supplementary material for: Taming the wild: resolving the gene pools of non-model Arabidopsis lineages
Source: BMC Evol Biol. 2014 Oct 27;14:224. doi: 10.1186/s12862-014-0224-x (PMC4216345; doi:10.1186/s12862-014-0224-x)
Supplement: Additional file 5: — Accession list with detailed information on origin, DNA data, cytogenetic data and inferences and haplotype definitions. [file 12862_2014_224_MOESM5_ESM.xlsx]

## Sheet: AF5
Taxonomic unit	Ploidy	Name on Herb. Sheet	Population ID	Individual ID	Herbarium	Herbarium Acc.No	Microsatellites	ITS Type	ITS GenBank no.	trnL intron type	trnL GenBank no.	trnL/F IGS type	trnL/F IGS GenBank no.	trnL intron + trnL/F IGS type	trnL-trnL/F suprahaplotype	trnL-trnL/F suprahaplotype in previous publications	Locality	Latitude	Longitude	Collector		measurements of 1Cx in pg (Cv-x in %)	Standard	Tissue
Arabidopsis arenicola	2	Arabis arenicola	1	LON_09	BM		x	16	DQ528878	2	DQ313495	90	DQ529086	50	A		CAN; Manitoba; Hudson Bay: Churchill, area above elevator	48.7583	-94.0667	Russell Marris	1970-07-29
Arabidopsis arenicola		Arabis arenicola	2	Warwick19	DAO 03-290			16	DQ165342								CAN	52.4872	-71.4864	Dignard & Desponts
Arabidopsis arenicola	2	Arabis lyrata var. glabra	3	Card0494	DAO 564644		x										CAN; Saskatchewan; 3 miles S Hudson Bay Junction	52.8567	-102.385	A.J. Breitung	1941-06-01
Arabidopsis arenicola	2	Arabis lyrata var. glabra	3	Card0494_02	DAO 564644		x			2	DQ313495	72	DQ529068	31	A		CAN; Saskatchewan; 3 miles S Hudson Bay Junction	52.8567	-102.385	A.J. Breitung	1941-06-01
Arabidopsis arenicola	2	Arabis lyrata ssp. kamchatica	4	Card0496	DAO 564647		x			2	DQ313495	72	DQ529068	31	A		CAN; Saskatchewan; opposite Prince Albert, N Saskatchewan River	53.2	-105.75	C. Frankton	1951-05-15
Arabidopsis arenicola	2	Arabis lyrata ssp. kamchatica	5	Card0553_01	DAO 628274		x										CAN; Alberta; Coronado, W Redwater on Highway 48	53.9503	-113.084	M.G. Dumais & K. Anderson	1968-05-22
Arabidopsis arenicola	2	Arabis lyrata ssp. kamchatica	5	Card0553_02	DAO 628274		x			2	DQ313495	72	DQ529068	31	A		CAN; Alberta; Coronado, W Redwater on Highway 48	53.9503	-113.084	M.G. Dumais & K. Anderson	1968-05-22
Arabidopsis arenicola	2	Arabis lyrata ssp. kamchatica	5	Card0553_03	DAO 628274		x	16	DQ528878								CAN; Alberta; Coronado, W Redwater on Highway 48	53.9503	-113.084	M.G. Dumais & K. Anderson	1968-05-22
Arabidopsis arenicola	2	Arabis lyrata ssp. kamchatica	5	Card0553_04	DAO 628274		x	186	EU418770	2	DQ313495	72	DQ529068	31	A		CAN; Alberta; Coronado, W Redwater on Highway 48	53.9503	-113.084	M.G. Dumais & K. Anderson	1968-05-22
Arabidopsis arenicola		Arabis arenicola	6	Warwick21	DAO 33604			16	DQ165344								CAN	54.1619	-105.595	Argus
Arabidopsis arenicola	2	Arabis lyrata	7	Card0551_01	DAO 304225		x			2	DQ313495	90	DQ529086	50	A		CAN; Saskatchewan; NE Meadow Lake, St. Cyr Sandhills	54.2164	-108.052	W.G. Dore & K. Layton	1981-06-26
Arabidopsis arenicola	2	Arabis lyrata	7	Card0551_02	DAO 304225		x			2	DQ313495	45	DQ529042	188	A		CAN; Saskatchewan; NE Meadow Lake, St. Cyr Sandhills	54.2164	-108.052	W.G. Dore & K. Layton	1981-06-26
Arabidopsis arenicola		Arabis arenicola	8	Warwick20	DAO 268-62			16	DQ165343								CAN	54.3369	-105.681	Harms & Woo
Arabidopsis arenicola	2	Arabis lyrata	9	Card0497	DAO 564656		x										CAN; Alberta; S Hondo	55.0833	-114.025	E.H. Moss	1950-06-27
Arabidopsis arenicola	2	Arabis alpina	10	LON_26	BM		x	16	DQ528878								CAN; Newfoundland; ~100 km inland from Nain, Fraser Canyon, at the head [west end] of Lake Tasisuak [Tessisoak Lake]	56.6333	-62.6667	G. Shepherd & B. Matthews	1973-08-07
Arabidopsis arenicola	2	Arabis lyrata ssp. kamchatica	11	Card0498	DAO 627787		x	16	DQ528878	22	DQ313515	143	EU418768	187	AQ		CAN; Alberta; ~25 miles N Fort McMurray, Mildred Lake	57.1017	-111.432	M.G. Dumais & C. Hufnagel	1969-06-11
Arabidopsis arenicola	2	Arabis spec.	12	LON_22	BM		x	16	DQ528878	2	DQ313495	90	DQ529086	50	A		CAN; Quebec; Ungava Bay: Fort Chimo	58.1667	-68.3333	Lord Tweedsmuir	09.-12.07.1961
Arabidopsis arenicola	2	Arabis arenicola	13	OSLO_03	O	(01-010a)	x	3	DQ528816	2	DQ313495	90	DQ529086	50	A		CAN; Manitoba; Churchill, Churchill Northern Studies Centre	58.7358	-93.8182	S. Aiken & A. Brysting	2001-07-22
Arabidopsis arenicola		Arabis lyrata ssp. kamchatica	14	Card0489	DAO 185319			16	DQ528878	22	DQ313515						CAN; Northwest Territories; Mackenzie District: 28 miles W Fort Smith, 1 mile W Seven Mile Lake	60.0333	-112.633	W.J. Cody & C.C. Loan	1950-07-22
Arabidopsis arenicola		Arabis arenicola	15	Arab 1395	DAO 563514					2	DQ313495	138	DQ914838	181	A		CAN; Nunavut; Keewatin: Chesterfield Inlet, SW edge of settlement	63.35	-90.7	D.B.O. Savile & C.T. Watts	1950-07-10
Arabidopsis arenicola		Arabis arenicola	16	OSLO_01	O	(RE-3540/99)		189	GQ922906	2	DQ313495	90	DQ529086	50	A		CAN; Nunavut; Baffin Island: S Iqaluit, hills NE of settlement	63.75	-68.65	R. Elven	1999-09-02
Arabidopsis arenicola	2	Arabis arenicola	17	OSLO_02	O	(01-081)	x	185	EU418769	2	DQ313495	156	FJ477703	208	A		CAN; Nunavut; Southampton Island: Salliq [Coral Harbour], more recent graveyard near town on road to the airport	64.1369	-83.1647	S. Aiken & A. Brysting	2001-07-30
Arabidopsis arenicola		Arabis arenicola	18	Warwick22	DAO 1260			16	DQ165345								CAN	64.4364	-96.1253	Cody
Arabidopsis arenicola		Arabis arenicola	19	Warwick23	DAO 1994			16	DQ165346								CAN	65.0947	-95.4767	Cody
Arabidopsis arenicola	2	Arabis arenicola	20	LON_24	BM		x			2	DQ313495	90	DQ529086	50	A		GRL; E-Greenland: Tunu, Blosseville Coast, east side of Korridoren glacier, extensively weathered basalt moraine	68.75	-26.5	A.J. Allan	1971-08-09
Arabidopsis arenicola	2	Arabis arenicola	21	LON_08	BM		x			2	DQ313495	141	EU418766	185	A		CAN; Nunavut; Victoria Island: Cambridge Bay, Dease Strait	69.0833	-105.167	Russell Marris	1974
Arabidopsis arenicola		Arabis arenicola	22	LON_10	BM			16	DQ528878	2	DQ313495	90	DQ529086	50	A		GRL; W-Greenland: Kitaa, Disko, Nordfjord, Stordal	69.9	-54.25	L. Andersen & S. Hanfgarn	1975-08-12
Arabidopsis arenicola		Arabis arenicola	23	Arab 1399	DAO 314914					2	DQ313495	139	DQ914839	182	A		GRL; Igdlorssuit	71.2625	-52.8519	C. Hansen, L. Kliim-Nielsen & B. Ollgaard	1967-07-18
Arabidopsis arenicola	2	Arabis arenicola	24	LON_18	BM		x	16	DQ528878								GRL; W-Greenland: Kitaa, Svartenhuk Peninsula, Tartûssaq Hus	71.6667	-55	M.P. Porsild	1935-07-23
Arabidopsis arenicola			xxx		HEID504898			16									Kanada: Plants of Nunavut, Qikiqtaaluk Region: Pleasant Inlet, small unnamed island ca. 10km south of Reversing Falls at the end of Soper Lake, west of Kimmirut, low rocky island with sand flats	N62°47'10	W69°59'2	Saarela, Jeffery M. et al.		0.25 (14.56), 0.26 (15.42), 0.27 (18.52), 0.26 (14.16)	Raphanus	fresh
Arabidopsis lyrata subsp. lyrata	2		25	NCM_2	DNA received from B. Mable		x	16	DQ528878	2	DQ313495	181	DQ922897	248	A		USA; North Carolina; Mayodan	36.4142	-79.9708	B. Mable
Arabidopsis lyrata subsp. lyrata	2		25	NCM_3	DNA received from B. Mable		x	16	DQ528878	2	DQ313495	181	DQ922897	248	A		USA; North Carolina; Mayodan	36.4142	-79.9708	B. Mable
Arabidopsis lyrata subsp. lyrata	2		26	M0604_04a	DNA received from B. Mable		x	16	DQ528878	2	DQ313495	185	GQ922901	252	A		USA; North Carolina; Mayodan	36.6833	-80.6167	D. Remington	2006
Arabidopsis lyrata subsp. lyrata	2		26	M0611_02b	DNA received from B. Mable			16	DQ528878	2	DQ313495	185	GQ922901	252	A		USA; North Carolina; Mayodan	36.6833	-80.6167	D. Remington	2006
Arabidopsis lyrata subsp. lyrata	2		26	M0620_04	DNA received from B. Mable		x	16	DQ528878	2	DQ313495	185	GQ922901	252	A		USA; North Carolina; Mayodan	36.6833	-80.6167	D. Remington	2006
Arabidopsis lyrata subsp. lyrata	2		26	M0625_03a	DNA received from B. Mable			16	DQ528878	2	DQ313495	185	GQ922901	252	A		USA; North Carolina; Mayodan	36.6833	-80.6167	D. Remington	2006
Arabidopsis lyrata subsp. lyrata	2		26	M0630_01	DNA received from B. Mable		x	16	DQ528878	2	DQ313495	185	GQ922901	252	A		USA; North Carolina; Mayodan	36.6833	-80.6167	D. Remington	2006
Arabidopsis lyrata subsp. lyrata	2		26	M0634_01	DNA received from B. Mable			16	DQ528878	2	DQ313495	185	GQ922901	252	A		USA; North Carolina; Mayodan	36.6833	-80.6167	D. Remington	2006
Arabidopsis lyrata subsp. lyrata	2		27	IOM_1	DNA received from B. Mable		x	190	GQ922907	2	DQ313495	180	GQ922896	247	A		USA; Ioma Marsh	41.18	-73.58	B. Mable
Arabidopsis lyrata subsp. lyrata	2		27	IOM_3	DNA received from B. Mable		x	190	GQ922907	2	DQ313495	180	GQ922896	247	A		USA; Ioma Marsh	41.18	-73.58	B. Mable
Arabidopsis lyrata subsp. lyrata	2	Arabis lyrata L.	28	Card0279	CAS 80860		x										USA; Ohio; Lake Erie: Sandusky	41.4489	-82.7081	W.A. Wellerman	1931-05-01
Arabidopsis lyrata subsp. lyrata	2		29	KTT_1	DNA received from B. Mable		x	16	DQ528878	2	DQ313495	183	GQ922899	250	BF		USA; Ohio; Kitty Todd Nature Preserve	41.62	-83.79	B. Mable
Arabidopsis lyrata subsp. lyrata	2		29	KTT_2	DNA received from B. Mable		x	191	GQ922908			183	GQ922899				USA; Ohio; Kitty Todd Nature Preserve	41.62	-83.79	B. Mable
Arabidopsis lyrata subsp. lyrata	2		30	IND_1	DNA received from B. Mable		x	16	DQ528878	2	DQ313495	179	GQ922895	245	A		USA; Indiana; Lake Michigan: Indiana Dunes National Lakeshore	41.6475	-87.0711	B. Mable
Arabidopsis lyrata subsp. lyrata	2		30	IND_4	DNA received from B. Mable		x	16	DQ528878	42	GQ922894	135	DQ529009	242	BD		USA; Indiana; Lake Michigan: Indiana Dunes National Lakeshore	41.6475	-87.0711	B. Mable
Arabidopsis lyrata subsp. lyrata	2		31	HDC_4	DNA received from B. Mable		x			2	DQ313495	180	GQ922896	247	A		USA; Ohio; Lake Erie: Headland Dunes State Nature Preserve	41.76	-81.29	B. Mable
Arabidopsis lyrata subsp. lyrata	2		31	HDC_5	DNA received from B. Mable		x			2	DQ313495	180	GQ922896	247	A		USA; Ohio; Lake Erie: Headland Dunes State Nature Preserve	41.76	-81.29	B. Mable
Arabidopsis lyrata subsp. lyrata	2		32	PTP_3	DNA received from B. Mable		x	190	GQ922907			135	DQ529009				CAN; Ontario; Lake Erie: Point Pelee Provincial Park	41.92	-82.51	B. Mable
Arabidopsis lyrata subsp. lyrata	2		32	PTP_4	DNA received from B. Mable		x			42	GQ922894	135	DQ529009	242	BD		CAN; Ontario; Lake Erie: Point Pelee Provincial Park	41.92	-82.51	B. Mable
Arabidopsis lyrata subsp. lyrata	2		33	PRI_A1	DNA received from B. Mable		x			2	DQ313495	180	GQ922896	247	A		USA; Pennsylvania; Lake Erie: Presque Isle State Park	42.1	-80.04	B. Mable
Arabidopsis lyrata subsp. lyrata	2		33	PRI_A2	DNA received from B. Mable		x			2	DQ313495	180	GQ922896	247	A		USA; Pennsylvania; Lake Erie: Presque Isle State Park	42.1	-80.04	B. Mable
Arabidopsis lyrata subsp. lyrata	2		34	RON_1	DNA received from B. Mable		x	192	GQ922909	42	GQ922894	135	DQ529009	242	BD		CAN; Ontario; Lake Erie: Rondeau Bay	42.26	-81.85	B. Mable		0.28 (15.13), 0.28 (16.54)	Raphanus	fresh
Arabidopsis lyrata subsp. lyrata	2		34	RON_3	DNA received from B. Mable		x	192	GQ922909	42	GQ922894	135	DQ529009	242	BD		CAN; Ontario; Lake Erie: Rondeau Bay	42.26	-81.85	B. Mable		0.27 (11.63), 0.26 (16.05)	Raphanus	fresh
Arabidopsis lyrata subsp. lyrata	2	Arabis lyrata	35	Card0491_01	DAO 296874		x										CAN; Ontario; Lake Erie: Long Point Provincial Park [Norfolk County], Squire´s Ridge	42.555	-80.25	A.A. Reznicek & P.M. Catling	1980-05-25
Arabidopsis lyrata subsp. lyrata	2	Arabis lyrata	35	Card0491_02	DAO 296874		x										CAN; Ontario; Lake Erie: Long Point Provincial Park [Norfolk County], Squire´s Ridge	42.555	-80.25	A.A. Reznicek & P.M. Catling	1980-05-25
Arabidopsis lyrata subsp. lyrata	2		36	LPT_5	DNA received from B. Mable		x	190	GQ922907	42	GQ922894	135	DQ529009	242	BD		CAN; Ontario; Lake Erie: Long Point Provincial Park	42.58	-80.39	B. Mable
Arabidopsis lyrata subsp. lyrata	2		36	LPT_6	DNA received from B. Mable		x			42	GQ922894	135	DQ529009	242	BD		CAN; Ontario; Lake Erie: Long Point Provincial Park	42.58	-80.39	B. Mable
Arabidopsis lyrata subsp. lyrata	2		37	PIN_5	DNA received from B. Mable		x			42	GQ922894	135	DQ529009	242	BD		CAN; Ontario; Lake Huron: Pinery Provincial Park	43.27	-81.83	B. Mable		0.27 (10.47), 0.27 (11.22)	Raphanus	fresh
Arabidopsis lyrata subsp. lyrata	2		37	PIN_9	DNA received from B. Mable		x			42	GQ922894	135	DQ529009	242	BD		CAN; Ontario; Lake Huron: Pinery Provincial Park	43.27	-81.83	B. Mable		0.28 (12.76), 0.28 (10.16)	Raphanus	fresh
Arabidopsis lyrata subsp. lyrata	2		38	PCR_1	DNA received from B. Mable		x	190	GQ922907	42	GQ922894	135	DQ529009	242	BD		USA; Michigan; Lake Huron: Port Crescent State Park	44	-83.07	B. Mable
Arabidopsis lyrata subsp. lyrata	2		38	PCR_2	DNA received from B. Mable		x			42	GQ922894	135	DQ529009	242	BD		USA; Michigan; Lake Huron: Port Crescent State Park	44	-83.07	B. Mable
Arabidopsis lyrata subsp. lyrata	2		39	WAS_1	DNA received from B. Mable		x			42	GQ922894	143	EU418768	251	BD		CAN; Ontario; Lake Huron: Georgian Bay, [Notta]Wasaga Bay	44.51	-80.01	B. Mable
Arabidopsis lyrata subsp. lyrata	2		39	WAS_3	DNA received from B. Mable		x	190	GQ922907	42	GQ922894	143	EU418768	251	BD		CAN; Ontario; Lake Huron: Georgian Bay, [Notta]Wasaga Bay	44.51	-80.01	B. Mable
Arabidopsis lyrata subsp. lyrata	2		40	SBD_1	DNA received from B. Mable		x			2	DQ313495	90	DQ529086	50	A		USA; Michigan; Lake Michigan: Sleeping Bear Dunes National Lakeshore	44.94	-85.87	B. Mable
Arabidopsis lyrata subsp. lyrata	2		40	SBD_3	DNA received from B. Mable		x	16	DQ528878	2	DQ313495	182	GQ922898	249	A		USA; Michigan; Lake Michigan: Sleeping Bear Dunes National Lakeshore	44.94	-85.87	B. Mable
Arabidopsis lyrata subsp. lyrata	2		41	TSS_1	DNA received from B. Mable		x			2	DQ313495	90	DQ529086	50	A		CAN; Ontario; Tobermory, Singing Sands Beach	45.19	-81.59	B. Mable
Arabidopsis lyrata subsp. lyrata	2		41	TSS_2	DNA received from B. Mable		x	16	DQ528878	2	DQ313495	90	DQ529086	50	A		CAN; Ontario; Tobermory, Singing Sands Beach	45.19	-81.59	B. Mable
Arabidopsis lyrata subsp. lyrata	2		42	TSSA_1	DNA received from B. Mable		x			2	DQ313495	90	DQ529086	50	A		CAN; Ontario; Tobermory, Singing Sands Alvar	45.19	-81.58	B. Mable
Arabidopsis lyrata subsp. lyrata	2		42	TSSA_2	DNA received from B. Mable		x			2	DQ313495	90	DQ529086	50	A		CAN; Ontario; Tobermory, Singing Sands Alvar	45.19	-81.58	B. Mable
Arabidopsis lyrata subsp. lyrata	2		43	TC(IN)_54	DNA received from B. Mable		x	16	DQ528878	2	DQ313495	90	DQ529086	50	A		CAN; Ontario; Tobermory, Cliffs ("IN")	45.24	-81.51	B. Mable
Arabidopsis lyrata subsp. lyrata	2		43	TC(IN)_56	DNA received from B. Mable		x	16	DQ528878	2	DQ313495	90	DQ529086	50	A		CAN; Ontario; Tobermory, Cliffs ("IN")	45.24	-81.51	B. Mable
Arabidopsis lyrata subsp. lyrata	2		44	TC(OUT)_10	DNA received from B. Mable		x	16	DQ528878	2	DQ313495	90	DQ529086	50	A		CAN; Ontario; Tobermory, Cliffs ("OUT")	45.25	-81.53	B. Mable
Arabidopsis lyrata subsp. lyrata	2		44	TC(OUT)_9	DNA received from B. Mable		x	16	DQ528878	2	DQ313495	90	DQ529086	50	A		CAN; Ontario; Tobermory, Cliffs ("OUT")	45.25	-81.53	B. Mable
Arabidopsis lyrata subsp. lyrata	2		45	BEI_1	DNA received from B. Mable		x	191	GQ922908	2	DQ313495						USA; Michigan; Lake Michigan: Beaver Island	45.6469	-85.5522	B. Mable
Arabidopsis lyrata subsp. lyrata	2		45	BEI_2	DNA received from B. Mable			191	GQ922908	2	DQ313495						USA; Michigan; Lake Michigan: Beaver Island	45.6469	-85.5522	B. Mable
Arabidopsis lyrata subsp. lyrata	2		46	MAN_5	DNA received from B. Mable		x			2	DQ313495	179	GQ922895	245	A		CAN; Ontario; Lake Huron: Manitoulin Island	45.66	-82.26	B. Mable
Arabidopsis lyrata subsp. lyrata	2		46	MAN_6	DNA received from B. Mable		x										CAN; Ontario; Lake Huron: Manitoulin Island	45.66	-82.26	B. Mable
Arabidopsis lyrata subsp. lyrata	2		47	PIR_2	DNA received from B. Mable		x	16	DQ528878	2	DQ313495	179	GQ922895	245	A		USA; Michigan; Lake Superior: Pictured Rocks National Lakeshore	46.39	-86.01	B. Mable
Arabidopsis lyrata subsp. lyrata	2		47	PIR_3	DNA received from B. Mable		x	16	DQ528878	2	DQ313495	179	GQ922895	245	A		USA; Michigan; Lake Superior: Pictured Rocks National Lakeshore	46.39	-86.01	B. Mable
Arabidopsis lyrata subsp. lyrata	2		48	LSP_3	DNA received from B. Mable		x	191	GQ922908	2	DQ313495	90	DQ529086	50	A		CAN; Ontario; Lake Superior: Lake Superior Provincial Park	47.57	-84.97	B. Mable
Arabidopsis lyrata subsp. lyrata	2		48	LSP_4	DNA received from B. Mable		x			2	DQ313495	90	DQ529086	50	A		CAN; Ontario; Lake Superior: Lake Superior Provincial Park	47.57	-84.97	B. Mable
Arabidopsis lyrata subsp. lyrata	2	Arabis lyrata	49	Card0493	DAO 603901					2	DQ313495	90	DQ529086	50	A		CAN; Ontario; Thunder Bay District: Lake Superior (Loc. 687), Michipicoten Island, SW corner of island and eastwards	47.7	-85.93	J.H. Soper & F.A. Fraser	1964-07-21
Arabidopsis lyrata subsp. lyrata	2	Arabis lyrata	49	Card0493_01	DAO 603901		x			2	DQ313495	90	DQ529086	50	A		CAN; Ontario; Thunder Bay District: Lake Superior (Loc. 687), Michipicoten Island, SW corner of island and eastwards	47.7	-85.93	J.H. Soper & F.A. Fraser	1964-07-21
Arabidopsis lyrata subsp. lyrata	2	Arabis lyrata	49	Card0493_02	DAO 603901		x			2	DQ313495	90	DQ529086	50	A		CAN; Ontario; Thunder Bay District: Lake Superior (Loc. 687), Michipicoten Island, SW corner of island and eastwards	47.7	-85.93	J.H. Soper & F.A. Fraser	1964-07-21
Arabidopsis lyrata subsp. lyrata	2	Arabis lyrata	49	Card0493_03	DAO 603901		x			2	DQ313495	72	DQ529068	31	A		CAN; Ontario; Thunder Bay District: Lake Superior (Loc. 687), Michipicoten Island, SW corner of island and eastwards	47.7	-85.93	J.H. Soper & F.A. Fraser	1964-07-21
Arabidopsis lyrata subsp. lyrata	2		50	OWB_5	DNA received from B. Mable		x	16	DQ528878	2	DQ313495	90	DQ529086	50	A		CAN; Ontario; Lake Superior: Lake Superior Provincial Park, Old Woman Bay	47.79	-84.89	B. Mable
Arabidopsis lyrata subsp. lyrata	2		50	OWB_9	DNA received from B. Mable		x	16	DQ528878	2	DQ313495	90	DQ529086	50	A		CAN; Ontario; Lake Superior: Lake Superior Provincial Park, Old Woman Bay	47.79	-84.89	B. Mable
Arabidopsis lyrata subsp. lyrata	2		51	PUK_8	DNA received from B. Mable		x			2	DQ313495	90	DQ529086	50	A		CAN; Ontario; Lake Superior: Pukaskwa National Park	48.4	-86.19	B. Mable
Arabidopsis lyrata subsp. lyrata	2		51	PUK_9	DNA received from B. Mable		x	16	DQ528878	2	DQ313495	90	DQ529086	50	A		CAN; Ontario; Lake Superior: Pukaskwa National Park	48.4	-86.19	B. Mable
Arabidopsis lyrata subsp. lyrata	2		52	PIC_5	DNA received from B. Mable		x	16	DQ528878	2	DQ313495	90	DQ529086	50	A		CAN; Ontario; Thunder Bay District: Pic River	48.6	-86.3	B. Mable
Arabidopsis lyrata subsp. lyrata	2		52	PIC_7	DNA received from B. Mable		x	16	DQ528878	2	DQ313495	90	DQ529086	50	A		CAN; Ontario; Thunder Bay District: Pic River	48.6	-86.3	B. Mable
Arabidopsis lyrata subsp. lyrata	2	Arabis lyrata ssp. kamchatica	53	Card0492	DAO 564622		x	16	DQ528878	2	DQ313495	89	DQ529085	49	A		CAN; Ontario; SE corner of St. Ignace Island, SW corner of St. Ignace Harbour	48.75	-87.8017	C.E. Garton	1958-07-28
Arabidopsis petraea subsp. umbrosa	2	Arabis septentrionalis	54	OSLO_48	LE	(SG-70-81)	x	3	DQ528816	6	DQ313499	45	DQ529042	84	B		RUS; Yakutia; Kolymskoe, Olskoe Plateau	63.0034	160.001	A.P. Khokhryakov	1970-09-08
Arabidopsis petraea subsp. umbrosa		Arabis umbrosa	55	OSLO_51	LE	(75-06U)		3	DQ528816	33	FJ477682	146	FJ477693	205	AR		RUS; Sev.-Vost. Yakutia: Khrebet Ulakhan-Chistai	64.9993	146.002	A.K. Sytin, B.Y. Razzhivin & B.A. Yurtsev	1975-07-20
Arabidopsis petraea subsp. umbrosa	2	Arabis petraea ssp. septentrionalis	55	OSLO_54	LE	(75-68)	x	3	DQ528816	6	DQ313499	152	FJ477699	199	AG		RUS; Sev.-Vost. Yakutia: Khrebet Ulakhan-Chistai	64.9993	146.002	P.G. Zhukova	1975-07-22
Arabidopsis petraea subsp. umbrosa	2	Arabis umbrosa	55	OSLO_56	LE	(SG-75-233)	x	193	GQ922910	2	DQ313495	22	DQ529019	16	C		RUS; Sev.-Vost. Yakutia: Khrebet Ulakhan-Chistai	64.9993	146.002	B.Y. Razzhivin	1975-07-22
Arabidopsis petraea subsp. umbrosa	2	Arabis umbrosa	56	OSLO_44	LE	(SH-78-102)	x	185	EU418769	2	DQ313495	88	DQ529084	48	A		RUS; Chukotka; S-Chukotka (Yuzhno-Chukotka): Anadyrskij District, Ilmynejveem River	65.3197	170.446	B.A. Yurtsev	1978-08-05
Arabidopsis petraea subsp. umbrosa	2	Arabis umbrosa	57	OSLO_43	LE	(SG-74-204)	x	188	GQ922905	6	DQ313499	50	DQ529047	87	AG		RUS; Chukotka; S-Chukotka: Ust-Belaya	65.5035	173.276	S.A. Balandin, P.V. Petrov, B.Y. Razzhivin & B.A. Yurtsev	1974-08-06
Arabidopsis petraea subsp. umbrosa	2	Arabidopsis petraea ssp. umbrosa	58	OSLO_19	O	(04/0033)	x	3	DQ528816	2	DQ313495	22	DQ529019	16	C		RUS; Yakutia; Lena River [east bank]: Ostrov Allakh, S Kustatim	67.1633	123.403	H. Solstad & R. Elven	2004-07-02
Arabidopsis petraea subsp. umbrosa	2	Arabis umbrosa	59	OSLO_40	LE	(SG-64-326a)	x	3	DQ528816	2	DQ313495	22	DQ529019	16	C		RUS; Chukotka; W-Chukotka: Elveneveem River [Enmynveem River?]	67.4408	162.367	B.F. Shamurin & B.A. Yurtsev	1964-08-07
Arabidopsis petraea subsp. umbrosa	2	Arabis umbrosa	59	OSLO_41	LE	(SG-64-326b)	x	3	DQ528816			22	DQ529019				RUS; Chukotka; W-Chukotka: Elveneveem River [Enmynveem River?]	67.4408	162.367	B.F. Shamurin & B.A. Yurtsev	1964-08-07
Arabidopsis petraea subsp. umbrosa	2	Arabis umbrosa	59	OSLO_42	LE	(SG-64-326c)	x	3	DQ528816	2	DQ313495	22	DQ529019	16	C		RUS; Chukotka; W-Chukotka: Elveneveem River [Enmynveem River?]	67.4408	162.367	B.F. Shamurin & B.A. Yurtsev	1964-08-07
Arabidopsis petraea subsp. umbrosa	2	Arabidopsis petraea ssp. umbrosa	60	OSLO_18	O	(04/0138)	x	187	GQ922904	2	DQ313495	22	DQ529019	16	C		RUS; Yakutia; Menkere River [south bank]: 2-3 km E outlet into Lena River	67.9983	123.317	H. Solstad & R. Elven	2004-07-06
Arabidopsis petraea subsp. umbrosa	2	Arabis umbrosa	61	OSLO_39	LE	(66-04)	x	3	DQ528816	2	DQ313495	22	DQ529019	16	C		RUS; Chukotka; Anyui Mountains, Bilibino	68.0597	166.444	P.G. Zhukova & V.V. Petrovsky	1966-06-16
Arabidopsis petraea subsp. umbrosa		Arabis umbrosa	62	WIEN_08	W 5174			16	DQ528878	2	DQ313495	88	DQ529084	48	A		RUS; Oblast Magadan; Tschukotskij: Bilibinskij District, Bilibino, Bolschoj Keperveem River	68.0833	166.533	T. Koroleva	1974-06-29
Arabidopsis petraea subsp. umbrosa	2	Arabis lyrata ssp. kamchatica	63	Card0478	DAO 143330		x	16	DQ528878	6	DQ313499	22	DQ529019	190	J		USA; Alaska; Ogotoruk Creek, ~0.5 miles from mouth	68.15	-165.967	J.P. Packer
Arabidopsis petraea subsp. umbrosa	2	Arabis lyrata ssp. kamchatica	64	Card0488	DAO 574915		x	16	DQ528878	2	DQ313495	22	DQ529019	16	C		CAN; Yukon; North Yukon National Park: British Mountains, foothills and arctic coastal lowlands, Firth River Delta	69.5	-139.5	C.E. Kennedy	1988-07-26
Arabidopsis petraea subsp. umbrosa		Arabis umbrosa	65	OSLO_46	LE	(SG-77-34)		3	DQ528816	6	DQ313499	67	DQ529063	194	AG		RUS; Chukotka; Anyui Mountains: Kytep River	69.5217	162.935	M.P. Andrejev, E.Y. Norkina & V.V. Petrovskij	1977-08-17
Arabidopsis petraea subsp. umbrosa	2	Arabis spec.	66	Card0487	DAO 469801					2	DQ313495	22	DQ529019	16	C		CAN; Yukon; Beaufort Sea: west side of Clarence Lagoon	69.615	-140.838	L.C. Cwynar	1975-07-21
Arabidopsis petraea subsp. umbrosa	2	Arabis spec.	66	Card0487_01	DAO 469801		x	16	DQ528878								CAN; Yukon; Beaufort Sea: west side of Clarence Lagoon	69.615	-140.838	L.C. Cwynar	1975-07-21
Arabidopsis petraea subsp. umbrosa	2	Arabis spec.	66	Card0487_02	DAO 469801		x	16	DQ528878								CAN; Yukon; Beaufort Sea: west side of Clarence Lagoon	69.615	-140.838	L.C. Cwynar	1975-07-21
Arabidopsis petraea subsp. umbrosa	2	Arabis umbrosa	67	OSLO_45	LE	(SG-72-208b)	x	3	DQ528816	2	DQ313495	22	DQ529019	16	C		RUS; Chukotka; W-Chukotka: Medvezhka River, Faktoriya Medvezhka	69.6524	162.508	A.A. Korodkov, V.V. Pemrovskij & I.N. Safronova	1972-08-16
Arabidopsis petraea subsp. umbrosa	2	Arabis umbrosa	67	OSLO_50	LE	(SG-72-208a)	x	3	DQ528816	2	DQ313495	22	DQ529019	16	C		RUS; Chukotka; W-Chukotka: Medvezhka River, Faktoriya Medvezhka	69.6524	162.508	A.A. Korodkov, V.V. Pemrovskij & I.N. Safronova	1972-08-16
Arabidopsis petraea subsp. umbrosa	2	Arabis lyrata ssp. kamchatica	68	Card0477	DAO 463421		x	16	DQ528878	2	DQ313495	22	DQ529019	16	C		USA; Alaska; Ikpikpuk River Quadrangle: Koluktak Test Well	69.7667	-154.617	D.F. Murray & A.W. Johnson	1979-07-31
Arabidopsis petraea subsp. umbrosa	2	Arabidopsis petraea ssp. umbrosa	69	OSLO_20	O	(04/0199A)	x	3	DQ528816	6	DQ313499	153	FJ477700	200	AG		RUS; Yakutia; Lena River [west bank]: N Siktyakh	69.91	125.112	H. Solstad & R. Elven	2004-07-08
Arabidopsis petraea subsp. umbrosa	2	Arabis umbrosa	70	OSLO_55	LE	(SG-74-81)	x	3	DQ528816	2	DQ313495	22	DQ529019	16	C		RUS; Yakutia; Khrebet Ulakhan-Tas	70.1974	134.383	A.A. Korodkov	1974-08-07
Arabidopsis petraea subsp. umbrosa		Arabidopsis petraea ssp. umbrosa	71	OSLO_13	O	(05/0997)		188	GQ922905	33	FJ477682	145	FJ477692	204	AR		RUS; Wrangel Island; Somnitelnaya, Somnitelnaya River	70.9558	179.589	H. Solstad & R. Elven	15.-16.08.2005
Arabidopsis petraea subsp. umbrosa		Arabidopsis petraea ssp. umbrosa	71	OSLO_14	O	(05/1007)		188	GQ922905	6	DQ313499	150	FJ477697	197	AG		RUS; Wrangel Island; Somnitelnaya, Somnitelnaya River	70.9558	179.589	H. Solstad & R. Elven	15.-16.08.2005
Arabidopsis petraea subsp. umbrosa		Arabidopsis petraea ssp. umbrosa	71	OSLO_15	O	(05/1031)		3	DQ528816	6	DQ313499	151	FJ477698	198	AG		RUS; Wrangel Island; Somnitelnaya, Somnitelnaya River	70.9558	179.589	H. Solstad & R. Elven	15.-16.08.2005
Arabidopsis petraea subsp. umbrosa	2	Arabidopsis petraea ssp. umbrosa	71	OSLO_24	O	(BE05-908-1)	x	188	GQ922905	33	FJ477682	144	FJ477691	203	AR		RUS; Wrangel Island; Somnitelnaya, Somnitelnaya River	70.9558	179.589	H. Solstad & R. Elven	15.-16.08.2005
Arabidopsis petraea subsp. umbrosa	2	Arabidopsis petraea ssp. umbrosa	71	OSLO_25	O	(BE05-908-2)	x	188	GQ922905	33	FJ477682	144	FJ477691	203	AR		RUS; Wrangel Island; Somnitelnaya, Somnitelnaya River	70.9558	179.589	H. Solstad & R. Elven	15.-16.08.2005
Arabidopsis petraea subsp. umbrosa	2	Arabidopsis petraea ssp. umbrosa	71	OSLO_26	O	(BE05-908-3)	x	188	GQ922905	33	FJ477682	144	FJ477691	203	AR		RUS; Wrangel Island; Somnitelnaya, Somnitelnaya River	70.9558	179.589	H. Solstad & R. Elven	15.-16.08.2005
Arabidopsis petraea subsp. umbrosa	2	Arabidopsis petraea ssp. umbrosa	71	OSLO_27	O	(BE05-908-4)	x			33	FJ477682						RUS; Wrangel Island; Somnitelnaya, Somnitelnaya River	70.9558	179.589	H. Solstad & R. Elven	15.-16.08.2006
Arabidopsis petraea subsp. umbrosa	2	Arabidopsis petraea ssp. umbrosa	71	OSLO_28	O	(BE05-908-5)	x	188	GQ922905	33	FJ477682	144	FJ477691	203	AR		RUS; Wrangel Island; Somnitelnaya, Somnitelnaya River	70.9558	179.589	H. Solstad & R. Elven	15.-16.08.2007
Arabidopsis petraea subsp. septentrionalis	4	Arabidopsis petraea ssp. septentrionalis	72	OSLO_10	O	(RUS-282)	x	3	DQ528816	6	DQ313499	25	DQ529022	192	AG		RUS; Yamalo-Nenetsky Autonomous Okrug; Polar Ural: ~12 km NNW Kharp, Ray-Iz Massif, eastern slope towards valley of Sob River, W Krasny Kamen railway station	66.9	65.6856	I.G. Alsos & A. Tribsch	2004-07-06
Arabidopsis petraea subsp. septentrionalis	4	Arabis umbrosa	73	OSLO_47	LE	(SG-65-50)	x	3	DQ528816	6	DQ313499	155	FJ477702	202	AS		RUS; Taimyrsky Autonomous Okrug; Taimyr Peninsula: Putorana Plateau, Ozero Dyupkun [Lake Dyupkun]	67.9375	92.1871		1965-08-03
Arabidopsis petraea subsp. septentrionalis		Arabidopsis petraea ssp. septentrionalis	74	OSLO_09	O	(RUS-284)		3	DQ528816	6	DQ313499	26	DQ529023	193	AG		RUS; Yamalo-Nenetsky Autonomous Okrug; Polar Ural: ~13 km W Kharp, Ray-Iz Massif, E Mountain Chornaya [Black Mountain], Engayu Valley	68.8408	65.5	I.G. Alsos & A. Tribsch	2004-07-04
Arabidopsis petraea subsp. septentrionalis	4	Arabidopsis petraea ssp. septentrionalis	75	OSLO_22	O	(04/0242)	x	3	DQ528816	6	DQ313499	154	FJ477701	201	AG		RUS; Yakutia; Lena River [west bank]: Chekurovka, surroundings of settlement	71.0483	127.523	H. Solstad & R. Elven	2004-07-12
Arabidopsis petraea subsp. septentrionalis		Arabidopsis petraea ssp. septentrionalis	76	OSLO_21	O	(04/0495)		3	DQ528816	33	FJ477682	147	FJ477694	206	AR		RUS; Yakutia; Lena River [east bank]: Chekurovka, Verkhoyansk Mountains vis-à-vis Chekurovka	71.051	127.583	H. Solstad & R. Elven	2004-07-17
Arabidopsis petraea subsp. septentrionalis	4	Arabidopsis petraea ssp. septentrionalis	77	OSLO_08	O	(04/0589)	x	3	DQ528816	6	DQ313499						RUS; Yakutia; Karaulakh Mountains: Lena River [east bank], ~18 km S Tit-Ary	71.925	127.318	H. Solstad & R. Elven	2004-07-21
Arabidopsis petraea subsp. septentrionalis	4	Arabidopsis petraea ssp. umbrosa	78	OSLO_16	O	(T89)	x	187	GQ922904	2	DQ313495	22	DQ529019	16	C		RUS; Taimyrsky Autonomous Okrug; Severo-sibirskaya Nizmennost [North Siberian Lowland]: ~1-3 km SW Khatanga, Khatanga River [left bank] and adjacent forest-tundra	71.9631	102.902	P. Schönswetter & A. Tribsch	2004-07-16
Arabidopsis petraea subsp. septentrionalis	4	Arabidopsis petraea ssp. septentrionalis	79	OSLO_12	O	(04/0852)	x	3	DQ528816	6	DQ313499	149	FJ477696	196	AG		RUS; Yakutia; Karaulakh Mountains: Lena River [east bank], vis-à-vis [SE] Tit-Ary	71.9825	127.201	H. Solstad & R. Elven	2004-07-26
Arabidopsis petraea subsp. septentrionalis	4	Arabidopsis petraea ssp. septentrionalis	80	OSLO_11	O	(04/0964)	x	3	DQ528816	6	DQ313499	148	FJ477695	195	AG		RUS; Yakutia; E Lena River estuary: Karaulakh Mountains, northernmost ridges	72.1325	126.972	H. Solstad & R. Elven	2004-07-27
Arabidopsis petraea subsp. septentrionalis	4	Arabidopsis petraea ssp. umbrosa	81	OSLO_17	O	(T294)	x	3	DQ528816	2	DQ313495	19	DQ529016	13	C		RUS; Taimyrsky Autonomous Okrug; Severo-sibirskaya Nizmennost [North Siberian Lowland]: 50-60 km NNW Khatanga, Ary-Mas Nature Reserve, Novaya River [right bank], along river and up to ~3 km S river	72.4644	101.864	P. Schönswetter & A. Tribsch	2004-07-27
Arabidopsis lyrata subsp. petraea		Cardaminopsis petraea (L.) Hiit.	82	Card0380	WU 4422					2	DQ313495	19	DQ529016	13	C		AUT; Lower Austria; NE Limestone Alps: Rax, Großes Höllental, rocks at entrance	47.7333	15.9	J. Greimler	1997-07-07
Arabidopsis lyrata subsp. petraea		Cardaminopsis petraea (L.) Hiit.	83	Ex02_02	HEID 591001			13	DQ528856	2	DQ313495	19	DQ529016	13	C		AUT; Lower Austria; Rax: Höllental, trail to Großer Kesselgraben, bus station Weichtal-Kesselgraben	47.7522	15.7494	M.M. Matschinger & K. Wernisch	2004-05-22
Arabidopsis lyrata subsp. petraea		Cardaminopsis petraea (L.) Hiit.	85	86_02	HEID 591019			8	DQ528821	2	DQ313495	108	DQ528979	52	C		AUT; Lower Austria; between Reichental and Pernitz, at railway bridge across Piesting River	47.8839	15.9932	M.M. Matschinger	2004-05-07
Arabidopsis lyrata subsp. petraea	2		86	121R_01	HEID 502683		x										AUT; Lower Austria; NE Limestone Alps: Pernitz, "quarry" next to trail to Luckerter Stein, in "Haltergraben" street	47.9016	15.9687	M.Matschinger, R.Schmickl
Arabidopsis lyrata subsp. petraea	2		86	121R_02	HEID 502684		x										AUT; Lower Austria; NE Limestone Alps: Pernitz, "quarry" next to trail to Luckerter Stein, in "Haltergraben" street	47.9016	15.9687	M.Matschinger, R.Schmickl
Arabidopsis lyrata subsp. petraea	2		86	121R_03	HEID 502685		x										AUT; Lower Austria; NE Limestone Alps: Pernitz, "quarry" next to trail to Luckerter Stein, in "Haltergraben" street	47.9016	15.9687	M.Matschinger, R.Schmickl
Arabidopsis lyrata subsp. petraea	2		86	121R_04	HEID 502686		x										AUT; Lower Austria; NE Limestone Alps: Pernitz, "quarry" next to trail to Luckerter Stein, in "Haltergraben" street	47.9016	15.9687	M.Matschinger, R.Schmickl
Arabidopsis lyrata subsp. petraea		Cardaminopsis petraea (L.) Hiit.	87	87_02	HEID 591018			8	DQ528821	2	DQ313495	131	DQ529005	53	R		AUT; Lower Austria; Pernitz, street to Pottenstein, opposite house Pottensteiner Straße 25	47.9016	15.966	M.M. Matschinger	2004-05-07
Arabidopsis lyrata subsp. petraea		Arabidopsis lyrata subsp. petraea (L.) O'Kane & Al-Shehbaz	88	120_01	HEID 503401					2	DQ313495	131	DQ529005	53	R		AUT; Lower Austria; NE Limestone Alps: Pernitz, "quarry" at town limits towards Pottenstein	47.9019	15.9647	R. Schmickl & P. Weiss
Arabidopsis lyrata subsp. petraea		Arabidopsis lyrata subsp. petraea (L.) O'Kane & Al-Shehbaz	88	120_04	HEID 503404					2	DQ313495	131	DQ529005	53	R		AUT; Lower Austria; NE Limestone Alps: Pernitz, "quarry" at town limits towards Pottenstein	47.9019	15.9647	R. Schmickl & P. Weiss
Arabidopsis lyrata subsp. petraea		Arabidopsis lyrata subsp. petraea (L.) O'Kane & Al-Shehbaz	88	120_06	HEID 503406					2	DQ313495	131	DQ529005	53	R		AUT; Lower Austria; NE Limestone Alps: Pernitz, "quarry" at town limits towards Pottenstein	47.9019	15.9647	R. Schmickl & P. Weiss
Arabidopsis lyrata subsp. petraea		Arabidopsis lyrata subsp. petraea (L.) O'Kane & Al-Shehbaz	88	120_08	HEID 503408					2	DQ313495	131	DQ529005	53	R		AUT; Lower Austria; NE Limestone Alps: Pernitz, "quarry" at town limits towards Pottenstein	47.9019	15.9647	R. Schmickl & P. Weiss
Arabidopsis lyrata subsp. petraea		Arabidopsis lyrata subsp. petraea (L.) O'Kane & Al-Shehbaz	88	120_12	HEID 503412					2	DQ313495	131	DQ529005	53	R		AUT; Lower Austria; NE Limestone Alps: Pernitz, "quarry" at town limits towards Pottenstein	47.9019	15.9647	R. Schmickl & P. Weiss
Arabidopsis lyrata subsp. petraea		Arabidopsis lyrata subsp. petraea (L.) O'Kane & Al-Shehbaz	88	120_15	HEID 503415					2	DQ313495	131	DQ529005	53	R		AUT; Lower Austria; NE Limestone Alps: Pernitz, "quarry" at town limits towards Pottenstein	47.9019	15.9647	R. Schmickl & P. Weiss
Arabidopsis lyrata subsp. petraea		Cardaminopsis petraea (L.) Hiit.	89	88_13	HEID 591017			1	DQ528814	2	DQ313495	99	DQ529095	54	V		AUT; Lower Austria; NE Limestone Alps: street from Pernitz to Pottenstein	47.9165	15.9783	M.M. Matschinger	2004-05-07
Arabidopsis lyrata subsp. petraea	2	Arabidopsis lyrata subsp. petraea (L.) O'Kane & Al-Shehbaz	89	88_30	HEID 502459		x										AUT; Lower Austria; NE Limestone Alps: street from Pernitz to Pottenstein	47.9165	15.9783	M. Koch & R. Schmickl	2006-06-05
Arabidopsis lyrata subsp. petraea	2	Arabidopsis lyrata subsp. petraea (L.) O'Kane & Al-Shehbaz	89	88_33	HEID 502462		x										AUT; Lower Austria; NE Limestone Alps: street from Pernitz to Pottenstein	47.9165	15.9783	M. Koch & R. Schmickl	2006-06-05
Arabidopsis lyrata subsp. petraea	2	Arabidopsis lyrata subsp. petraea (L.) O'Kane & Al-Shehbaz	89	88_34	HEID 502463		x										AUT; Lower Austria; NE Limestone Alps: street from Pernitz to Pottenstein	47.9165	15.9783	M. Koch & R. Schmickl	2006-06-05
Arabidopsis lyrata subsp. petraea	2	Arabidopsis lyrata subsp. petraea (L.) O'Kane & Al-Shehbaz	89	88_35	HEID 502464		x										AUT; Lower Austria; NE Limestone Alps: street from Pernitz to Pottenstein	47.9165	15.9783	M. Koch & R. Schmickl	2006-06-05
Arabidopsis lyrata subsp. petraea	2	Arabidopsis lyrata subsp. petraea (L.) O'Kane & Al-Shehbaz	89	88_36	HEID 502465		x										AUT; Lower Austria; NE Limestone Alps: street from Pernitz to Pottenstein	47.9165	15.9783	M. Koch & R. Schmickl	2006-06-05
Arabidopsis lyrata subsp. petraea	2	Arabidopsis lyrata subsp. petraea (L.) O'Kane & Al-Shehbaz	89	88_37	HEID 502466		x										AUT; Lower Austria; NE Limestone Alps: street from Pernitz to Pottenstein	47.9165	15.9783	M. Koch & R. Schmickl	2006-06-05
Arabidopsis lyrata subsp. petraea	2	Arabidopsis lyrata subsp. petraea (L.) O'Kane & Al-Shehbaz	89	88_38	HEID 502467		x										AUT; Lower Austria; NE Limestone Alps: street from Pernitz to Pottenstein	47.9165	15.9783	M. Koch & R. Schmickl	2006-06-05
Arabidopsis lyrata subsp. petraea	2	Arabidopsis lyrata subsp. petraea (L.) O'Kane & Al-Shehbaz	89	88_39	HEID 502468		x										AUT; Lower Austria; NE Limestone Alps: street from Pernitz to Pottenstein	47.9165	15.9783	M. Koch & R. Schmickl	2006-06-05
Arabidopsis lyrata subsp. petraea	2	Arabidopsis lyrata subsp. petraea (L.) O'Kane & Al-Shehbaz	89	88_40	HEID 502469		x										AUT; Lower Austria; NE Limestone Alps: street from Pernitz to Pottenstein	47.9165	15.9783	M. Koch & R. Schmickl	2006-06-05
Arabidopsis lyrata subsp. petraea	2	Cardaminopsis petraea (L.) Hiit.	89	88_5509R	HEID s.n.		x										AUT; Lower Austria; NE Limestone Alps: street from Pernitz to Pottenstein	47.9165	15.9783	M. Koch & R. Schmickl	2006-06-05
Arabidopsis lyrata subsp. petraea	2	Cardaminopsis petraea (L.) Hiit.	89	88_5510R	HEID s.n.		x										AUT; Lower Austria; NE Limestone Alps: street from Pernitz to Pottenstein	47.9165	15.9783	M. Koch & R. Schmickl	2006-06-05
Arabidopsis lyrata subsp. petraea	2	Cardaminopsis petraea (L.) Hiit.	89	88_5511R	HEID s.n.		x										AUT; Lower Austria; NE Limestone Alps: street from Pernitz to Pottenstein	47.9165	15.9783	M. Koch & R. Schmickl	2006-06-05
Arabidopsis lyrata subsp. petraea	2	Cardaminopsis petraea (L.) Hiit.	89	88_5512R	HEID s.n.		x										AUT; Lower Austria; NE Limestone Alps: street from Pernitz to Pottenstein	47.9165	15.9783	M. Koch & R. Schmickl	2006-06-05
Arabidopsis lyrata subsp. petraea	2	Cardaminopsis petraea (L.) Hiit.	89	88_5513R	HEID s.n.		x										AUT; Lower Austria; NE Limestone Alps: street from Pernitz to Pottenstein	47.9165	15.9783	M. Koch & R. Schmickl	2006-06-05
Arabidopsis lyrata subsp. petraea	2	Cardaminopsis petraea (L.) Hiit.	89	88_5514R	HEID s.n.		x										AUT; Lower Austria; NE Limestone Alps: street from Pernitz to Pottenstein	47.9165	15.9783	M. Koch & R. Schmickl	2006-06-05
Arabidopsis lyrata subsp. petraea	2	Cardaminopsis petraea (L.) Hiit.	89	88_5515R	HEID s.n.		x										AUT; Lower Austria; NE Limestone Alps: street from Pernitz to Pottenstein	47.9165	15.9783	M. Koch & R. Schmickl	2006-06-05
Arabidopsis lyrata subsp. petraea	2	Cardaminopsis petraea (L.) Hiit.	89	88_5516R	HEID s.n.		x										AUT; Lower Austria; NE Limestone Alps: street from Pernitz to Pottenstein	47.9165	15.9783	M. Koch & R. Schmickl	2006-06-05
Arabidopsis lyrata subsp. petraea	2	Cardaminopsis petraea (L.) Hiit.	89	88_5517R	HEID s.n.		x										AUT; Lower Austria; NE Limestone Alps: street from Pernitz to Pottenstein	47.9165	15.9783	M. Koch & R. Schmickl	2006-06-05
Arabidopsis lyrata subsp. petraea	2	Cardaminopsis petraea (L.) Hiit.	89	88_5518R	HEID s.n.		x										AUT; Lower Austria; NE Limestone Alps: street from Pernitz to Pottenstein	47.9165	15.9783	M. Koch & R. Schmickl	2006-06-05
Arabidopsis lyrata subsp. petraea	2	Cardaminopsis petraea (L.) Hiit.	89	88_5519R	HEID s.n.		x										AUT; Lower Austria; NE Limestone Alps: street from Pernitz to Pottenstein	47.9165	15.9783	M. Koch & R. Schmickl	2006-06-05
Arabidopsis lyrata subsp. petraea	2	Cardaminopsis petraea (L.) Hiit.	89	88_5520R	HEID s.n.		x										AUT; Lower Austria; NE Limestone Alps: street from Pernitz to Pottenstein	47.9165	15.9783	M. Koch & R. Schmickl	2006-06-05
Arabidopsis lyrata subsp. petraea	2	Cardaminopsis petraea (L.) Hiit.	89	88_5521R	HEID s.n.		x										AUT; Lower Austria; NE Limestone Alps: street from Pernitz to Pottenstein	47.9165	15.9783	M. Koch & R. Schmickl	2006-06-05
Arabidopsis lyrata subsp. petraea	2	Cardaminopsis petraea (L.) Hiit.	89	88_5523R	HEID s.n.		x										AUT; Lower Austria; NE Limestone Alps: street from Pernitz to Pottenstein	47.9165	15.9783	M. Koch & R. Schmickl	2006-06-05
Arabidopsis lyrata subsp. petraea	2	Cardaminopsis petraea (L.) Hiit.	89	88_5524R	HEID s.n.		x										AUT; Lower Austria; NE Limestone Alps: street from Pernitz to Pottenstein	47.9165	15.9783	M. Koch & R. Schmickl	2006-06-05
Arabidopsis lyrata subsp. petraea	2	Cardaminopsis petraea (L.) Hiit.	89	88_5525R	HEID s.n.		x										AUT; Lower Austria; NE Limestone Alps: street from Pernitz to Pottenstein	47.9165	15.9783	M. Koch & R. Schmickl	2006-06-05
Arabidopsis lyrata subsp. petraea	2	Cardaminopsis petraea (L.) Hiit.	89	88_5526R	HEID s.n.		x										AUT; Lower Austria; NE Limestone Alps: street from Pernitz to Pottenstein	47.9165	15.9783	M. Koch & R. Schmickl	2006-06-05
Arabidopsis lyrata subsp. petraea	2	Cardaminopsis petraea (L.) Hiit.	89	88_915143_02	HEID s.n.		x										AUT; Lower Austria; NE Limestone Alps: street from Pernitz to Pottenstein	47.9165	15.9783	M. Koch & R. Schmickl	2006-06-05
Arabidopsis lyrata subsp. petraea	2	Cardaminopsis petraea (L.) Hiit.	89	88_915143_03	HEID s.n.		x			2	DQ313495	99	DQ529095	54	V		AUT; Lower Austria; NE Limestone Alps: street from Pernitz to Pottenstein	47.9165	15.9783	M. Koch & R. Schmickl	2006-06-05
Arabidopsis lyrata subsp. petraea	2	Cardaminopsis petraea (L.) Hiit.	89	88_915143_04	HEID s.n.		x										AUT; Lower Austria; NE Limestone Alps: street from Pernitz to Pottenstein	47.9165	15.9783	M. Koch & R. Schmickl	2006-06-05
Arabidopsis lyrata subsp. petraea	2	Cardaminopsis petraea (L.) Hiit.	89	88_915143_05	HEID s.n.		x										AUT; Lower Austria; NE Limestone Alps: street from Pernitz to Pottenstein	47.9165	15.9783	M. Koch & R. Schmickl	2006-06-05
Arabidopsis lyrata subsp. petraea	2	Cardaminopsis petraea (L.) Hiit.	89	88_915143_06	HEID s.n.		x										AUT; Lower Austria; NE Limestone Alps: street from Pernitz to Pottenstein	47.9165	15.9783	M. Koch & R. Schmickl	2006-06-05
Arabidopsis lyrata subsp. petraea	2	Cardaminopsis petraea (L.) Hiit.	89	88_915143_07	HEID s.n.		x			2	DQ313495	99	DQ529095	54	V		AUT; Lower Austria; NE Limestone Alps: street from Pernitz to Pottenstein	47.9165	15.9783	M. Koch & R. Schmickl	2006-06-05
Arabidopsis lyrata subsp. petraea	2	Cardaminopsis petraea (L.) Hiit.	89	88_915143_09	HEID s.n.		x			2	DQ313495	99	DQ529095	54	V		AUT; Lower Austria; NE Limestone Alps: street from Pernitz to Pottenstein	47.9165	15.9783	M. Koch & R. Schmickl	2006-06-05
Arabidopsis lyrata subsp. petraea	2	Cardaminopsis petraea (L.) Hiit.	89	88_915143_10	HEID s.n.		x										AUT; Lower Austria; NE Limestone Alps: street from Pernitz to Pottenstein	47.9165	15.9783	M. Koch & R. Schmickl	2006-06-05
Arabidopsis lyrata subsp. petraea	2	Cardaminopsis petraea (L.) Hiit.	89	88_915143_11	HEID s.n.		x										AUT; Lower Austria; NE Limestone Alps: street from Pernitz to Pottenstein	47.9165	15.9783	M. Koch & R. Schmickl	2006-06-05
Arabidopsis lyrata subsp. petraea	2	Cardaminopsis petraea (L.) Hiit.	89	88_915143_12	HEID s.n.		x										AUT; Lower Austria; NE Limestone Alps: street from Pernitz to Pottenstein	47.9165	15.9783	M. Koch & R. Schmickl	2006-06-05
Arabidopsis lyrata subsp. petraea	2	Cardaminopsis petraea (L.) Hiit.	89	88_915143_13	HEID s.n.		x										AUT; Lower Austria; NE Limestone Alps: street from Pernitz to Pottenstein	47.9165	15.9783	M. Koch & R. Schmickl	2006-06-05
Arabidopsis lyrata subsp. petraea	2	Cardaminopsis petraea (L.) Hiit.	89	88_915143_14	HEID s.n.		x										AUT; Lower Austria; NE Limestone Alps: street from Pernitz to Pottenstein	47.9165	15.9783	M. Koch & R. Schmickl	2006-06-05
Arabidopsis lyrata subsp. petraea	2	Cardaminopsis petraea (L.) Hiit.	89	88_915143_15	HEID s.n.		x										AUT; Lower Austria; NE Limestone Alps: street from Pernitz to Pottenstein	47.9165	15.9783	M. Koch & R. Schmickl	2006-06-05
Arabidopsis lyrata subsp. petraea	2	Cardaminopsis petraea (L.) Hiit.	89	88_915143_16	HEID s.n.		x										AUT; Lower Austria; NE Limestone Alps: street from Pernitz to Pottenstein	47.9165	15.9783	M. Koch & R. Schmickl	2006-06-05
Arabidopsis lyrata subsp. petraea	2	Cardaminopsis petraea (L.) Hiit.	89	88_915143_18	HEID s.n.		x										AUT; Lower Austria; NE Limestone Alps: street from Pernitz to Pottenstein	47.9165	15.9783	M. Koch & R. Schmickl	2006-06-05
Arabidopsis lyrata subsp. petraea	2	Cardaminopsis petraea (L.) Hiit.	89	88_915143_19	HEID s.n.		x										AUT; Lower Austria; NE Limestone Alps: street from Pernitz to Pottenstein	47.9165	15.9783	M. Koch & R. Schmickl	2006-06-05
Arabidopsis lyrata subsp. petraea	2	Cardaminopsis petraea (L.) Hiit.	89	88_915143_20	HEID s.n.		x										AUT; Lower Austria; NE Limestone Alps: street from Pernitz to Pottenstein	47.9165	15.9783	M. Koch & R. Schmickl	2006-06-05
Arabidopsis lyrata subsp. petraea	2	Cardaminopsis petraea (L.) Hiit.	89	88_915143_21	HEID s.n.		x			2	DQ313495	99	DQ529095	54	V		AUT; Lower Austria; NE Limestone Alps: street from Pernitz to Pottenstein	47.9165	15.9783	M. Koch & R. Schmickl	2006-06-05
Arabidopsis lyrata subsp. petraea		Cardaminopsis petraea	90	Card0030	LI 284981			10	DQ528823	2	DQ313495	7	DQ528967	29	C		AUT; Lower Austria; Thermenlinie, Bad Vöslau; Hauerberg	47.9667	16.15	H. Luftensteiner	1975-05-03
Arabidopsis lyrata subsp. petraea	2	Cardaminopsis petraea (L.) Hiit.	91	74_915145_02	HEID s.n.		x			6	DQ313499	47	DQ529044	85	B		AUT; Lower Austria; NE Limestone Alps: W Bad Vöslau, rocks near Vöslauer Hütte	47.9748	16.159	M.M. Matschinger	2006-06-21
Arabidopsis lyrata subsp. petraea	2	Cardaminopsis petraea (L.) Hiit.	91	74_915145_03	HEID s.n.		x										AUT; Lower Austria; NE Limestone Alps: W Bad Vöslau, rocks near Vöslauer Hütte	47.9748	16.159	M.M. Matschinger	2006-06-21
Arabidopsis lyrata subsp. petraea	2	Cardaminopsis petraea (L.) Hiit.	91	74_915145_04	HEID s.n.		x										AUT; Lower Austria; NE Limestone Alps: W Bad Vöslau, rocks near Vöslauer Hütte	47.9748	16.159	M.M. Matschinger	2006-06-21
Arabidopsis lyrata subsp. petraea	2	Cardaminopsis petraea (L.) Hiit.	91	74_915145_05	HEID s.n.		x			6	DQ313499	47	DQ529044	85	B		AUT; Lower Austria; NE Limestone Alps: W Bad Vöslau, rocks near Vöslauer Hütte	47.9748	16.159	M.M. Matschinger	2006-06-21
Arabidopsis lyrata subsp. petraea	2	Cardaminopsis petraea (L.) Hiit.	91	74_915145_06	HEID s.n.		x										AUT; Lower Austria; NE Limestone Alps: W Bad Vöslau, rocks near Vöslauer Hütte	47.9748	16.159	M.M. Matschinger	2006-06-21
Arabidopsis lyrata subsp. petraea	2	Cardaminopsis petraea (L.) Hiit.	91	74_915145_07	HEID s.n.		x										AUT; Lower Austria; NE Limestone Alps: W Bad Vöslau, rocks near Vöslauer Hütte	47.9748	16.159	M.M. Matschinger	2006-06-21
Arabidopsis lyrata subsp. petraea	2	Cardaminopsis petraea (L.) Hiit.	91	74_915145_08	HEID s.n.		x			6	DQ313499	47	DQ529044	85	B		AUT; Lower Austria; NE Limestone Alps: W Bad Vöslau, rocks near Vöslauer Hütte	47.9748	16.159	M.M. Matschinger	2006-06-21
Arabidopsis lyrata subsp. petraea	2	Cardaminopsis petraea (L.) Hiit.	91	74_915145_09	HEID s.n.		x										AUT; Lower Austria; NE Limestone Alps: W Bad Vöslau, rocks near Vöslauer Hütte	47.9748	16.159	M.M. Matschinger	2006-06-21
Arabidopsis lyrata subsp. petraea	2	Cardaminopsis petraea (L.) Hiit.	91	74_915145_10	HEID s.n.		x										AUT; Lower Austria; NE Limestone Alps: W Bad Vöslau, rocks near Vöslauer Hütte	47.9748	16.159	M.M. Matschinger	2006-06-21
Arabidopsis lyrata subsp. petraea	2	Cardaminopsis petraea (L.) Hiit.	91	74_915145_11	HEID s.n.		x			6	DQ313499	47	DQ529044	85	B		AUT; Lower Austria; NE Limestone Alps: W Bad Vöslau, rocks near Vöslauer Hütte	47.9748	16.159	M.M. Matschinger	2006-06-21
Arabidopsis lyrata subsp. petraea		Cardaminopsis petraea (L.) Hiit.	91	74_915145_12	HEID s.n.					6	DQ313499	47	DQ529044	85	B		AUT; Lower Austria; NE Limestone Alps: W Bad Vöslau, rocks near Vöslauer Hütte	47.9748	16.159	M.M. Matschinger	2006-06-21
Arabidopsis lyrata subsp. petraea	2	Cardaminopsis petraea (L.) Hiit.	91	74_915145_13	HEID s.n.		x										AUT; Lower Austria; NE Limestone Alps: W Bad Vöslau, rocks near Vöslauer Hütte	47.9748	16.159	M.M. Matschinger	2006-06-21
Arabidopsis lyrata subsp. petraea	2	Cardaminopsis petraea (L.) Hiit.	91	74_915145_14	HEID s.n.		x										AUT; Lower Austria; NE Limestone Alps: W Bad Vöslau, rocks near Vöslauer Hütte	47.9748	16.159	M.M. Matschinger	2006-06-21
Arabidopsis lyrata subsp. petraea	2	Cardaminopsis petraea (L.) Hiit.	91	74_915145_16	HEID s.n.		x			6	DQ313499	47	DQ529044	85	B		AUT; Lower Austria; NE Limestone Alps: W Bad Vöslau, rocks near Vöslauer Hütte	47.9748	16.159	M.M. Matschinger	2006-06-21
Arabidopsis lyrata subsp. petraea	2	Cardaminopsis petraea (L.) Hiit.	91	74_915145_17	HEID s.n.		x										AUT; Lower Austria; NE Limestone Alps: W Bad Vöslau, rocks near Vöslauer Hütte	47.9748	16.159	M.M. Matschinger	2006-06-21
Arabidopsis lyrata subsp. petraea	2	Cardaminopsis petraea (L.) Hiit.	91	74_915145_18	HEID s.n.		x			6	DQ313499	47	DQ529044	85	B		AUT; Lower Austria; NE Limestone Alps: W Bad Vöslau, rocks near Vöslauer Hütte	47.9748	16.159	M.M. Matschinger	2006-06-21
Arabidopsis lyrata subsp. petraea	2	Cardaminopsis petraea (L.) Hiit.	91	74_915145_19	HEID s.n.		x										AUT; Lower Austria; NE Limestone Alps: W Bad Vöslau, rocks near Vöslauer Hütte	47.9748	16.159	M.M. Matschinger	2006-06-21
Arabidopsis lyrata subsp. petraea	2	Cardaminopsis petraea (L.) Hiit.	91	74_915145_20	HEID s.n.		x										AUT; Lower Austria; NE Limestone Alps: W Bad Vöslau, rocks near Vöslauer Hütte	47.9748	16.159	M.M. Matschinger	2006-06-21
Arabidopsis lyrata subsp. petraea		Cardaminopsis petraea (L.) Hiit.	92	Card0464	W 1965-20168			17	DQ528879	2	DQ313495						AUT; Lower Austria; Bad Vöslau, Merkenstein, Hoher Rain	47.9833	16.1511	F. Krendl & A. Polatschek
Arabidopsis lyrata subsp. petraea		Cardaminopsis petraea (L.) Hiit.	93	77_03	HEID s.n.			13	DQ528856	2	DQ313495	7	DQ528967	29	C		AUT; Lower Austria; Baden, Castle ruin Rauheneck	48.0068	16.2063	M.M. Matschinger	2004-04-27
Arabidopsis lyrata subsp. petraea		Arabidopsis lyrata subsp. petraea (L.) O'Kane & Al-Shehbaz	94	115_01	HEID 502638					2	DQ313495	7	DQ528967	29	C		AUT; Lower Austria; NE Limestone Alps: S St. Veit an der Gölsen, St. Veiter Staff	48.0339	15.6617	M.Matschinger, R.Schmickl
Arabidopsis lyrata subsp. petraea			94	115_06	HEID s.n.					2	DQ313495	7	DQ528967	29	C		AUT; Lower Austria; NE Limestone Alps: S St. Veit an der Gölsen, St. Veiter Staff	48.0339	15.6617	M.Matschinger, R.Schmickl
Arabidopsis lyrata subsp. petraea		Arabidopsis lyrata subsp. petraea (L.) O'Kane & Al-Shehbaz	94	115_08	HEID 502645					2	DQ313495	7	DQ528967	29	C		AUT; Lower Austria; NE Limestone Alps: S St. Veit an der Gölsen, St. Veiter Staff	48.0339	15.6617	M.Matschinger, R.Schmickl
Arabidopsis lyrata subsp. petraea		Arabidopsis lyrata subsp. petraea (L.) O'Kane & Al-Shehbaz	94	115_10	HEID 502647					2	DQ313495	7	DQ528967	29	C		AUT; Lower Austria; NE Limestone Alps: S St. Veit an der Gölsen, St. Veiter Staff	48.0339	15.6617	M.Matschinger, R.Schmickl
Arabidopsis lyrata subsp. petraea		Arabidopsis lyrata subsp. petraea (L.) O'Kane & Al-Shehbaz	94	115_11	HEID 502648					2	DQ313495	7	DQ528967	29	C		AUT; Lower Austria; NE Limestone Alps: S St. Veit an der Gölsen, St. Veiter Staff	48.0339	15.6617	M.Matschinger, R.Schmickl
Arabidopsis lyrata subsp. petraea		Arabidopsis lyrata subsp. petraea (L.) O'Kane & Al-Shehbaz	94	115_13	HEID 502650					2	DQ313495	7	DQ528967	29	C		AUT; Lower Austria; NE Limestone Alps: S St. Veit an der Gölsen, St. Veiter Staff	48.0339	15.6617	M.Matschinger, R.Schmickl
Arabidopsis lyrata subsp. petraea		Arabidopsis lyrata subsp. petraea (L.) O'Kane & Al-Shehbaz	94	115_14	HEID 502651					2	DQ313495	7	DQ528967	29	C		AUT; Lower Austria; NE Limestone Alps: S St. Veit an der Gölsen, St. Veiter Staff	48.0339	15.6617	M.Matschinger, R.Schmickl
Arabidopsis lyrata subsp. petraea		Arabidopsis lyrata subsp. petraea (L.) O'Kane & Al-Shehbaz	94	115_18	HEID 502655					2	DQ313495	7	DQ528967	29	C		AUT; Lower Austria; NE Limestone Alps: S St. Veit an der Gölsen, St. Veiter Staff	48.0339	15.6617	M.Matschinger, R.Schmickl
Arabidopsis lyrata subsp. petraea		Cardaminopsis petraea	95	Card0082	LI 289596			2	DQ528815	2	DQ313495	7	DQ528967	29	C		CZE; Jihomoravský kraj; Okres Brno-venkov; skalky v lese na pravem brehu Oslavy pod jezem JZ od obce, roztr [rocky outcrops in forests on right bank of Oslava River]	49.1197	16.3222	K. Kubat	1997-06-09
Arabidopsis lyrata subsp. petraea	2	Arabidopsis lyrata subsp. petraea (L.) O'Kane & Al-Shehbaz	96	172_01	HEID 504469		x										CZE; Jihomoravský kraj; Okres Brno-venkov; N Nová Ves u Oslavan	49.1202	16.3091	R. Schmickl	2011-05-25
Arabidopsis lyrata subsp. petraea	2		96	172_02	HEID s.n.		x										CZE; Jihomoravský kraj; Okres Brno-venkov; N Nová Ves u Oslavan	49.1202	16.3091	R. Schmickl	2011-05-25
Arabidopsis lyrata subsp. petraea	2	Arabidopsis lyrata subsp. petraea (L.) O'Kane & Al-Shehbaz	96	172_03	HEID 408570		x										CZE; Jihomoravský kraj; Okres Brno-venkov; N Nová Ves u Oslavan	49.1202	16.3091	R. Schmickl	2011-05-25
Arabidopsis lyrata subsp. petraea	2	Arabidopsis lyrata subsp. petraea (L.) O'Kane & Al-Shehbaz	96	172_04	HEID 408571		x										CZE; Jihomoravský kraj; Okres Brno-venkov; N Nová Ves u Oslavan	49.1202	16.3091	R. Schmickl	2011-05-25
Arabidopsis lyrata subsp. petraea	2	Arabidopsis lyrata subsp. petraea (L.) O'Kane & Al-Shehbaz	96	172_05	HEID 408572		x										CZE; Jihomoravský kraj; Okres Brno-venkov; N Nová Ves u Oslavan	49.1202	16.3091	R. Schmickl	2011-05-25
Arabidopsis lyrata subsp. petraea	2	Arabidopsis lyrata subsp. petraea (L.) O'Kane & Al-Shehbaz	96	172_06	HEID 408573		x										CZE; Jihomoravský kraj; Okres Brno-venkov; N Nová Ves u Oslavan	49.1202	16.3091	R. Schmickl	2011-05-25
Arabidopsis lyrata subsp. petraea	2	Arabidopsis lyrata subsp. petraea (L.) O'Kane & Al-Shehbaz	96	172_07	HEID 408574		x										CZE; Jihomoravský kraj; Okres Brno-venkov; N Nová Ves u Oslavan	49.1202	16.3091	R. Schmickl	2011-05-25
Arabidopsis lyrata subsp. petraea	2	Arabidopsis lyrata subsp. petraea (L.) O'Kane & Al-Shehbaz	96	172_08	HEID 408575		x										CZE; Jihomoravský kraj; Okres Brno-venkov; N Nová Ves u Oslavan	49.1202	16.3091	R. Schmickl	2011-05-25
Arabidopsis lyrata subsp. petraea	2	Arabidopsis lyrata subsp. petraea (L.) O'Kane & Al-Shehbaz	96	172_09	HEID 503367		x										CZE; Jihomoravský kraj; Okres Brno-venkov; N Nová Ves u Oslavan	49.1202	16.3091	R. Schmickl	2011-05-25
Arabidopsis lyrata subsp. petraea	2	Arabidopsis lyrata subsp. petraea (L.) O'Kane & Al-Shehbaz	96	172_10	HEID 408569		x										CZE; Jihomoravský kraj; Okres Brno-venkov; N Nová Ves u Oslavan	49.1202	16.3091	R. Schmickl	2011-05-25
Arabidopsis lyrata subsp. petraea	2	Arabidopsis lyrata subsp. petraea (L.) O'Kane & Al-Shehbaz	96	172_11	HEID 504470		x										CZE; Jihomoravský kraj; Okres Brno-venkov; N Nová Ves u Oslavan	49.1202	16.3091	R. Schmickl	2011-05-25
Arabidopsis lyrata subsp. petraea	2	Arabidopsis lyrata subsp. petraea (L.) O'Kane & Al-Shehbaz	96	172_12	HEID 504464		x										CZE; Jihomoravský kraj; Okres Brno-venkov; N Nová Ves u Oslavan	49.1202	16.3091	R. Schmickl	2011-05-25
Arabidopsis lyrata subsp. petraea	2	Arabidopsis lyrata subsp. petraea (L.) O'Kane & Al-Shehbaz	96	172_14	HEID 408565		x										CZE; Jihomoravský kraj; Okres Brno-venkov; N Nová Ves u Oslavan	49.1202	16.3091	R. Schmickl	2011-05-25
Arabidopsis lyrata subsp. petraea	2	Arabidopsis lyrata subsp. petraea (L.) O'Kane & Al-Shehbaz	96	172_15	HEID 408566		x										CZE; Jihomoravský kraj; Okres Brno-venkov; N Nová Ves u Oslavan	49.1202	16.3091	R. Schmickl	2011-05-25
Arabidopsis lyrata subsp. petraea	2	Arabidopsis lyrata subsp. petraea (L.) O'Kane & Al-Shehbaz	96	172_16	HEID 408567		x										CZE; Jihomoravský kraj; Okres Brno-venkov; N Nová Ves u Oslavan	49.1202	16.3091	R. Schmickl	2011-05-25
Arabidopsis lyrata subsp. petraea	2	Arabidopsis lyrata subsp. petraea (L.) O'Kane & Al-Shehbaz	96	172_17	HEID 408568		x										CZE; Jihomoravský kraj; Okres Brno-venkov; N Nová Ves u Oslavan	49.1202	16.3091	R. Schmickl	2011-05-25
Arabidopsis lyrata subsp. petraea	2	Arabidopsis lyrata subsp. petraea (L.) O'Kane & Al-Shehbaz	96	172_19	HEID 408560		x										CZE; Jihomoravský kraj; Okres Brno-venkov; N Nová Ves u Oslavan	49.1202	16.3091	R. Schmickl	2011-05-25
Arabidopsis lyrata subsp. petraea	2	Arabidopsis lyrata subsp. petraea (L.) O'Kane & Al-Shehbaz	96	172_20	HEID 408561		x										CZE; Jihomoravský kraj; Okres Brno-venkov; N Nová Ves u Oslavan	49.1202	16.3091	R. Schmickl	2011-05-25
Arabidopsis lyrata subsp. petraea	2	Arabidopsis lyrata subsp. petraea (L.) O'Kane & Al-Shehbaz	96	172_21	HEID 408562		x										CZE; Jihomoravský kraj; Okres Brno-venkov; N Nová Ves u Oslavan	49.1202	16.3091	R. Schmickl	2011-05-25
Arabidopsis lyrata subsp. petraea	2	Arabidopsis lyrata subsp. petraea (L.) O'Kane & Al-Shehbaz	96	172_22	HEID 408563		x										CZE; Jihomoravský kraj; Okres Brno-venkov; N Nová Ves u Oslavan	49.1202	16.3091	R. Schmickl	2011-05-25
Arabidopsis lyrata subsp. petraea	2		96	172_24	HEID s.n.		x										CZE; Jihomoravský kraj; Okres Brno-venkov; N Nová Ves u Oslavan	49.1202	16.3091	R. Schmickl	2011-05-25
Arabidopsis lyrata subsp. petraea	2	Arabidopsis lyrata subsp. petraea (L.) O'Kane & Al-Shehbaz	96	172_25	HEID 504473		x										CZE; Jihomoravský kraj; Okres Brno-venkov; N Nová Ves u Oslavan	49.1202	16.3091	R. Schmickl	2011-05-25
Arabidopsis lyrata subsp. petraea	2		96	172_26	HEID s.n.		x										CZE; Jihomoravský kraj; Okres Brno-venkov; N Nová Ves u Oslavan	49.1202	16.3091	R. Schmickl	2011-05-25
Arabidopsis lyrata subsp. petraea	2	Arabidopsis lyrata subsp. petraea (L.) O'Kane & Al-Shehbaz	96	172_28	HEID 504472		x										CZE; Jihomoravský kraj; Okres Brno-venkov; N Nová Ves u Oslavan	49.1202	16.3091	R. Schmickl	2011-05-25
Arabidopsis lyrata subsp. petraea	2	Arabidopsis lyrata subsp. petraea (L.) O'Kane & Al-Shehbaz	96	172_29	HEID 504468		x										CZE; Jihomoravský kraj; Okres Brno-venkov; N Nová Ves u Oslavan	49.1202	16.3091	R. Schmickl	2011-05-25
Arabidopsis lyrata subsp. petraea	2	Arabidopsis lyrata subsp. petraea (L.) O'Kane & Al-Shehbaz	96	172_31	HEID 503366		x										CZE; Jihomoravský kraj; Okres Brno-venkov; N Nová Ves u Oslavan	49.1202	16.3091	R. Schmickl	2011-05-25
Arabidopsis lyrata subsp. petraea	2		96	172_32	HEID s.n.		x										CZE; Jihomoravský kraj; Okres Brno-venkov; N Nová Ves u Oslavan	49.1202	16.3091	R. Schmickl	2011-05-25
Arabidopsis lyrata subsp. petraea	2	Arabidopsis lyrata subsp. petraea (L.) O'Kane & Al-Shehbaz	96	172_33	HEID 503365		x										CZE; Jihomoravský kraj; Okres Brno-venkov; N Nová Ves u Oslavan	49.1202	16.3091	R. Schmickl	2011-05-25
Arabidopsis lyrata subsp. petraea	2		96	172_34	HEID s.n.		x										CZE; Jihomoravský kraj; Okres Brno-venkov; N Nová Ves u Oslavan	49.1202	16.3091	R. Schmickl	2011-05-25
Arabidopsis lyrata subsp. petraea	2	Arabidopsis lyrata subsp. petraea (L.) O'Kane & Al-Shehbaz	96	172_35	HEID 504475		x										CZE; Jihomoravský kraj; Okres Brno-venkov; N Nová Ves u Oslavan	49.1202	16.3091	R. Schmickl	2011-05-25
Arabidopsis lyrata subsp. petraea	2	Arabidopsis lyrata subsp. petraea (L.) O'Kane & Al-Shehbaz	96	172_36	HEID 504471		x										CZE; Jihomoravský kraj; Okres Brno-venkov; N Nová Ves u Oslavan	49.1202	16.3091	R. Schmickl	2011-05-25
Arabidopsis lyrata subsp. petraea	2		96	172_37	HEID s.n.		x										CZE; Jihomoravský kraj; Okres Brno-venkov; N Nová Ves u Oslavan	49.1202	16.3091	R. Schmickl	2011-05-25
Arabidopsis lyrata subsp. petraea		Cardaminopsis petraea (L.) Hiit.	97	96_05	HEID 591013			2	DQ528815	2	DQ313495						CZE; Jihomoravský kraj; Okres Brno-venkov; SW Brno, NW Ivanice, between Nová Ves and Oslavany, above Oslava River	49.1219	16.3244	M.M. Matschinger	2004-05-11
Arabidopsis lyrata subsp. petraea		Cardaminopsis petraea (L.) Hiit.	97	96_12	HEID 591013			2	DQ528815	2	DQ313495						CZE; Jihomoravský kraj; Okres Brno-venkov; SW Brno, NW Ivanice, between Nová Ves and Oslavany, above Oslava River	49.1219	16.3244	M.M. Matschinger	2004-05-11
Arabidopsis lyrata subsp. petraea	2	Cardaminopsis petraea (L.) Hiit.	97	96_22	HEID s.n.		x										CZE; Jihomoravský kraj; Okres Brno-venkov; SW Brno, NW Ivanice, between Nová Ves and Oslavany, above Oslava River	49.1219	16.3244	R. Schmickl	2006
Arabidopsis lyrata subsp. petraea	2	Cardaminopsis petraea (L.) Hiit.	97	96_23	HEID s.n.		x										CZE; Jihomoravský kraj; Okres Brno-venkov; SW Brno, NW Ivanice, between Nová Ves and Oslavany, above Oslava River	49.1219	16.3244	R. Schmickl	2006
Arabidopsis lyrata subsp. petraea	2	Cardaminopsis petraea (L.) Hiit.	97	96_25	HEID s.n.		x										CZE; Jihomoravský kraj; Okres Brno-venkov; SW Brno, NW Ivanice, between Nová Ves and Oslavany, above Oslava River	49.1219	16.3244	R. Schmickl	2006
Arabidopsis lyrata subsp. petraea	2	Cardaminopsis petraea (L.) Hiit.	97	96_26	HEID s.n.		x										CZE; Jihomoravský kraj; Okres Brno-venkov; SW Brno, NW Ivanice, between Nová Ves and Oslavany, above Oslava River	49.1219	16.3244	R. Schmickl	2006
Arabidopsis lyrata subsp. petraea	2	Cardaminopsis petraea (L.) Hiit.	97	96_27	HEID s.n.		x										CZE; Jihomoravský kraj; Okres Brno-venkov; SW Brno, NW Ivanice, between Nová Ves and Oslavany, above Oslava River	49.1219	16.3244	R. Schmickl	2006
Arabidopsis lyrata subsp. petraea	2	Cardaminopsis petraea (L.) Hiit.	97	96_28	HEID s.n.		x										CZE; Jihomoravský kraj; Okres Brno-venkov; SW Brno, NW Ivanice, between Nová Ves and Oslavany, above Oslava River	49.1219	16.3244	R. Schmickl	2006
Arabidopsis lyrata subsp. petraea	2	Cardaminopsis petraea (L.) Hiit.	97	96_29	HEID s.n.		x										CZE; Jihomoravský kraj; Okres Brno-venkov; SW Brno, NW Ivanice, between Nová Ves and Oslavany, above Oslava River	49.1219	16.3244	R. Schmickl	2006
Arabidopsis lyrata subsp. petraea	2	Arabidopsis lyrata subsp. petraea (L.) O'Kane & Al-Shehbaz	98	171_02	HEID 504509		x										CZE; Jihomoravský kraj; Okres Brno-venkov; Čučice, Brněnská vrchovina	49.1315	16.2836	R. Schmickl
Arabidopsis lyrata subsp. petraea	2	Arabidopsis lyrata subsp. petraea (L.) O'Kane & Al-Shehbaz	98	171_03	HEID 504507		x										CZE; Jihomoravský kraj; Okres Brno-venkov; Čučice, Brněnská vrchovina	49.1315	16.2836	R. Schmickl
Arabidopsis lyrata subsp. petraea	2	Arabidopsis lyrata subsp. petraea (L.) O'Kane & Al-Shehbaz	98	171_04	HEID 504510		x										CZE; Jihomoravský kraj; Okres Brno-venkov; Čučice, Brněnská vrchovina	49.1315	16.2836	R. Schmickl
Arabidopsis lyrata subsp. petraea	2	Arabidopsis lyrata subsp. petraea (L.) O'Kane & Al-Shehbaz	98	171_05	HEID 504503		x										CZE; Jihomoravský kraj; Okres Brno-venkov; Čučice, Brněnská vrchovina	49.1315	16.2836	R. Schmickl
Arabidopsis lyrata subsp. petraea	2	Arabidopsis lyrata subsp. petraea (L.) O'Kane & Al-Shehbaz	98	171_07	HEID 504508		x										CZE; Jihomoravský kraj; Okres Brno-venkov; Čučice, Brněnská vrchovina	49.1315	16.2836	R. Schmickl
Arabidopsis lyrata subsp. petraea	2	Arabidopsis lyrata subsp. petraea (L.) O'Kane & Al-Shehbaz	98	171_08	HEID 504504		x										CZE; Jihomoravský kraj; Okres Brno-venkov; Čučice, Brněnská vrchovina	49.1315	16.2836	R. Schmickl
Arabidopsis lyrata subsp. petraea	2		98	171_09	HEID s.n.		x										CZE; Jihomoravský kraj; Okres Brno-venkov; Čučice, Brněnská vrchovina	49.1315	16.2836	R. Schmickl
Arabidopsis lyrata subsp. petraea	2	Arabidopsis lyrata (L.) O'Kane & Al-Shehbaz	99	5527	HEID s.n.		x										DEU; Bavaria; Oberfranken; Nürnberger Land, Velden, Veldensteiner Forst S Pfaffenhofen	49.6277	11.5102	F. Michling	2011-06-04	0.27 (11.98)	Raphanus	fresh
Arabidopsis lyrata subsp. petraea	2	Arabidopsis lyrata (L.) O'Kane & Al-Shehbaz	99	5530	HEID s.n.		x										DEU; Bavaria; Oberfranken; Nürnberger Land, Velden, Veldensteiner Forst S Pfaffenhofen	49.6279	11.5101	F. Michling	2011-06-04	0.27 (13.12)	Raphanus	fresh
Arabidopsis lyrata subsp. petraea	2	Arabidopsis lyrata (L.) O'Kane & Al-Shehbaz	99	5531	HEID s.n.		x										DEU; Bavaria; Oberfranken; Nürnberger Land, Velden, Veldensteiner Forst S Pfaffenhofen	49.6279	11.5101	F. Michling	2011-06-04	0.27 (11.17)	Raphanus	fresh
Arabidopsis lyrata subsp. petraea	2	Arabidopsis lyrata (L.) O'Kane & Al-Shehbaz	99	5532	HEID s.n.		x										DEU; Bavaria; Oberfranken; Nürnberger Land, Velden, Veldensteiner Forst S Pfaffenhofen	49.6279	11.5101	F. Michling	2011-06-04	0.27 (10.73)	Raphanus	fresh
Arabidopsis lyrata subsp. petraea	2	Arabidopsis lyrata subsp. petraea (L.) O'Kane & Al-Shehbaz	100	170_02	HEID 504460		x										CZE; Plzeňský kraj; Okres Tachov; NW Stříbro, NW of river Mže	49.7372	12.9961	R. Schmickl	2011-05-22
Arabidopsis lyrata subsp. petraea	2	Arabidopsis lyrata subsp. petraea (L.) O'Kane & Al-Shehbaz	100	170_03	HEID 504459		x										CZE; Plzeňský kraj; Okres Tachov; NW Stříbro, NW of river Mže	49.7372	12.9961	R. Schmickl	2011-05-22
Arabidopsis lyrata subsp. petraea	2	Arabidopsis lyrata subsp. petraea (L.) O'Kane & Al-Shehbaz	100	170_04	HEID 504462		x										CZE; Plzeňský kraj; Okres Tachov; NW Stříbro, NW of river Mže	49.7372	12.9961	R. Schmickl	2011-05-22
Arabidopsis lyrata subsp. petraea	2		100	170_05	HEID s.n.		x										CZE; Plzeňský kraj; Okres Tachov; NW Stříbro, NW of river Mže	49.7372	12.9961	R. Schmickl	2011-05-22
Arabidopsis lyrata subsp. petraea	2	Arabidopsis lyrata subsp. petraea (L.) O'Kane & Al-Shehbaz	100	170_06	HEID 504461		x										CZE; Plzeňský kraj; Okres Tachov; NW Stříbro, NW of river Mže	49.7372	12.9961	R. Schmickl	2011-05-22
Arabidopsis lyrata subsp. petraea	2	Arabidopsis lyrata subsp. petraea (L.) O'Kane & Al-Shehbaz	100	170_07	HEID 504458		x										CZE; Plzeňský kraj; Okres Tachov; NW Stříbro, NW of river Mže	49.7372	12.9961	R. Schmickl	2011-05-22
Arabidopsis lyrata subsp. petraea	2		100	170_08	HEID s.n.		x										CZE; Plzeňský kraj; Okres Tachov; NW Stříbro, NW of river Mže	49.7372	12.9961	R. Schmickl	2011-05-22
Arabidopsis lyrata subsp. petraea	2	Arabidopsis lyrata subsp. petraea (L.) O'Kane & Al-Shehbaz	100	170_09	HEID 504463		x										CZE; Plzeňský kraj; Okres Tachov; NW Stříbro, NW of river Mže	49.7372	12.9961	R. Schmickl	2011-05-22
Arabidopsis lyrata subsp. petraea	2	Arabidopsis lyrata subsp. petraea (L.) O'Kane & Al-Shehbaz	100	170_10	HEID 408550		x										CZE; Plzeňský kraj; Okres Tachov; NW Stříbro, NW of river Mže	49.7372	12.9961	R. Schmickl	2011-05-22
Arabidopsis lyrata subsp. petraea	2	Arabidopsis lyrata subsp. petraea (L.) O'Kane & Al-Shehbaz	100	170_11	HEID 408551		x										CZE; Plzeňský kraj; Okres Tachov; NW Stříbro, NW of river Mže	49.7372	12.9961	R. Schmickl	2011-05-22
Arabidopsis lyrata subsp. petraea	2	Arabidopsis lyrata subsp. petraea (L.) O'Kane & Al-Shehbaz	100	170_12	HEID 408552		x										CZE; Plzeňský kraj; Okres Tachov; NW Stříbro, NW of river Mže	49.7372	12.9961	R. Schmickl	2011-05-22
Arabidopsis lyrata subsp. petraea	2	Arabidopsis lyrata subsp. petraea (L.) O'Kane & Al-Shehbaz	100	170_13	HEID 408553		x										CZE; Plzeňský kraj; Okres Tachov; NW Stříbro, NW of river Mže	49.7372	12.9961	R. Schmickl	2011-05-22
Arabidopsis lyrata subsp. petraea	2	Arabidopsis lyrata subsp. petraea (L.) O'Kane & Al-Shehbaz	100	170_14	HEID 408554		x										CZE; Plzeňský kraj; Okres Tachov; NW Stříbro, NW of river Mže	49.7372	12.9961	R. Schmickl	2011-05-22
Arabidopsis lyrata subsp. petraea	2	Arabidopsis lyrata subsp. petraea (L.) O'Kane & Al-Shehbaz	100	170_15	HEID 408555		x										CZE; Plzeňský kraj; Okres Tachov; NW Stříbro, NW of river Mže	49.7372	12.9961	R. Schmickl	2011-05-22
Arabidopsis lyrata subsp. petraea	2	Arabidopsis lyrata subsp. petraea (L.) O'Kane & Al-Shehbaz	100	170_16	HEID 408556		x										CZE; Plzeňský kraj; Okres Tachov; NW Stříbro, NW of river Mže	49.7372	12.9961	R. Schmickl	2011-05-22
Arabidopsis lyrata subsp. petraea	2	Arabidopsis lyrata subsp. petraea (L.) O'Kane & Al-Shehbaz	100	170_17	HEID 408557		x										CZE; Plzeňský kraj; Okres Tachov; NW Stříbro, NW of river Mže	49.7372	12.9961	R. Schmickl	2011-05-22
Arabidopsis lyrata subsp. petraea	2	Arabidopsis lyrata subsp. petraea (L.) O'Kane & Al-Shehbaz	100	170_18	HEID 408558		x										CZE; Plzeňský kraj; Okres Tachov; NW Stříbro, NW of river Mže	49.7372	12.9961	R. Schmickl	2011-05-22
Arabidopsis lyrata subsp. petraea	2	Arabidopsis lyrata subsp. petraea (L.) O'Kane & Al-Shehbaz	100	170_19	HEID 408559		x										CZE; Plzeňský kraj; Okres Tachov; NW Stříbro, NW of river Mže	49.7372	12.9961	R. Schmickl	2011-05-22
Arabidopsis lyrata subsp. petraea	2	Arabidopsis lyrata subsp. petraea (L.) O'Kane & Al-Shehbaz	101	133_01	HEID 503219		x										DEU; Bavaria; Franconian Switzerland: SE Pottenstein, rocks W Teufelshöhle	49.7548	11.4185	M.Matschinger, R.Schmickl
Arabidopsis lyrata subsp. petraea	2	Arabidopsis lyrata subsp. petraea (L.) O'Kane & Al-Shehbaz	101	133_02	HEID 503220		x										DEU; Bavaria; Franconian Switzerland: SE Pottenstein, rocks W Teufelshöhle	49.7548	11.4185	M.Matschinger, R.Schmickl
Arabidopsis lyrata subsp. petraea	2	Arabidopsis lyrata subsp. petraea (L.) O'Kane & Al-Shehbaz	101	133_03	HEID 503221		x			2	DQ313495	7	DQ528967	29	C		DEU; Bavaria; Franconian Switzerland: SE Pottenstein, rocks W Teufelshöhle	49.7548	11.4185	M.Matschinger, R.Schmickl
Arabidopsis lyrata subsp. petraea	2	Arabidopsis lyrata subsp. petraea (L.) O'Kane & Al-Shehbaz	101	133_04	HEID 503222		x										DEU; Bavaria; Franconian Switzerland: SE Pottenstein, rocks W Teufelshöhle	49.7548	11.4185	M.Matschinger, R.Schmickl
Arabidopsis lyrata subsp. petraea	2	Arabidopsis lyrata subsp. petraea (L.) O'Kane & Al-Shehbaz	101	133_05	HEID 503223		x										DEU; Bavaria; Franconian Switzerland: SE Pottenstein, rocks W Teufelshöhle	49.7548	11.4185	M.Matschinger, R.Schmickl
Arabidopsis lyrata subsp. petraea	2	Arabidopsis lyrata subsp. petraea (L.) O'Kane & Al-Shehbaz	101	133_06	HEID 503224		x			2	DQ313495	7	DQ528967	29	C		DEU; Bavaria; Franconian Switzerland: SE Pottenstein, rocks W Teufelshöhle	49.7548	11.4185	M.Matschinger, R.Schmickl
Arabidopsis lyrata subsp. petraea	2	Arabidopsis lyrata subsp. petraea (L.) O'Kane & Al-Shehbaz	101	133_07	HEID 503225		x										DEU; Bavaria; Franconian Switzerland: SE Pottenstein, rocks W Teufelshöhle	49.7548	11.4185	M.Matschinger, R.Schmickl
Arabidopsis lyrata subsp. petraea	2	Arabidopsis lyrata subsp. petraea (L.) O'Kane & Al-Shehbaz	101	133_08	HEID 503226		x										DEU; Bavaria; Franconian Switzerland: SE Pottenstein, rocks W Teufelshöhle	49.7548	11.4185	M.Matschinger, R.Schmickl
Arabidopsis lyrata subsp. petraea	2	Arabidopsis lyrata subsp. petraea (L.) O'Kane & Al-Shehbaz	101	133_09	HEID 503227		x			2	DQ313495	7	DQ528967	29	C		DEU; Bavaria; Franconian Switzerland: SE Pottenstein, rocks W Teufelshöhle	49.7548	11.4185	M.Matschinger, R.Schmickl
Arabidopsis lyrata subsp. petraea	2	Arabidopsis lyrata subsp. petraea (L.) O'Kane & Al-Shehbaz	101	133_10	HEID 503228		x										DEU; Bavaria; Franconian Switzerland: SE Pottenstein, rocks W Teufelshöhle	49.7548	11.4185	M.Matschinger, R.Schmickl
Arabidopsis lyrata subsp. petraea	2	Arabidopsis lyrata subsp. petraea (L.) O'Kane & Al-Shehbaz	101	133_11	HEID 503229		x										DEU; Bavaria; Franconian Switzerland: SE Pottenstein, rocks W Teufelshöhle	49.7548	11.4185	M.Matschinger, R.Schmickl
Arabidopsis lyrata subsp. petraea	2	Arabidopsis lyrata subsp. petraea (L.) O'Kane & Al-Shehbaz	101	133_12	HEID 503230		x										DEU; Bavaria; Franconian Switzerland: SE Pottenstein, rocks W Teufelshöhle	49.7548	11.4185	M.Matschinger, R.Schmickl
Arabidopsis lyrata subsp. petraea	2	Arabidopsis lyrata subsp. petraea (L.) O'Kane & Al-Shehbaz	101	133_16	HEID 503234		x										DEU; Bavaria; Franconian Switzerland: SE Pottenstein, rocks W Teufelshöhle	49.7548	11.4185	M.Matschinger, R.Schmickl
Arabidopsis lyrata subsp. petraea	2	Arabidopsis lyrata subsp. petraea (L.) O'Kane & Al-Shehbaz	101	133_17	HEID 503235		x			2	DQ313495	7	DQ528967	29	C		DEU; Bavaria; Franconian Switzerland: SE Pottenstein, rocks W Teufelshöhle	49.7548	11.4185	M.Matschinger, R.Schmickl
Arabidopsis lyrata subsp. petraea	2	Arabidopsis lyrata subsp. petraea (L.) O'Kane & Al-Shehbaz	101	133_18	HEID 503236		x										DEU; Bavaria; Franconian Switzerland: SE Pottenstein, rocks W Teufelshöhle	49.7548	11.4185	M.Matschinger, R.Schmickl
Arabidopsis lyrata subsp. petraea	2	Arabidopsis lyrata subsp. petraea (L.) O'Kane & Al-Shehbaz	101	133_19	HEID 503237		x										DEU; Bavaria; Franconian Switzerland: SE Pottenstein, rocks W Teufelshöhle	49.7548	11.4185	M.Matschinger, R.Schmickl
Arabidopsis lyrata subsp. petraea	2	Arabidopsis lyrata subsp. petraea (L.) O'Kane & Al-Shehbaz	101	133_20	HEID 503238		x			2	DQ313495	7	DQ528967	29	C		DEU; Bavaria; Franconian Switzerland: SE Pottenstein, rocks W Teufelshöhle	49.7548	11.4185	M.Matschinger, R.Schmickl
Arabidopsis lyrata subsp. petraea	2	Arabidopsis lyrata subsp. petraea (L.) O'Kane & Al-Shehbaz	101	133_21	HEID 503239		x										DEU; Bavaria; Franconian Switzerland: SE Pottenstein, rocks W Teufelshöhle	49.7548	11.4185	M.Matschinger, R.Schmickl
Arabidopsis lyrata subsp. petraea	2	Arabidopsis lyrata subsp. petraea (L.) O'Kane & Al-Shehbaz	101	133_22	HEID 503240		x										DEU; Bavaria; Franconian Switzerland: SE Pottenstein, rocks W Teufelshöhle	49.7548	11.4185	M.Matschinger, R.Schmickl
Arabidopsis lyrata subsp. petraea	2	Arabidopsis lyrata subsp. petraea (L.) O'Kane & Al-Shehbaz	101	133_23	HEID 503241		x			2	DQ313495	7	DQ528967	29	C		DEU; Bavaria; Franconian Switzerland: SE Pottenstein, rocks W Teufelshöhle	49.7548	11.4185	M.Matschinger, R.Schmickl
Arabidopsis lyrata subsp. petraea	2	Arabidopsis lyrata subsp. petraea (L.) O'Kane & Al-Shehbaz	101	133_24	HEID 503242		x										DEU; Bavaria; Franconian Switzerland: SE Pottenstein, rocks W Teufelshöhle	49.7548	11.4185	M.Matschinger, R.Schmickl
Arabidopsis lyrata subsp. petraea	2	Arabidopsis lyrata subsp. petraea (L.) O'Kane & Al-Shehbaz	101	133_25	HEID 503243		x			2	DQ313495	7	DQ528967	29	C		DEU; Bavaria; Franconian Switzerland: SE Pottenstein, rocks W Teufelshöhle	49.7548	11.4185	M.Matschinger, R.Schmickl
Arabidopsis lyrata subsp. petraea	2	Arabidopsis lyrata subsp. petraea (L.) O'Kane & Al-Shehbaz	102	173_01	HEID 408601		x										CZE; Středočeský kraj; Okres Kladno; Český masiv S Male Kysice	50.0534	14.0966	R. Schmickl	2011-05-26
Arabidopsis lyrata subsp. petraea	2	Arabidopsis lyrata subsp. petraea (L.) O'Kane & Al-Shehbaz	102	173_02	HEID 408602		x										CZE; Středočeský kraj; Okres Kladno; Český masiv S Male Kysice	50.0534	14.0966	R. Schmickl	2011-05-26
Arabidopsis lyrata subsp. petraea	2	Arabidopsis lyrata subsp. petraea (L.) O'Kane & Al-Shehbaz	102	173_03	HEID 408603		x										CZE; Středočeský kraj; Okres Kladno; Český masiv S Male Kysice	50.0534	14.0966	R. Schmickl	2011-05-26
Arabidopsis lyrata subsp. petraea	2	Arabidopsis lyrata subsp. petraea (L.) O'Kane & Al-Shehbaz	102	173_04	HEID 408604		x										CZE; Středočeský kraj; Okres Kladno; Český masiv S Male Kysice	50.0534	14.0966	R. Schmickl	2011-05-26
Arabidopsis lyrata subsp. petraea	2	Arabidopsis lyrata subsp. petraea (L.) O'Kane & Al-Shehbaz	102	173_05	HEID 408605		x										CZE; Středočeský kraj; Okres Kladno; Český masiv S Male Kysice	50.0534	14.0966	R. Schmickl	2011-05-26
Arabidopsis lyrata subsp. petraea	2	Arabidopsis lyrata subsp. petraea (L.) O'Kane & Al-Shehbaz	102	173_06	HEID 408606		x										CZE; Středočeský kraj; Okres Kladno; Český masiv S Male Kysice	50.0534	14.0966	R. Schmickl	2011-05-26
Arabidopsis lyrata subsp. petraea	2	Arabidopsis lyrata subsp. petraea (L.) O'Kane & Al-Shehbaz	102	173_07	HEID 408607		x										CZE; Středočeský kraj; Okres Kladno; Český masiv S Male Kysice	50.0534	14.0966	R. Schmickl	2011-05-26
Arabidopsis lyrata subsp. petraea	2	Arabidopsis lyrata subsp. petraea (L.) O'Kane & Al-Shehbaz	102	173_12	HEID 408608		x										CZE; Středočeský kraj; Okres Kladno; Český masiv S Male Kysice	50.0534	14.0966	R. Schmickl	2011-05-26
Arabidopsis lyrata subsp. petraea	2	Arabidopsis lyrata subsp. petraea (L.) O'Kane & Al-Shehbaz	102	173_13	HEID 408609		x										CZE; Středočeský kraj; Okres Kladno; Český masiv S Male Kysice	50.0534	14.0966	R. Schmickl	2011-05-26
Arabidopsis lyrata subsp. petraea	2	Arabidopsis lyrata subsp. petraea (L.) O'Kane & Al-Shehbaz	102	173_14	HEID 408610		x										CZE; Středočeský kraj; Okres Kladno; Český masiv S Male Kysice	50.0534	14.0966	R. Schmickl	2011-05-26
Arabidopsis lyrata subsp. petraea	2	Arabidopsis lyrata subsp. petraea (L.) O'Kane & Al-Shehbaz	102	173_15	HEID 408611		x										CZE; Středočeský kraj; Okres Kladno; Český masiv S Male Kysice	50.0534	14.0966	R. Schmickl	2011-05-26
Arabidopsis lyrata subsp. petraea	2	Arabidopsis lyrata subsp. petraea (L.) O'Kane & Al-Shehbaz	102	173_16	HEID 408612		x										CZE; Středočeský kraj; Okres Kladno; Český masiv S Male Kysice	50.0534	14.0966	R. Schmickl	2011-05-26
Arabidopsis lyrata subsp. petraea	2	Arabidopsis lyrata subsp. petraea (L.) O'Kane & Al-Shehbaz	102	173_17	HEID 408613		x										CZE; Středočeský kraj; Okres Kladno; Český masiv S Male Kysice	50.0534	14.0966	R. Schmickl	2011-05-26
Arabidopsis lyrata subsp. petraea	2	Arabidopsis lyrata subsp. petraea (L.) O'Kane & Al-Shehbaz	102	173_18	HEID 408614		x										CZE; Středočeský kraj; Okres Kladno; Český masiv S Male Kysice	50.0534	14.0966	R. Schmickl	2011-05-26
Arabidopsis lyrata subsp. petraea	2	Arabidopsis lyrata subsp. petraea (L.) O'Kane & Al-Shehbaz	103	174_01	HEID 504476		x										CZE; Středočeský kraj; Okres Kladno; Český masiv S Male Kysice	50.0656	14.0782	R. Schmickl	2011-05-26
Arabidopsis lyrata subsp. petraea	2	Arabidopsis lyrata subsp. petraea (L.) O'Kane & Al-Shehbaz	103	174_02	HEID 504478		x										CZE; Středočeský kraj; Okres Kladno; Český masiv S Male Kysice	50.0656	14.0782	R. Schmickl	2011-05-26
Arabidopsis lyrata subsp. petraea	2	Arabidopsis lyrata subsp. petraea (L.) O'Kane & Al-Shehbaz	103	174_03	HEID 504477		x										CZE; Středočeský kraj; Okres Kladno; Český masiv S Male Kysice	50.0656	14.0782	R. Schmickl	2011-05-26
Arabidopsis lyrata subsp. petraea	2		103	174_04	HEID s.n.		x										CZE; Středočeský kraj; Okres Kladno; Český masiv S Male Kysice	50.0656	14.0782	R. Schmickl	2011-05-26
Arabidopsis lyrata subsp. petraea	2	Arabidopsis lyrata subsp. petraea (L.) O'Kane & Al-Shehbaz	103	174_05	HEID 408615		x										CZE; Středočeský kraj; Okres Kladno; Český masiv S Male Kysice	50.0656	14.0782	R. Schmickl	2011-05-26
Arabidopsis lyrata subsp. petraea	2	Arabidopsis lyrata subsp. petraea (L.) O'Kane & Al-Shehbaz	103	174_06	HEID 408616		x										CZE; Středočeský kraj; Okres Kladno; Český masiv S Male Kysice	50.0656	14.0782	R. Schmickl	2011-05-26
Arabidopsis lyrata subsp. petraea	2	Arabidopsis lyrata subsp. petraea (L.) O'Kane & Al-Shehbaz	103	174_07	HEID 408617		x										CZE; Středočeský kraj; Okres Kladno; Český masiv S Male Kysice	50.0656	14.0782	R. Schmickl	2011-05-26
Arabidopsis lyrata subsp. petraea	2	Arabidopsis lyrata subsp. petraea (L.) O'Kane & Al-Shehbaz	103	174_08	HEID 408618		x										CZE; Středočeský kraj; Okres Kladno; Český masiv S Male Kysice	50.0656	14.0782	R. Schmickl	2011-05-26
Arabidopsis lyrata subsp. petraea	2	Arabidopsis lyrata subsp. petraea (L.) O'Kane & Al-Shehbaz	103	174_09	HEID 408619		x										CZE; Středočeský kraj; Okres Kladno; Český masiv S Male Kysice	50.0656	14.0782	R. Schmickl	2011-05-26
Arabidopsis lyrata subsp. petraea	2	Arabidopsis lyrata subsp. petraea (L.) O'Kane & Al-Shehbaz	103	174_10	HEID 408620		x										CZE; Středočeský kraj; Okres Kladno; Český masiv S Male Kysice	50.0656	14.0782	R. Schmickl	2011-05-26
Arabidopsis lyrata subsp. petraea	2	Arabidopsis lyrata subsp. petraea (L.) O'Kane & Al-Shehbaz	103	174_11	HEID 408621		x										CZE; Středočeský kraj; Okres Kladno; Český masiv S Male Kysice	50.0656	14.0782	R. Schmickl	2011-05-26
Arabidopsis lyrata subsp. petraea	2	Arabidopsis lyrata subsp. petraea (L.) O'Kane & Al-Shehbaz	103	174_12	HEID 408622		x										CZE; Středočeský kraj; Okres Kladno; Český masiv S Male Kysice	50.0656	14.0782	R. Schmickl	2011-05-26
Arabidopsis lyrata subsp. petraea	2	Arabidopsis lyrata subsp. petraea (L.) O'Kane & Al-Shehbaz	103	174_13	HEID 408623		x										CZE; Středočeský kraj; Okres Kladno; Český masiv S Male Kysice	50.0656	14.0782	R. Schmickl	2011-05-26
Arabidopsis lyrata subsp. petraea	2	Arabidopsis lyrata subsp. petraea (L.) O'Kane & Al-Shehbaz	103	174_14	HEID 408624		x										CZE; Středočeský kraj; Okres Kladno; Český masiv S Male Kysice	50.0656	14.0782	R. Schmickl	2011-05-26
Arabidopsis lyrata subsp. petraea	2	Arabidopsis lyrata (L.) O'Kane & Al-Shehbaz	104	5523	HEID s.n.		x										CZE; Ústecký kraj; okres Litoměřice; obec Velemín; Boreč: CZ0422075 Evropsky významná lokalita Borečský vrch, Národní přírodní památka Borečský vrch. Next city: Boreč (Velemín) South; Režný Újezd (North).	50.5156	13.9885	F. Michling	2011-06-05
Arabidopsis lyrata subsp. petraea		Cardaminopsis petraea (L.) Hiit.	105	Ca31	HEID 590363			3	DQ528816	2	DQ313495	7	DQ528967	29	C		DEU; Thuringia; S-Harz: Nordhausen, Stempeda, Alter Stolberg	51.5678	10.95	M. Koch	2000-05-01
Arabidopsis lyrata subsp. petraea		Cardaminopsis petraea (L.) Hiit.	106	Ca28	HEID 590361			6	DQ528819	2	DQ313495	57	DQ529053	26	BX	was AG before	DEU; Lower Saxony; SW-Harz: Osterode am Harz, Katzenstein	51.75	13.4	M. Koch	2000-05-01
Arabidopsis lyrata subsp. petraea		Cardaminopsis petraea (L.) Hiit.	107	Card0280	HEID 591425			2	DQ528815	11	DQ313504	132	DQ529006	2	AB		GBR; Aberdeenshire; Braemar, Quoich Water, near Linn of Quoich	57.0783	-5.25	M. Winkler	2003-07-13
Arabidopsis lyrata subsp. petraea		Arabis petraea (L.) Lam.	108	Card0293	BM			18	DQ528880	6	DQ313499	50	DQ529047	87	AG		SWE; Ångermans	60	15	H. Wilh. Sjögren	1908-09-01
Arabidopsis lyrata subsp. petraea		Arabis petraea	109	Card0290	BM			12	DQ528845	6	DQ313499	50	DQ529047	87	AG		NOR; Bergen: Sognefjord, Lærdal	61.1	7.4667	A.W. Trethwwy	1932-08-04
Arabidopsis lyrata subsp. petraea		Arabis petraea	110	Card0292	BM			2	DQ528815			50	DQ529047				NOR; Lom: Gjendebu, i lien	61.45	8.5	H. Johnsen	1919-07-26
Arabidopsis lyrata subsp. petraea		Cardaminopsis petraea (L.) Hiit.	111	Card0033	LI 393132			4	DQ528817	9	DQ313502	50	DQ529047	132	S		NOR; Oppland, Jotunheimen: Visdalen, surrounding of Spiterstulen	61.6167	8.36667	G. Schönswetter, P. Schneeweis & A. Tribsch	1999-07-28
Arabidopsis lyrata subsp. petraea		Cardaminopsis petraea	112	Card0102	HEID s.n.					6	DQ313499	50	DQ529047	87	AG		NOR; Jostedalsbreen, Briksdalen (W-side of glacier)	61.6567	6.81667	K.-G. Bernhardt	1986-08-29
Arabidopsis lyrata subsp. petraea		Arabis petraea (L.) Lam.	113	Card0289	BM			3	DQ528816	17	DQ313510	122	DQ528995	5	G		FAI; Stromo [Streymoy]	62.15	-7	H.G. Vevera & F.C. Evans
Arabidopsis lyrata subsp. petraea		Arabis petraea	113	LON_27	BM			3	DQ528816	17	DQ313510	122	DQ528995	5	G		FAI; Stromo [Streymoy]	62.15	-7	H.G. Vevers & F.C. Evans	1937-07-11
Arabidopsis lyrata subsp. petraea	2		114	KAR01_07	DNA received from O. Savolainen		x	193	GQ922910	6	DQ313499	184	GQ922900	255	B		RUS; Karhumäki, sandy banks of Kumsa River	62.9167	34.4167	O. Savolainen	1999
Arabidopsis lyrata subsp. petraea	2		114	KAR13_03	DNA received from O. Savolainen			193	GQ922910	6	DQ313499	184	GQ922900	255	B		RUS; Karhumäki, sandy banks of Kumsa River	62.9167	34.4167	O. Savolainen	1999
Arabidopsis lyrata subsp. petraea	2		114	KAR15_03	DNA received from O. Savolainen		x	193	GQ922910	6	DQ313499	184	GQ922900	255	B		RUS; Karhumäki, sandy banks of Kumsa River	62.9167	34.4167	O. Savolainen	1999
Arabidopsis lyrata subsp. petraea	2		114	KAR31	DNA received from O. Savolainen		x	193	GQ922910	6	DQ313499	184	GQ922900	255	B		RUS; Karhumäki, sandy banks of Kumsa River	62.9167	34.4167	O. Savolainen	1999
Arabidopsis lyrata subsp. petraea		Cardaminopsis petraea	115	LON_03	BM			3	DQ528816	32	EU418765	19	DQ529016	184	AO		ISL; Landmannahellir, cinder deserts	63.9333	-19.05	K.A. Kershaw	1960-08-18
Arabidopsis lyrata subsp. petraea		Arabis petraea (L.) Lam.	116	Card0288	BM			2	DQ528815	6	DQ313499	51	DQ529048	88	AG		ISL; Reykjavík	64.15	-21.95	N. Polunin
Arabidopsis lyrata subsp. petraea		Cardaminopsis petraea (L.) Hiit.	117	Card0440	W 2001-14403			3	DQ528816	6	DQ313499	95	DQ529091	106	AG		ISL; Reykjavik: behind hotel Esja	64.15	-21.95	A. Polatschek	2001-07-01
Arabidopsis lyrata subsp. petraea		Cardaminopsis petraea	118	LON_01	BM			3	DQ528816	2	DQ313495	7	DQ528967	29	C		ISL; Hnifarver, Pjorsarver vid Hofsjökull and area W campsite	64.55	-18.9	W.J.L. Sladen	1953-07-13
Arabidopsis lyrata subsp. petraea		Cardaminopsis petraea	119	LON_02	BM			3	DQ528816	2	DQ313495	19	DQ529016	13	C		ISL; Kalmanstunga, Upper Hvita Valley	64.7	-20.9167		1962-08-01
Arabidopsis lyrata subsp. petraea		Cardaminopsis petraea (L.) Hiit.	120	Card0286	BM			14	DQ528867	2	DQ313495	7	DQ528967	29	C		ISL; Kalmanstunga, Upper Hvita Valley	64.7167	-21.0217
Arabidopsis lyrata subsp. petraea		Cardaminopsis petraea (L.) Hiit.	121	Card0287	BM			4	DQ528817	6	DQ313499	51	DQ529048	88	AG		ISL; Patreksfjordur, Fjosadalur	65.5833	-24	D.E. Patreksfjardur	1947-07-01
Arabidopsis lyrata subsp. petraea		Cardaminopsis petraea (L.) Hiit.	122	Card0285	BM			4	DQ528817	2	DQ313495	7	DQ528967	29	C		ISL; 10 km S Godafoss, up Skjalfandafljot River	65.6833	-17.49	W.J.L. Sladen	1953-07-06
Arabidopsis lyrata subsp. petraea		Cardaminopsis petraea (L.) Hiit.	123	402196_01	HEID 402196					6	DQ313499	162	FJ477709	229	B		AUT; Lower Austria; NE Limestone Alps: Ochsattel, 3 km SSE Hohenberg (Traisen Valley)	47.88	15.6233	R. Schmickl & M. Koch
Arabidopsis lyrata subsp. petraea		Cardaminopsis petraea (L.) Hiit.	123	402196_04	HEID 402196					6	DQ313499	162	FJ477709	229	B		AUT; Lower Austria; NE Limestone Alps: Ochsattel, 3 km SSE Hohenberg (Traisen Valley)	47.88	15.6233	R. Schmickl & M. Koch
Arabidopsis lyrata subsp. petraea		Cardaminopsis petraea (L.) Hiit.	123	402196_06	HEID 402196					6	DQ313499	162	FJ477709	229	B		AUT; Lower Austria; NE Limestone Alps: Ochsattel, 3 km SSE Hohenberg (Traisen Valley)	47.88	15.6233	R. Schmickl & M. Koch
Arabidopsis lyrata subsp. petraea		Cardaminopsis petraea (L.) Hiit.	123	402196_07	HEID 402196					6	DQ313499	162	FJ477709	229	B		AUT; Lower Austria; NE Limestone Alps: Ochsattel, 3 km SSE Hohenberg (Traisen Valley)	47.88	15.6233	R. Schmickl & M. Koch
Arabidopsis lyrata subsp. petraea		Cardaminopsis petraea (L.) Hiit.	123	402196_08	HEID 402196					6	DQ313499	162	FJ477709	229	B		AUT; Lower Austria; NE Limestone Alps: Ochsattel, 3 km SSE Hohenberg (Traisen Valley)	47.88	15.6233	R. Schmickl & M. Koch
Arabidopsis lyrata subsp. petraea		Cardaminopsis petraea (L.) Hiit.	123	402196_10	HEID 402196					6	DQ313499	162	FJ477709	229	B		AUT; Lower Austria; NE Limestone Alps: Ochsattel, 3 km SSE Hohenberg (Traisen Valley)	47.88	15.6233	R. Schmickl & M. Koch
Arabidopsis lyrata subsp. petraea		Cardaminopsis petraea (L.) Hiit.	123	402196_11	HEID 402196					6	DQ313499	162	FJ477709	229	B		AUT; Lower Austria; NE Limestone Alps: Ochsattel, 3 km SSE Hohenberg (Traisen Valley)	47.88	15.6233	R. Schmickl & M. Koch
Arabidopsis lyrata subsp. petraea		Cardaminopsis petraea (L.) Hiit.	123	402196_12	HEID 402196					6	DQ313499	162	FJ477709	229	B		AUT; Lower Austria; NE Limestone Alps: Ochsattel, 3 km SSE Hohenberg (Traisen Valley)	47.88	15.6233	R. Schmickl & M. Koch
Arabidopsis lyrata subsp. petraea		Cardaminopsis cf. arenosa x Cardaminopsis petraea	124	79_02	HEID s.n.			77	DQ528937	2	DQ313495	7	DQ528967	29	C		AUT; Lower Austria; S Lilienfeld, along the way to Castle ruin Hohenberg	47.9022	15.6271	M.M. Matschinger	2004-04-27
Arabidopsis lyrata subsp. petraea		Cardaminopsis petraea x Cardaminopsis arenosa	125	78_04	HEID s.n.					2	DQ313495	107	DQ528978	51	C		AUT; Lower Austria; S Lilienfeld, Castle ruin Hohenberg	47.9039	15.6237	M.M. Matschinger	2004-04-27
Arabidopsis lyrata subsp. petraea		Cardaminopsis petraea (L.) Hiit.	126	Card0461	W 1965-20172			1	DQ528814	2	DQ313495	49	DQ529046	22	C		AUT; Lower Austria; along street from Freiland to Lilienfelder Hütte	47.9803	15.5717	G. Leute & A. Polatschek
Arabidopsis lyrata subsp. petraea		Cardaminopsis arenosa (L.) Hay.	127	Card0169	LI 115540			97	DQ528957	6	DQ313499	28	DQ529025	81	B		AUT; Lower Austria; Traisen Valley: Freiland, along railway line	47.9814	15.5692	Melzer	1975-05-20
Arabidopsis lyrata subsp. petraea		Cardaminopsis petraea (L.) Hiit.	128	85_01	HEID 591020			15	DQ528877	2	DQ313495						AUT; Lower Austria; S Lilienfeld, N Freiland	47.9839	15.5684	M.M. Matschinger	2005-04-27
Arabidopsis lyrata subsp. petraea		Cardaminopsis petraea (L.) Hiit.	128	85_11	HEID 503245					2	DQ313495	49	DQ529046	22	C		AUT; Lower Austria; S Lilienfeld, N Freiland	47.9839	15.5684	M.M. Matschinger	2005-04-27
Arabidopsis lyrata subsp. petraea		Cardaminopsis petraea (L.) Hiit.	128	85_17	HEID 503251					2	DQ313495	49	DQ529046	22	C		AUT; Lower Austria; S Lilienfeld, N Freiland	47.9839	15.5684	M.M. Matschinger	2005-04-27
Arabidopsis lyrata subsp. petraea		Cardaminopsis petraea (L.) Hiit.	129	Ca33	HEID 590356			5	DQ528818	15	DQ313508	13	DQ529003	4	K		AUT; Lower Austria; Lilienfeld, Lilienfelder Hütte	47.9906	15.5917	M. Koch	1999-07-01
Arabidopsis lyrata subsp. petraea		Arabidopsis lyrata subsp. petraea (L.) O'Kane & Al-Shehbaz	130	116_01	HEID 502656					2	DQ313495	49	DQ529046	22	C		AUT; Lower Austria; NE Limestone Alps: between Lilienfeld and Freiland, SE Schrambach	47.9981	15.5736	R. Schmickl, M.M. Matschinger & Gong Wei
Arabidopsis lyrata subsp. petraea		Arabidopsis lyrata subsp. petraea (L.) O'Kane & Al-Shehbaz	130	116_04	HEID 502659					2	DQ313495	19	DQ529016	13	C		AUT; Lower Austria; NE Limestone Alps: between Lilienfeld and Freiland, SE Schrambach	47.9981	15.5736	R. Schmickl, M.M. Matschinger & Gong Wei
Arabidopsis lyrata subsp. petraea		Arabidopsis lyrata subsp. petraea (L.) O'Kane & Al-Shehbaz	130	116_06	HEID 502660					2	DQ313495	19	DQ529016	13	C		AUT; Lower Austria; NE Limestone Alps: between Lilienfeld and Freiland, SE Schrambach	47.9981	15.5736	R. Schmickl, M.M. Matschinger & Gong Wei
Arabidopsis lyrata subsp. petraea		Arabidopsis lyrata subsp. petraea (L.) O'Kane & Al-Shehbaz	130	116_07	HEID 502661					2	DQ313495	19	DQ529016	13	C		AUT; Lower Austria; NE Limestone Alps: between Lilienfeld and Freiland, SE Schrambach	47.9981	15.5736	R. Schmickl, M.M. Matschinger & Gong Wei
Arabidopsis lyrata subsp. petraea		Arabidopsis lyrata subsp. petraea (L.) O'Kane & Al-Shehbaz	130	116_08	HEID 502662					2	DQ313495	19	DQ529016	13	C		AUT; Lower Austria; NE Limestone Alps: between Lilienfeld and Freiland, SE Schrambach	47.9981	15.5736	R. Schmickl, M.M. Matschinger & Gong Wei
Arabidopsis lyrata subsp. petraea		Arabidopsis lyrata subsp. petraea (L.) O'Kane & Al-Shehbaz	130	116_11	HEID 502664					2	DQ313495	19	DQ529016	13	C		AUT; Lower Austria; NE Limestone Alps: between Lilienfeld and Freiland, SE Schrambach	47.9981	15.5736	R. Schmickl, M.M. Matschinger & Gong Wei
Arabidopsis lyrata subsp. petraea		Arabidopsis lyrata subsp. petraea (L.) O'Kane & Al-Shehbaz	130	116_12	HEID 502665					2	DQ313495	19	DQ529016	13	C		AUT; Lower Austria; NE Limestone Alps: between Lilienfeld and Freiland, SE Schrambach	47.9981	15.5736	R. Schmickl, M.M. Matschinger & Gong Wei
Arabidopsis lyrata subsp. petraea		Arabidopsis lyrata subsp. petraea (L.) O'Kane & Al-Shehbaz	130	116_13	HEID 502666					2	DQ313495	49	DQ529046	22	C		AUT; Lower Austria; NE Limestone Alps: between Lilienfeld and Freiland, SE Schrambach	47.9981	15.5736	R. Schmickl, M.M. Matschinger & Gong Wei
Arabidopsis lyrata subsp. petraea		Arabidopsis lyrata subsp. petraea (L.) O'Kane & Al-Shehbaz	130	116_15	HEID 502667					2	DQ313495	19	DQ529016	13	C		AUT; Lower Austria; NE Limestone Alps: between Lilienfeld and Freiland, SE Schrambach	47.9981	15.5736	R. Schmickl, M.M. Matschinger & Gong Wei
Arabidopsis lyrata subsp. petraea		Arabidopsis lyrata subsp. petraea (L.) O'Kane & Al-Shehbaz	130	116_16	HEID 502668					2	DQ313495	19	DQ529016	13	C		AUT; Lower Austria; NE Limestone Alps: between Lilienfeld and Freiland, SE Schrambach	47.9981	15.5736	R. Schmickl, M.M. Matschinger & Gong Wei
Arabidopsis lyrata subsp. petraea		Arabidopsis lyrata subsp. petraea (L.) O'Kane & Al-Shehbaz	130	116_20	HEID 502672					2	DQ313495	49	DQ529046	22	C		AUT; Lower Austria; NE Limestone Alps: between Lilienfeld and Freiland, SE Schrambach	47.9981	15.5736	R. Schmickl, M.M. Matschinger & Gong Wei
Arabidopsis lyrata subsp. petraea		Arabidopsis lyrata subsp. petraea (L.) O'Kane & Al-Shehbaz	130	116_21	HEID 502673					2	DQ313495	19	DQ529016	13	C		AUT; Lower Austria; NE Limestone Alps: between Lilienfeld and Freiland, SE Schrambach	47.9981	15.5736	R. Schmickl, M.M. Matschinger & Gong Wei
Arabidopsis lyrata subsp. petraea		Cardaminopsis petraea (L.) Hiit.	131	Ca20	HEID 590364			5	DQ528818	6	DQ313499	47	DQ529044	85	B		AUT; Lower Austria; Baden, Castle ruin Rauheneck	48.0069	16.2061	M. Koch	1999-07-01
Arabidopsis lyrata subsp. petraea	4		132	66_915144_01	HEID s.n.		x			2	DQ313495	179	GQ922895	245	A		AUT; Lower Austria; Mödling; castle Mödling	48.0768	16.2698	M.M. Matschinger	2006-06-12
Arabidopsis lyrata subsp. petraea	4		132	66_915144_02	HEID s.n.		x										AUT; Lower Austria; Mödling; castle Mödling	48.0768	16.2698	M.M. Matschinger	2006-06-12
Arabidopsis lyrata subsp. petraea	4		132	66_915144_03	HEID s.n.		x										AUT; Lower Austria; Mödling; castle Mödling	48.0768	16.2698	M.M. Matschinger	2006-06-12
Arabidopsis lyrata subsp. petraea	4		132	66_915144_04	HEID s.n.		x			2	DQ313495	179	GQ922895	245	A		AUT; Lower Austria; Mödling; castle Mödling	48.0768	16.2698	M.M. Matschinger	2006-06-12
Arabidopsis lyrata subsp. petraea	4		132	66_915144_05	HEID s.n.		x										AUT; Lower Austria; Mödling; castle Mödling	48.0768	16.2698	M.M. Matschinger	2006-06-12
Arabidopsis lyrata subsp. petraea	4		132	66_915144_06	HEID s.n.		x										AUT; Lower Austria; Mödling; castle Mödling	48.0768	16.2698	M.M. Matschinger	2006-06-12
Arabidopsis lyrata subsp. petraea	4		132	66_915144_07	HEID s.n.		x										AUT; Lower Austria; Mödling; castle Mödling	48.0768	16.2698	M.M. Matschinger	2006-06-12
Arabidopsis lyrata subsp. petraea	4		132	66_915144_08	HEID s.n.		x			2	DQ313495	179	GQ922895	245	A		AUT; Lower Austria; Mödling; castle Mödling	48.0768	16.2698	M.M. Matschinger	2006-06-12
Arabidopsis lyrata subsp. petraea	4		132	66_915144_09	HEID s.n.		x										AUT; Lower Austria; Mödling; castle Mödling	48.0768	16.2698	M.M. Matschinger	2006-06-12
Arabidopsis lyrata subsp. petraea	4		132	66_915144_10	HEID s.n.		x										AUT; Lower Austria; Mödling; castle Mödling	48.0768	16.2698	M.M. Matschinger	2006-06-12
Arabidopsis lyrata subsp. petraea	4		132	66_915144_11	HEID s.n.		x										AUT; Lower Austria; Mödling; castle Mödling	48.0768	16.2698	M.M. Matschinger	2006-06-12
Arabidopsis lyrata subsp. petraea	4		132	66_915144_12	HEID s.n.		x										AUT; Lower Austria; Mödling; castle Mödling	48.0768	16.2698	M.M. Matschinger	2006-06-12
Arabidopsis lyrata subsp. petraea	4		132	66_915144_13	HEID s.n.		x			2	DQ313495	179	GQ922895	245	A		AUT; Lower Austria; Mödling; castle Mödling	48.0768	16.2698	M.M. Matschinger	2006-06-12
Arabidopsis lyrata subsp. petraea	4		132	66_915144_14	HEID s.n.		x										AUT; Lower Austria; Mödling; castle Mödling	48.0768	16.2698	M.M. Matschinger	2006-06-12
Arabidopsis lyrata subsp. petraea	4		132	66_915144_15	HEID s.n.		x										AUT; Lower Austria; Mödling; castle Mödling	48.0768	16.2698	M.M. Matschinger	2006-06-12
Arabidopsis lyrata subsp. petraea	4		132	66_915144_16	HEID s.n.		x										AUT; Lower Austria; Mödling; castle Mödling	48.0768	16.2698	M.M. Matschinger	2006-06-12
Arabidopsis lyrata subsp. petraea	4		132	66_915144_17	HEID s.n.		x										AUT; Lower Austria; Mödling; castle Mödling	48.0768	16.2698	M.M. Matschinger	2006-06-12
Arabidopsis lyrata subsp. petraea	4		132	66_915144_19	HEID s.n.		x										AUT; Lower Austria; Mödling; castle Mödling	48.0768	16.2698	M.M. Matschinger	2006-06-12
Arabidopsis lyrata subsp. petraea	4		132	66_915144_20	HEID s.n.		x										AUT; Lower Austria; Mödling; castle Mödling	48.0768	16.2698	M.M. Matschinger	2006-06-12
Arabidopsis lyrata subsp. petraea		Cardaminopsis petraea (L.) Hiit.	133	Card0460	W 1967-9818			7	DQ528820	2	DQ313495	7	DQ528967	29	C		AUT; Lower Austria; Höldrichsmühle towards Gaaden	48.0817	16.2389	F. Kopetzki	1941-06-18
Arabidopsis lyrata subsp. petraea	4		134	ALP_2_01	TESRI, Chichi, Taiwan		x	1	DQ528814	2	DQ313495	198	LN610043	274	BR		AUT; Mödling town	48.0825	16.2768
Arabidopsis lyrata subsp. petraea	4		134	ALP_2_02	TESRI, Chichi, Taiwan		x										AUT; Mödling town	48.0825	16.2768
Arabidopsis lyrata subsp. petraea	4		134	ALP_2_05	TESRI, Chichi, Taiwan		x										AUT; Mödling town	48.0825	16.2768
Arabidopsis lyrata subsp. petraea		Arabis petraea Lam.	135	Card0154	LI					2	DQ313495	106	DQ528977	40	C		AUT; Lower Austria; Brühl	48.0833	16.25	A. Dürrnberger	06.05.1878
Arabidopsis lyrata subsp. petraea		Cardaminopsis petraea (L.) Hiit.	136	Card0168	LI 115543					2	DQ313495	7	DQ528967	29	C		Austria; Lower Austria; Danube valley: near Melk	48.2333	15.3411	H. Melzer	2002-08-19
Arabidopsis lyrata subsp. petraea		Arabidopsis lyrata subsp. petraea (L.) O'Kane & Al-Shehbaz	137	55_01	HEID 590059			104	DQ528828	9	DQ313502						AUT; Lower Austria; Wachau: Melk, street to Schönbühel, 300 m in front of bridge across Danube River	48.2343	15,343	M.M. Matschinger	2003-05-05
Arabidopsis lyrata subsp. petraea		Arabidopsis lyrata subsp. petraea (L.) O'Kane & Al-Shehbaz	137	55_02	HEID 590059			2	DQ528815	2	DQ313495	7	DQ528967	29	C		AUT; Lower Austria; Wachau: Melk, street to Schönbühel, 300 m in front of bridge across Danube River	48.2343	15,343	M.M. Matschinger	2003-05-05
Arabidopsis lyrata subsp. petraea		Arabidopsis lyrata subsp. petraea (L.) O'Kane & Al-Shehbaz	137	55_03	HEID 590060			1	DQ528814	2	DQ313495	7	DQ528967	29	C		AUT; Lower Austria; Wachau: Melk, street to Schönbühel, 300 m in front of bridge across Danube River	48.2343	15,343	M.M. Matschinger	2003-05-05
Arabidopsis lyrata subsp. petraea		Arabidopsis lyrata subsp. petraea (L.) O'Kane & Al-Shehbaz	137	55_04	HEID 590059			1	DQ528814	2	DQ313495	7	DQ528967	29	C		AUT; Lower Austria; Wachau: Melk, street to Schönbühel, 300 m in front of bridge across Danube River	48.2343	15,343	M.M. Matschinger	2003-05-05
Arabidopsis lyrata subsp. petraea		Arabidopsis lyrata subsp. petraea (L.) O'Kane & Al-Shehbaz	137	55_05	HEID 590060			15	DQ528877	2	DQ313495	7	DQ528967	29	C		AUT; Lower Austria; Wachau: Melk, street to Schönbühel, 300 m in front of bridge across Danube River	48.2343	15,343	M.M. Matschinger	2003-05-05
Arabidopsis lyrata subsp. petraea		Arabidopsis lyrata subsp. petraea (L.) O'Kane & Al-Shehbaz	137	55_06	HEID 590060			1	DQ528814	2	DQ313495	7	DQ528967	29	C		AUT; Lower Austria; Wachau: Melk, street to Schönbühel, 300 m in front of bridge across Danube River	48.2343	15,343	M.M. Matschinger	2003-05-05
Arabidopsis lyrata subsp. petraea		Arabidopsis lyrata subsp. petraea (L.) O'Kane & Al-Shehbaz	137	55_07	HEID 590060			104	DQ528828	2	DQ313495	7	DQ528967	29	C		AUT; Lower Austria; Wachau: Melk, street to Schönbühel, 300 m in front of bridge across Danube River	48.2343	15,343	M.M. Matschinger	2003-05-05
Arabidopsis lyrata subsp. petraea		Arabidopsis lyrata subsp. petraea (L.) O'Kane & Al-Shehbaz	137	55_08	HEID 590061			1	DQ528814	2	DQ313495						AUT; Lower Austria; Wachau: Melk, street to Schönbühel, 300 m in front of bridge across Danube River	48.2343	15,343	M.M. Matschinger	2003-05-05
Arabidopsis lyrata subsp. petraea		Arabidopsis lyrata subsp. petraea (L.) O'Kane & Al-Shehbaz	137	55_09	HEID 590060			1	DQ528814	2	DQ313495	7	DQ528967	29	C		AUT; Lower Austria; Wachau: Melk, street to Schönbühel, 300 m in front of bridge across Danube River	48.2343	15,343	M.M. Matschinger	2003-05-05
Arabidopsis lyrata subsp. petraea		Arabidopsis lyrata subsp. petraea (L.) O'Kane & Al-Shehbaz	137	55_10	HEID 590061			1	DQ528814	2	DQ313495	7	DQ528967	29	C		AUT; Lower Austria; Wachau: Melk, street to Schönbühel, 300 m in front of bridge across Danube River	48.2343	15,343	M.M. Matschinger	2003-05-05
Arabidopsis lyrata subsp. petraea		Arabidopsis lyrata subsp. petraea (L.) O'Kane & Al-Shehbaz	137	55_11	HEID 590059			2	DQ528815	2	DQ313495	7	DQ528967	29	C		AUT; Lower Austria; Wachau: Melk, street to Schönbühel, 300 m in front of bridge across Danube River	48.2343	15,343	M.M. Matschinger	2003-05-05
Arabidopsis lyrata subsp. petraea		Arabidopsis lyrata subsp. petraea (L.) O'Kane & Al-Shehbaz	137	55_12	HEID 590061			2	DQ528815	2	DQ313495	7	DQ528967	29	C		AUT; Lower Austria; Wachau: Melk, street to Schönbühel, 300 m in front of bridge across Danube River	48.2343	15,343	M.M. Matschinger	2003-05-05
Arabidopsis lyrata subsp. petraea		Arabidopsis lyrata subsp. petraea (L.) O'Kane & Al-Shehbaz	138	53_01	HEID 590115			106	DQ528830	2	DQ313495	7	DQ528967	29	C		AUT; Lower Austria; Wachau: NE Melk, mouth of Pielach River, rock face on south bank	48,2375	15.3561	M.M. Matschinger	2003-05-03
Arabidopsis lyrata subsp. petraea		Arabidopsis lyrata subsp. petraea (L.) O'Kane & Al-Shehbaz	138	53_02	HEID 590115			1	DQ528814	9	DQ313502	7	DQ528967	160	AI		AUT; Lower Austria; Wachau: NE Melk, mouth of Pielach River, rock face on south bank	48,2375	15.3561	M.M. Matschinger	2003-05-03
Arabidopsis lyrata subsp. petraea		Arabidopsis lyrata subsp. petraea (L.) O'Kane & Al-Shehbaz	138	53_03	HEID 590115			15	DQ528877	9	DQ313502	7	DQ528967	160	AI		AUT; Lower Austria; Wachau: NE Melk, mouth of Pielach River, rock face on south bank	48,2375	15.3561	M.M. Matschinger	2003-05-03
Arabidopsis lyrata subsp. petraea		Arabidopsis lyrata subsp. petraea (L.) O'Kane & Al-Shehbaz	138	53_04	HEID 590114			2	DQ528815	9	DQ313502	7	DQ528967	160	AI		AUT; Lower Austria; Wachau: NE Melk, mouth of Pielach River, rock face on south bank	48,2375	15.3561	M.M. Matschinger	2003-05-03
Arabidopsis lyrata subsp. petraea		Arabidopsis lyrata subsp. petraea (L.) O'Kane & Al-Shehbaz	138	53_05	HEID 590114					9	DQ313502	7	DQ528967	160	AI		AUT; Lower Austria; Wachau: NE Melk, mouth of Pielach River, rock face on south bank	48,2375	15.3561	M.M. Matschinger	2003-05-03
Arabidopsis lyrata subsp. petraea		Arabidopsis lyrata subsp. petraea (L.) O'Kane & Al-Shehbaz	138	53_06	HEID 590113			2	DQ528815	9	DQ313502	7	DQ528967	160	AI		AUT; Lower Austria; Wachau: NE Melk, mouth of Pielach River, rock face on south bank	48,2375	15.3561	M.M. Matschinger	2003-05-03
Arabidopsis lyrata subsp. petraea		Arabidopsis lyrata subsp. petraea (L.) O'Kane & Al-Shehbaz	138	53_07	HEID 590114			1	DQ528814	9	DQ313502	7	DQ528967	160	AI		AUT; Lower Austria; Wachau: NE Melk, mouth of Pielach River, rock face on south bank	48,2375	15.3561	M.M. Matschinger	2003-05-03
Arabidopsis lyrata subsp. petraea		Arabidopsis lyrata subsp. petraea (L.) O'Kane & Al-Shehbaz	138	53_08	HEID 590113			2	DQ528815	9	DQ313502	7	DQ528967	160	AI		AUT; Lower Austria; Wachau: NE Melk, mouth of Pielach River, rock face on south bank	48,2375	15.3561	M.M. Matschinger	2003-05-03
Arabidopsis lyrata subsp. petraea		Arabidopsis lyrata subsp. petraea (L.) O'Kane & Al-Shehbaz	138	53_09	HEID 590113			1	DQ528814	9	DQ313502	7	DQ528967	160	AI		AUT; Lower Austria; Wachau: NE Melk, mouth of Pielach River, rock face on south bank	48,2375	15.3561	M.M. Matschinger	2003-05-03
Arabidopsis lyrata subsp. petraea		Arabidopsis lyrata subsp. petraea (L.) O'Kane & Al-Shehbaz	138	53_10	HEID 590113			1	DQ528814	9	DQ313502	7	DQ528967	160	AI		AUT; Lower Austria; Wachau: NE Melk, mouth of Pielach River, rock face on south bank	48,2375	15.3561	M.M. Matschinger	2003-05-03
Arabidopsis lyrata subsp. petraea		Arabidopsis lyrata subsp. petraea (L.) O'Kane & Al-Shehbaz	139	56_01	HEID 590129			2	DQ528815	9	DQ313502	7	DQ528967	160	AI		AUT; Lower Austria; Wachau: Melk, street to Schönbühel, between bridge across Danube River and mouth of Pielach River	48.2397	15,35	M.M. Matschinger	2003-05-05
Arabidopsis lyrata subsp. petraea		Arabidopsis lyrata subsp. petraea (L.) O'Kane & Al-Shehbaz	139	56_02	HEID 590128			2	DQ528815	9	DQ313502	7	DQ528967	160	AI		AUT; Lower Austria; Wachau: Melk, street to Schönbühel, between bridge across Danube River and mouth of Pielach River	48.2397	15,35	M.M. Matschinger	2003-05-05
Arabidopsis lyrata subsp. petraea		Arabidopsis lyrata subsp. petraea (L.) O'Kane & Al-Shehbaz	139	56_03	HEID 590129			15	DQ528877	9	DQ313502	7	DQ528967	160	AI		AUT; Lower Austria; Wachau: Melk, street to Schönbühel, between bridge across Danube River and mouth of Pielach River	48.2397	15,35	M.M. Matschinger	2003-05-05
Arabidopsis lyrata subsp. petraea		Arabidopsis lyrata subsp. petraea (L.) O'Kane & Al-Shehbaz	139	56_04	HEID 590129			1	DQ528814	2	DQ313495	7	DQ528967	29	C		AUT; Lower Austria; Wachau: Melk, street to Schönbühel, between bridge across Danube River and mouth of Pielach River	48.2397	15,35	M.M. Matschinger	2003-05-05
Arabidopsis lyrata subsp. petraea		Arabidopsis lyrata subsp. petraea (L.) O'Kane & Al-Shehbaz	139	56_05	HEID 590129			130	DQ528857	2	DQ313495	7	DQ528967	29	C		AUT; Lower Austria; Wachau: Melk, street to Schönbühel, between bridge across Danube River and mouth of Pielach River	48.2397	15,35	M.M. Matschinger	2003-05-05
Arabidopsis lyrata subsp. petraea		Arabidopsis lyrata subsp. petraea (L.) O'Kane & Al-Shehbaz	139	56_06	HEID 590128			127	DQ528853	2	DQ313495	7	DQ528967	29	C		AUT; Lower Austria; Wachau: Melk, street to Schönbühel, between bridge across Danube River and mouth of Pielach River	48.2397	15,35	M.M. Matschinger	2003-05-05
Arabidopsis lyrata subsp. petraea		Arabidopsis lyrata subsp. petraea (L.) O'Kane & Al-Shehbaz	139	56_07	HEID 590128			1	DQ528814	2	DQ313495						AUT; Lower Austria; Wachau: Melk, street to Schönbühel, between bridge across Danube River and mouth of Pielach River	48.2397	15,35	M.M. Matschinger	2003-05-05
Arabidopsis lyrata subsp. petraea		Arabidopsis lyrata subsp. petraea (L.) O'Kane & Al-Shehbaz	139	56_08	HEID 590128			2	DQ528815	2	DQ313495	7	DQ528967	29	C		AUT; Lower Austria; Wachau: Melk, street to Schönbühel, between bridge across Danube River and mouth of Pielach River	48.2397	15,35	M.M. Matschinger	2003-05-05
Arabidopsis lyrata subsp. petraea		Arabidopsis lyrata subsp. petraea (L.) O'Kane & Al-Shehbaz	139	56_09	HEID 590128			2	DQ528815	2	DQ313495	7	DQ528967	29	C		AUT; Lower Austria; Wachau: Melk, street to Schönbühel, between bridge across Danube River and mouth of Pielach River	48.2397	15,35	M.M. Matschinger	2003-05-05
Arabidopsis lyrata subsp. petraea		Cardaminopsis arenosa (L.) Hay.	140	Card0164	LI 170954			1	DQ528814	2	DQ313495	7	DQ528967	29	C		AUT; Lower Austria; 2 km NE Melk, E Danube bridge, junction of federal road and street to Spielberg	48.2397	15.35	J. Walter	1994-04-23
Arabidopsis lyrata subsp. petraea		Cardaminopsis arenosa x Cardaminopsis petraea	141	Card0410	W 2001-10803			2	DQ528815	2	DQ313495	7	DQ528967	29	C		AUT; Lower Austria; Wachau: 1 km S Aggsbach-Dorf	48.2667	15.4	E. Vitek	1981-04-30
Arabidopsis lyrata subsp. petraea		Arabidopsis lyrata subsp. petraea (L.) O'Kane & Al-Shehbaz	142	57_01	HEID 590070			146	DQ528874	2	DQ313495	7	DQ528967	29	C		AUT; Lower Austria; Wachau: N Schönbühel, rocks along federal road	48.2744	15.3933	M.M. Matschinger	2003-05-05
Arabidopsis lyrata subsp. petraea		Arabidopsis lyrata subsp. petraea (L.) O'Kane & Al-Shehbaz	142	57_02	HEID 590071					2	DQ313495	7	DQ528967	29	C		AUT; Lower Austria; Wachau: N Schönbühel, rocks along federal road	48.2744	15.3933	M.M. Matschinger	2003-05-05
Arabidopsis lyrata subsp. petraea		Arabidopsis lyrata subsp. petraea (L.) O'Kane & Al-Shehbaz	142	57_03	HEID 590070			1	DQ528814	2	DQ313495	7	DQ528967	29	C		AUT; Lower Austria; Wachau: N Schönbühel, rocks along federal road	48.2744	15.3933	M.M. Matschinger	2003-05-05
Arabidopsis lyrata subsp. petraea		Arabidopsis lyrata subsp. petraea (L.) O'Kane & Al-Shehbaz	142	57_05	HEID 590071			1	DQ528814	2	DQ313495	7	DQ528967	29	C		AUT; Lower Austria; Wachau: N Schönbühel, rocks along federal road	48.2744	15.3933	M.M. Matschinger	2003-05-05
Arabidopsis lyrata subsp. petraea		Arabidopsis lyrata subsp. petraea (L.) O'Kane & Al-Shehbaz	142	57_06	HEID 590070			146	DQ528874	2	DQ313495	30	DQ529027	168	C		AUT; Lower Austria; Wachau: N Schönbühel, rocks along federal road	48.2744	15.3933	M.M. Matschinger	2003-05-05
Arabidopsis lyrata subsp. petraea		Arabidopsis lyrata subsp. petraea (L.) O'Kane & Al-Shehbaz	142	57_07	HEID 590071			2	DQ528815	2	DQ313495	30	DQ529027	168	C		AUT; Lower Austria; Wachau: N Schönbühel, rocks along federal road	48.2744	15.3933	M.M. Matschinger	2003-05-05
Arabidopsis lyrata subsp. petraea		Arabidopsis lyrata subsp. petraea (L.) O'Kane & Al-Shehbaz	142	57_08	HEID 590071			1	DQ528814	2	DQ313495	7	DQ528967	29	C		AUT; Lower Austria; Wachau: N Schönbühel, rocks along federal road	48.2744	15.3933	M.M. Matschinger	2003-05-05
Arabidopsis lyrata subsp. petraea		Arabidopsis lyrata subsp. petraea (L.) O'Kane & Al-Shehbaz	142	57_09	HEID 590070			1	DQ528814	2	DQ313495	30	DQ529027	168	C		AUT; Lower Austria; Wachau: N Schönbühel, rocks along federal road	48.2744	15.3933	M.M. Matschinger	2003-05-05
Arabidopsis lyrata subsp. petraea		Arabidopsis lyrata subsp. petraea (L.) O'Kane & Al-Shehbaz	143	58_01	HEID 590072			1	DQ528814	2	DQ313495	7	DQ528967	29	C		AUT; Lower Austria; Wachau: N Schönbühel, Blashausgraben	48.2758	15.4045	M.M. Matschinger	2003-05-05
Arabidopsis lyrata subsp. petraea		Arabidopsis lyrata subsp. petraea (L.) O'Kane & Al-Shehbaz	143	58_02	HEID 590072			1	DQ528814	2	DQ313495	31	DQ529028	169	C		AUT; Lower Austria; Wachau: N Schönbühel, Blashausgraben	48.2758	15.4045	M.M. Matschinger	2003-05-05
Arabidopsis lyrata subsp. petraea		Arabidopsis lyrata subsp. petraea (L.) O'Kane & Al-Shehbaz	143	58_03	HEID 590072			1	DQ528814	2	DQ313495	31	DQ529028	169	C		AUT; Lower Austria; Wachau: N Schönbühel, Blashausgraben	48.2758	15.4045	M.M. Matschinger	2003-05-05
Arabidopsis lyrata subsp. petraea		Arabidopsis lyrata subsp. petraea (L.) O'Kane & Al-Shehbaz	143	58_04	HEID 590072			1	DQ528814	2	DQ313495	7	DQ528967	29	C		AUT; Lower Austria; Wachau: N Schönbühel, Blashausgraben	48.2758	15.4045	M.M. Matschinger	2003-05-05
Arabidopsis lyrata subsp. petraea		Arabidopsis lyrata subsp. petraea (L.) O'Kane & Al-Shehbaz	143	58_05	HEID 590073			1	DQ528814	2	DQ313495	31	DQ529028	169	C		AUT; Lower Austria; Wachau: N Schönbühel, Blashausgraben	48.2758	15.4045	M.M. Matschinger	2003-05-05
Arabidopsis lyrata subsp. petraea		Arabidopsis lyrata subsp. petraea (L.) O'Kane & Al-Shehbaz	143	58_06	HEID 590074			1	DQ528814	2	DQ313495	7	DQ528967	29	C		AUT; Lower Austria; Wachau: N Schönbühel, Blashausgraben	48.2758	15.4045	M.M. Matschinger	2003-05-05
Arabidopsis lyrata subsp. petraea		Arabidopsis lyrata subsp. petraea (L.) O'Kane & Al-Shehbaz	143	58_07	HEID 590072			2	DQ528815			7	DQ528967				AUT; Lower Austria; Wachau: N Schönbühel, Blashausgraben	48.2758	15.4045	M.M. Matschinger	2003-05-05
Arabidopsis lyrata subsp. petraea		Arabidopsis lyrata subsp. petraea (L.) O'Kane & Al-Shehbaz	143	58_08	HEID 590073			1	DQ528814	2	DQ313495	19	DQ529016	13	C		AUT; Lower Austria; Wachau: N Schönbühel, Blashausgraben	48.2758	15.4045	M.M. Matschinger	2003-05-05
Arabidopsis lyrata subsp. petraea		Arabidopsis lyrata subsp. petraea (L.) O'Kane & Al-Shehbaz	143	58_09	HEID 590073			2	DQ528815	2	DQ313495	31	DQ529028	169	C		AUT; Lower Austria; Wachau: N Schönbühel, Blashausgraben	48.2758	15.4045	M.M. Matschinger	2003-05-05
Arabidopsis lyrata subsp. petraea		Arabidopsis lyrata subsp. petraea (L.) O'Kane & Al-Shehbaz	143	58_10	HEID 590074			1	DQ528814	2	DQ313495	32	DQ529029	170	C		AUT; Lower Austria; Wachau: N Schönbühel, Blashausgraben	48.2758	15.4045	M.M. Matschinger	2003-05-05
Arabidopsis lyrata subsp. petraea		Arabidopsis lyrata subsp. petraea (L.) O'Kane & Al-Shehbaz	143	58_11	HEID 590074			1	DQ528814	2	DQ313495	31	DQ529028	169	C		AUT; Lower Austria; Wachau: N Schönbühel, Blashausgraben	48.2758	15.4045	M.M. Matschinger	2003-05-05
Arabidopsis lyrata subsp. petraea		Arabidopsis lyrata subsp. petraea (L.) O'Kane & Al-Shehbaz	143	58_12	HEID 590073			1	DQ528814	2	DQ313495	31	DQ529028	169	C		AUT; Lower Austria; Wachau: N Schönbühel, Blashausgraben	48.2758	15.4045	M.M. Matschinger	2003-05-05
Arabidopsis lyrata subsp. petraea		Arabidopsis lyrata subsp. petraea (L.) O'Kane & Al-Shehbaz	143	58_13	HEID 590074			2	DQ528815	2	DQ313495	32	DQ529029	170	C		AUT; Lower Austria; Wachau: N Schönbühel, Blashausgraben	48.2758	15.4045	M.M. Matschinger	2003-05-05
Arabidopsis lyrata subsp. petraea		Arabidopsis lyrata subsp. petraea (L.) O'Kane & Al-Shehbaz	144	75_01	HEID 590130			1	DQ528814	2	DQ313495	7	DQ528967	29	C		AUT; Lower Austria; Wachau: S Aggsbach-Markt, southern end of Donauleiten	48.2764	15.3794	M.M. Matschinger
Arabidopsis lyrata subsp. petraea		Arabidopsis lyrata subsp. petraea (L.) O'Kane & Al-Shehbaz	144	75_02	HEID 590132			2	DQ528815	2	DQ313495	19	DQ529016	13	C		AUT; Lower Austria; Wachau: S Aggsbach-Markt, southern end of Donauleiten	48.2764	15.3794	M.M. Matschinger
Arabidopsis lyrata subsp. petraea		Arabidopsis lyrata subsp. petraea (L.) O'Kane & Al-Shehbaz	144	75_03	HEID 590131			1	DQ528814			7	DQ528967				AUT; Lower Austria; Wachau: S Aggsbach-Markt, southern end of Donauleiten	48.2764	15.3794	M.M. Matschinger
Arabidopsis lyrata subsp. petraea		Arabidopsis lyrata subsp. petraea (L.) O'Kane & Al-Shehbaz	144	75_04	HEID 590130			1	DQ528814	9	DQ313502	19	DQ529016	176	AI		AUT; Lower Austria; Wachau: S Aggsbach-Markt, southern end of Donauleiten	48.2764	15.3794	M.M. Matschinger
Arabidopsis lyrata subsp. petraea		Arabidopsis lyrata subsp. petraea (L.) O'Kane & Al-Shehbaz	144	75_05	HEID 590130			1	DQ528814	2	DQ313495	7	DQ528967	29	C		AUT; Lower Austria; Wachau: S Aggsbach-Markt, southern end of Donauleiten	48.2764	15.3794	M.M. Matschinger
Arabidopsis lyrata subsp. petraea		Arabidopsis lyrata subsp. petraea (L.) O'Kane & Al-Shehbaz	144	75_06	HEID 590131			1	DQ528814			7	DQ528967				AUT; Lower Austria; Wachau: S Aggsbach-Markt, southern end of Donauleiten	48.2764	15.3794	M.M. Matschinger
Arabidopsis lyrata subsp. petraea		Arabidopsis lyrata subsp. petraea (L.) O'Kane & Al-Shehbaz	144	75_07	HEID 590131			2	DQ528815			7	DQ528967				AUT; Lower Austria; Wachau: S Aggsbach-Markt, southern end of Donauleiten	48.2764	15.3794	M.M. Matschinger
Arabidopsis lyrata subsp. petraea		Arabidopsis lyrata subsp. petraea (L.) O'Kane & Al-Shehbaz	144	75_08	HEID 590132			1	DQ528814			19	DQ529016				AUT; Lower Austria; Wachau: S Aggsbach-Markt, southern end of Donauleiten	48.2764	15.3794	M.M. Matschinger
Arabidopsis lyrata subsp. petraea		Arabidopsis lyrata subsp. petraea (L.) O'Kane & Al-Shehbaz	144	75_09	HEID 590131			1	DQ528814	2	DQ313495	7	DQ528967	29	C		AUT; Lower Austria; Wachau: S Aggsbach-Markt, southern end of Donauleiten	48.2764	15.3794	M.M. Matschinger
Arabidopsis lyrata subsp. petraea		Arabidopsis lyrata subsp. petraea (L.) O'Kane & Al-Shehbaz	144	75_10	HEID 590132			113	DQ528838	2	DQ313495	7	DQ528967	29	C		AUT; Lower Austria; Wachau: S Aggsbach-Markt, southern end of Donauleiten	48.2764	15.3794	M.M. Matschinger
Arabidopsis lyrata subsp. petraea		Cardaminopsis petraea (L.) Hiit.	145	Ca09	HEID 591569			1	DQ528814	1	DQ313494	16	DQ529013	1	AC		AUT; Lower Austria; Wachau: Castle ruin Aggstein	48.28	15.4228	M. Koch	2000-10-01
Arabidopsis lyrata subsp. petraea		Arabidopsis lyrata subsp. petraea (L.) O'Kane & Al-Shehbaz	146	59_01	HEID 590075			1	DQ528814	9	DQ313502	7	DQ528967	160	AI		AUT; Lower Austria; Wachau: S Aggsbach-Dorf, above federal road	48.2847	15.4068	M.M. Matschinger	2003-05-05
Arabidopsis lyrata subsp. petraea		Arabidopsis lyrata subsp. petraea (L.) O'Kane & Al-Shehbaz	146	59_02	HEID 590075					2	DQ313495	19	DQ529016	13	C		AUT; Lower Austria; Wachau: S Aggsbach-Dorf, above federal road	48.2847	15.4068	M.M. Matschinger	2003-05-05
Arabidopsis lyrata subsp. petraea		Arabidopsis lyrata subsp. petraea (L.) O'Kane & Al-Shehbaz	146	59_03	HEID 590075			1	DQ528814	2	DQ313495	19	DQ529016	13	C		AUT; Lower Austria; Wachau: S Aggsbach-Dorf, above federal road	48.2847	15.4068	M.M. Matschinger	2003-05-05
Arabidopsis lyrata subsp. petraea		Arabidopsis lyrata subsp. petraea (L.) O'Kane & Al-Shehbaz	146	59_04	HEID 590076			1	DQ528814	9	DQ313502	7	DQ528967	160	AI		AUT; Lower Austria; Wachau: S Aggsbach-Dorf, above federal road	48.2847	15.4068	M.M. Matschinger	2003-05-05
Arabidopsis lyrata subsp. petraea			146	59_05	HEID s.n.			1	DQ528814	2	DQ313495	28	DQ529025	78	A		AUT; Lower Austria; Wachau: S Aggsbach-Dorf, above federal road	48.2847	15.4068	M.M. Matschinger	2003-05-05
Arabidopsis lyrata subsp. petraea		Arabidopsis lyrata subsp. petraea (L.) O'Kane & Al-Shehbaz	147	35_01	HEID 590066					2	DQ313495	38	DQ529035	161	C		AUT; Lower Austria; Wachau: street S Seeb to Aggsbach-Markt, Krumme Hand	48.2887	15.3833	M.M. Matschinger
Arabidopsis lyrata subsp. petraea		Arabidopsis lyrata subsp. petraea (L.) O'Kane & Al-Shehbaz	147	35_02	HEID 590066			1	DQ528814	2	DQ313495	7	DQ528967	29	C		AUT; Lower Austria; Wachau: street S Seeb to Aggsbach-Markt, Krumme Hand	48.2887	15.3833	M.M. Matschinger
Arabidopsis lyrata subsp. petraea		Arabidopsis lyrata subsp. petraea (L.) O'Kane & Al-Shehbaz	147	35_03	HEID 590066			1	DQ528814	2	DQ313495	7	DQ528967	29	C		AUT; Lower Austria; Wachau: street S Seeb to Aggsbach-Markt, Krumme Hand	48.2887	15.3833	M.M. Matschinger
Arabidopsis lyrata subsp. petraea		Arabidopsis lyrata subsp. petraea (L.) O'Kane & Al-Shehbaz	147	35_04	HEID 590067					2	DQ313495	7	DQ528967	29	C		AUT; Lower Austria; Wachau: street S Seeb to Aggsbach-Markt, Krumme Hand	48.2887	15.3833	M.M. Matschinger
Arabidopsis lyrata subsp. petraea		Arabidopsis lyrata subsp. petraea (L.) O'Kane & Al-Shehbaz	147	35_05	HEID 590067			1	DQ528814	2	DQ313495	7	DQ528967	29	C		AUT; Lower Austria; Wachau: street S Seeb to Aggsbach-Markt, Krumme Hand	48.2887	15.3833	M.M. Matschinger
Arabidopsis lyrata subsp. petraea		Arabidopsis lyrata subsp. petraea (L.) O'Kane & Al-Shehbaz	147	35_06	HEID 590067					2	DQ313495	7	DQ528967	29	C		AUT; Lower Austria; Wachau: street S Seeb to Aggsbach-Markt, Krumme Hand	48.2887	15.3833	M.M. Matschinger
Arabidopsis lyrata subsp. petraea		Arabidopsis lyrata subsp. petraea (L.) O'Kane & Al-Shehbaz	147	35_07	HEID 590068					2	DQ313495	7	DQ528967	29	C		AUT; Lower Austria; Wachau: street S Seeb to Aggsbach-Markt, Krumme Hand	48.2887	15.3833	M.M. Matschinger
Arabidopsis lyrata subsp. petraea		Arabidopsis lyrata subsp. petraea (L.) O'Kane & Al-Shehbaz	147	35_08	HEID 590067					2	DQ313495	7	DQ528967	29	C		AUT; Lower Austria; Wachau: street S Seeb to Aggsbach-Markt, Krumme Hand	48.2887	15.3833	M.M. Matschinger
Arabidopsis lyrata subsp. petraea		Arabidopsis lyrata subsp. petraea (L.) O'Kane & Al-Shehbaz	147	35_09	HEID 590068			1	DQ528814	2	DQ313495	7	DQ528967	29	C		AUT; Lower Austria; Wachau: street S Seeb to Aggsbach-Markt, Krumme Hand	48.2887	15.3833	M.M. Matschinger
Arabidopsis lyrata subsp. petraea		Arabidopsis lyrata subsp. petraea (L.) O'Kane & Al-Shehbaz	147	35_10	HEID 590067			1	DQ528814	2	DQ313495	7	DQ528967	29	C		AUT; Lower Austria; Wachau: street S Seeb to Aggsbach-Markt, Krumme Hand	48.2887	15.3833	M.M. Matschinger
Arabidopsis lyrata subsp. petraea		Arabidopsis lyrata subsp. petraea (L.) O'Kane & Al-Shehbaz	147	35_11	HEID 590069			1	DQ528814			7	DQ528967				AUT; Lower Austria; Wachau: street S Seeb to Aggsbach-Markt, Krumme Hand	48.2887	15.3833	M.M. Matschinger
Arabidopsis lyrata subsp. petraea		Arabidopsis lyrata subsp. petraea (L.) O'Kane & Al-Shehbaz	147	35_12	HEID 590068			1	DQ528814	2	DQ313495	7	DQ528967	29	C		AUT; Lower Austria; Wachau: street S Seeb to Aggsbach-Markt, Krumme Hand	48.2887	15.3833	M.M. Matschinger
Arabidopsis lyrata subsp. petraea		Arabidopsis lyrata subsp. petraea (L.) O'Kane & Al-Shehbaz	147	35_13	HEID 590069			2	DQ528815	2	DQ313495	7	DQ528967	29	C		AUT; Lower Austria; Wachau: street S Seeb to Aggsbach-Markt, Krumme Hand	48.2887	15.3833	M.M. Matschinger
Arabidopsis lyrata subsp. petraea		Arabidopsis lyrata subsp. petraea (L.) O'Kane & Al-Shehbaz	147	35_14	HEID 590069			1	DQ528814	2	DQ313495	7	DQ528967	29	C		AUT; Lower Austria; Wachau: street S Seeb to Aggsbach-Markt, Krumme Hand	48.2887	15.3833	M.M. Matschinger
Arabidopsis lyrata subsp. petraea		Arabidopsis lyrata subsp. petraea (L.) O'Kane & Al-Shehbaz	147	35_15	HEID 590068					2	DQ313495	7	DQ528967	29	C		AUT; Lower Austria; Wachau: street S Seeb to Aggsbach-Markt, Krumme Hand	48.2887	15.3833	M.M. Matschinger
Arabidopsis lyrata subsp. petraea		Cardaminopsis petraea (L.) Hiit.	148	Card0156	LI 30165			1	DQ528814	2	DQ313495	19	DQ529016	13	C		AUT; Lower Austria; Wachau: Melk, SE Aggsbach Markt, Wolfstenbach Valley	48.2906	15.4261	Pils	1988-04-17
Arabidopsis lyrata subsp. petraea		Arabidopsis lyrata subsp. petraea (L.) O'Kane & Al-Shehbaz	149	69_01	HEID 590077			1	DQ528814	2	DQ313495	7	DQ528967	29	C		AUT; Lower Austria; Dunkelstein Forest: Wolfsteinbachtal, rocks along street to Aggsbach-Dorf	48.2928	15.4244	M.M. Matschinger	2003-05-12
Arabidopsis lyrata subsp. petraea		Arabidopsis lyrata subsp. petraea (L.) O'Kane & Al-Shehbaz	149	69_02	HEID 590077					2	DQ313495	19	DQ529016	13	C		AUT; Lower Austria; Dunkelstein Forest: Wolfsteinbachtal, rocks along street to Aggsbach-Dorf	48.2928	15.4244	M.M. Matschinger	2003-05-12
Arabidopsis lyrata subsp. petraea		Arabidopsis lyrata subsp. petraea (L.) O'Kane & Al-Shehbaz	149	69_03	HEID 590077			1	DQ528814	2	DQ313495	7	DQ528967	29	C		AUT; Lower Austria; Dunkelstein Forest: Wolfsteinbachtal, rocks along street to Aggsbach-Dorf	48.2928	15.4244	M.M. Matschinger	2003-05-12
Arabidopsis lyrata subsp. petraea		Arabidopsis lyrata subsp. petraea (L.) O'Kane & Al-Shehbaz	149	69_04	HEID 590077					2	DQ313495	19	DQ529016	13	C		AUT; Lower Austria; Dunkelstein Forest: Wolfsteinbachtal, rocks along street to Aggsbach-Dorf	48.2928	15.4244	M.M. Matschinger	2003-05-12
Arabidopsis lyrata subsp. petraea		Arabidopsis lyrata subsp. petraea (L.) O'Kane & Al-Shehbaz	149	69_05	HEID 590078			1	DQ528814	2	DQ313495	7	DQ528967	29	C		AUT; Lower Austria; Dunkelstein Forest: Wolfsteinbachtal, rocks along street to Aggsbach-Dorf	48.2928	15.4244	M.M. Matschinger	2003-05-12
Arabidopsis lyrata subsp. petraea		Arabidopsis lyrata subsp. petraea (L.) O'Kane & Al-Shehbaz	149	69_06	HEID 590078			1	DQ528814	2	DQ313495	7	DQ528967	29	C		AUT; Lower Austria; Dunkelstein Forest: Wolfsteinbachtal, rocks along street to Aggsbach-Dorf	48.2928	15.4244	M.M. Matschinger	2003-05-12
Arabidopsis lyrata subsp. petraea		Arabidopsis lyrata subsp. petraea (L.) O'Kane & Al-Shehbaz	149	69_07	HEID 590078					2	DQ313495	7	DQ528967	29	C		AUT; Lower Austria; Dunkelstein Forest: Wolfsteinbachtal, rocks along street to Aggsbach-Dorf	48.2928	15.4244	M.M. Matschinger	2003-05-12
Arabidopsis lyrata subsp. petraea		Arabidopsis lyrata subsp. petraea (L.) O'Kane & Al-Shehbaz	149	69_08	HEID 590077					2	DQ313495	7	DQ528967	29	C		AUT; Lower Austria; Dunkelstein Forest: Wolfsteinbachtal, rocks along street to Aggsbach-Dorf	48.2928	15.4244	M.M. Matschinger	2003-05-12
Arabidopsis lyrata subsp. petraea		Arabidopsis lyrata subsp. petraea (L.) O'Kane & Al-Shehbaz	149	69_09	HEID 590079					2	DQ313495	7	DQ528967	29	C		AUT; Lower Austria; Dunkelstein Forest: Wolfsteinbachtal, rocks along street to Aggsbach-Dorf	48.2928	15.4244	M.M. Matschinger	2003-05-12
Arabidopsis lyrata subsp. petraea		Arabidopsis lyrata subsp. petraea (L.) O'Kane & Al-Shehbaz	149	69_10	HEID 590077			1	DQ528814	2	DQ313495	7	DQ528967	29	C		AUT; Lower Austria; Dunkelstein Forest: Wolfsteinbachtal, rocks along street to Aggsbach-Dorf	48.2928	15.4244	M.M. Matschinger	2003-05-12
Arabidopsis lyrata subsp. petraea		Arabidopsis lyrata subsp. petraea (L.) O'Kane & Al-Shehbaz	149	69_11	HEID 590079			1	DQ528814	2	DQ313495	7	DQ528967	29	C		AUT; Lower Austria; Dunkelstein Forest: Wolfsteinbachtal, rocks along street to Aggsbach-Dorf	48.2928	15.4244	M.M. Matschinger	2003-05-12
Arabidopsis lyrata subsp. petraea		Arabidopsis lyrata subsp. petraea (L.) O'Kane & Al-Shehbaz	149	69_12	HEID 590079			1	DQ528814	1	DQ313494	16	DQ529013	1	AC		AUT; Lower Austria; Dunkelstein Forest: Wolfsteinbachtal, rocks along street to Aggsbach-Dorf	48.2928	15.4244	M.M. Matschinger	2003-05-12
Arabidopsis lyrata subsp. petraea		Arabidopsis lyrata subsp. petraea (L.) O'Kane & Al-Shehbaz	149	69_13	HEID 590077			1	DQ528814	2	DQ313495	7	DQ528967	29	C		AUT; Lower Austria; Dunkelstein Forest: Wolfsteinbachtal, rocks along street to Aggsbach-Dorf	48.2928	15.4244	M.M. Matschinger	2003-05-12
Arabidopsis lyrata subsp. petraea		Cardaminopsis petraea (L.) Hiit.	150	Card0152	LI 876188			1	DQ528814	2	DQ313495	7	DQ528967	29	C		AUT; Lower Austria; Wachau: Aggsbach-Dorf	48.2942	15.4264	Dr. Mitterd.	1986-05-03
Arabidopsis lyrata subsp. petraea		Cardaminopsis petraea (L.) Hiit.	151	Card0165	LI			1	DQ528814	2	DQ313495	7	DQ528967	29	C		AUT; Lower Austria; Wachau: im Gurhofgraben (Mitterbachgraben) bei Aggsbach auf Gneis	48.2953	15.4439	H. Melzer	1975-05-18
Arabidopsis lyrata subsp. petraea		Arabidopsis lyrata subsp. petraea (L.) O'Kane & Al-Shehbaz	152	46_01	HEID 590094			1	DQ528814	2	DQ313495	7	DQ528967	29	C		AUT; Lower Austria; Dunkelstein Forest: E Aggsbach-Dorf, W Gurhof, Mitterbachgraben, below forest road up to Bärenköpfl	48.2967	15.4519	M.M. Matschinger	2003-05-01
Arabidopsis lyrata subsp. petraea		Arabidopsis lyrata subsp. petraea (L.) O'Kane & Al-Shehbaz	152	46_02	HEID 590094			1	DQ528814	2	DQ313495	7	DQ528967	29	C		AUT; Lower Austria; Dunkelstein Forest: E Aggsbach-Dorf, W Gurhof, Mitterbachgraben, below forest road up to Bärenköpfl	48.2967	15.4519	M.M. Matschinger	2003-05-01
Arabidopsis lyrata subsp. petraea		Arabidopsis lyrata subsp. petraea (L.) O'Kane & Al-Shehbaz	152	46_03	HEID 590093			1	DQ528814	2	DQ313495	7	DQ528967	29	C		AUT; Lower Austria; Dunkelstein Forest: E Aggsbach-Dorf, W Gurhof, Mitterbachgraben, below forest road up to Bärenköpfl	48.2967	15.4519	M.M. Matschinger	2003-05-01
Arabidopsis lyrata subsp. petraea		Arabidopsis lyrata subsp. petraea (L.) O'Kane & Al-Shehbaz	152	46_04	HEID 590093			1	DQ528814	2	DQ313495	7	DQ528967	29	C		AUT; Lower Austria; Dunkelstein Forest: E Aggsbach-Dorf, W Gurhof, Mitterbachgraben, below forest road up to Bärenköpfl	48.2967	15.4519	M.M. Matschinger	2003-05-01
Arabidopsis lyrata subsp. petraea		Arabidopsis lyrata subsp. petraea (L.) O'Kane & Al-Shehbaz	152	46_05	HEID 590094			2	DQ528815	2	DQ313495	7	DQ528967	29	C		AUT; Lower Austria; Dunkelstein Forest: E Aggsbach-Dorf, W Gurhof, Mitterbachgraben, below forest road up to Bärenköpfl	48.2967	15.4519	M.M. Matschinger	2003-05-01
Arabidopsis lyrata subsp. petraea		Arabidopsis lyrata subsp. petraea (L.) O'Kane & Al-Shehbaz	152	46_06	HEID 590093			1	DQ528814	2	DQ313495	7	DQ528967	29	C		AUT; Lower Austria; Dunkelstein Forest: E Aggsbach-Dorf, W Gurhof, Mitterbachgraben, below forest road up to Bärenköpfl	48.2967	15.4519	M.M. Matschinger	2003-05-01
Arabidopsis lyrata subsp. petraea		Arabidopsis lyrata subsp. petraea (L.) O'Kane & Al-Shehbaz	152	46_07	HEID 590093			1	DQ528814	2	DQ313495	7	DQ528967	29	C		AUT; Lower Austria; Dunkelstein Forest: E Aggsbach-Dorf, W Gurhof, Mitterbachgraben, below forest road up to Bärenköpfl	48.2967	15.4519	M.M. Matschinger	2003-05-01
Arabidopsis lyrata subsp. petraea		Arabidopsis lyrata subsp. petraea (L.) O'Kane & Al-Shehbaz	152	46_08	HEID 590093			1	DQ528814	2	DQ313495	7	DQ528967	29	C		AUT; Lower Austria; Dunkelstein Forest: E Aggsbach-Dorf, W Gurhof, Mitterbachgraben, below forest road up to Bärenköpfl	48.2967	15.4519	M.M. Matschinger	2003-05-01
Arabidopsis lyrata subsp. petraea		Arabidopsis lyrata subsp. petraea (L.) O'Kane & Al-Shehbaz	152	46_09	HEID 590093			1	DQ528814	2	DQ313495	7	DQ528967	29	C		AUT; Lower Austria; Dunkelstein Forest: E Aggsbach-Dorf, W Gurhof, Mitterbachgraben, below forest road up to Bärenköpfl	48.2967	15.4519	M.M. Matschinger	2003-05-01
Arabidopsis lyrata subsp. petraea		Cardaminopsis petraea (L.) Hiit.	153	Ca11	HEID 590385			1	DQ528814	2	DQ313495	49	DQ529046	22	C		AUT; Lower Austria; Dunkelstein Forest: Aggsbach-Dorf, Gurhof	48.2983	15.4481	M. Koch	2000-05-01
Arabidopsis lyrata subsp. petraea		Cardaminopsis petraea (L.) Hiit.	153	Ca14	HEID 590383			1	DQ528814	2	DQ313495						AUT; Lower Austria; Dunkelsteiner forest, Gurhof	48.2983	15.4481	M. Koch	2000-05-01
Arabidopsis lyrata subsp. petraea		Cardaminopsis petraea (L.) Hiit.	153	Ca15	HEID 590381			1	DQ528814	2	DQ313495	49	DQ529046	22	C		AUT; Lower Austria; Dunkelsteiner forest, Gurhof	48.2983	15.4481	M. Koch	2000-05-01
Arabidopsis lyrata subsp. petraea		Cardaminopsis petraea (L.) Hiit.	153	Ca23	HEID 590384			1	DQ528814	2	DQ313495	7	DQ528967	29	C		AUT; Lower Austria; Dunkelstein Forest: Aggsbach-Dorf, Gurhof	48.3	15.4542	M. Koch	2000-06-01
Arabidopsis lyrata subsp. petraea		Cardaminopsis petraea (x arenosa?)	154	Card0441	W 2001-10802					1	DQ313494	16	DQ529013	1	AC		AUT; Lower Austria; Dunkelsteiner Wald, Ruin Aggstein, inside the ruin	48.3	15.4167	E. Vitek, W. Till	1981-05-02
Arabidopsis lyrata subsp. petraea		Arabidopsis lyrata subsp. petraea (L.) O'Kane & Al-Shehbaz	155	70_01	HEID 590080			1	DQ528814	2	DQ313495	7	DQ528967	29	C		AUT; Lower Austria; Dunkelstein Forest: from Aggsbach-Dorf to Gamsach, junction to Maria Langegg	48.3081	15.4419	M.M. Matschinger	2003-05-12
Arabidopsis lyrata subsp. petraea		Arabidopsis lyrata subsp. petraea (L.) O'Kane & Al-Shehbaz	155	70_02	HEID 590080			2	DQ528815	2	DQ313495	19	DQ529016	13	C		AUT; Lower Austria; Dunkelstein Forest: from Aggsbach-Dorf to Gamsach, junction to Maria Langegg	48.3081	15.4419	M.M. Matschinger	2003-05-12
Arabidopsis lyrata subsp. petraea		Arabidopsis lyrata subsp. petraea (L.) O'Kane & Al-Shehbaz	155	70_03	HEID 590080			1	DQ528814	2	DQ313495						AUT; Lower Austria; Dunkelstein Forest: from Aggsbach-Dorf to Gamsach, junction to Maria Langegg	48.3081	15.4419	M.M. Matschinger	2003-05-12
Arabidopsis lyrata subsp. petraea		Arabidopsis lyrata subsp. petraea (L.) O'Kane & Al-Shehbaz	155	70_04	HEID 590081					2	DQ313495	7	DQ528967	29	C		AUT; Lower Austria; Dunkelstein Forest: from Aggsbach-Dorf to Gamsach, junction to Maria Langegg	48.3081	15.4419	M.M. Matschinger	2003-05-12
Arabidopsis lyrata subsp. petraea		Arabidopsis lyrata subsp. petraea (L.) O'Kane & Al-Shehbaz	155	70_05	HEID 590081			1	DQ528814	2	DQ313495	19	DQ529016	13	C		AUT; Lower Austria; Dunkelstein Forest: from Aggsbach-Dorf to Gamsach, junction to Maria Langegg	48.3081	15.4419	M.M. Matschinger	2003-05-12
Arabidopsis lyrata subsp. petraea		Arabidopsis lyrata subsp. petraea (L.) O'Kane & Al-Shehbaz	155	70_06	HEID 590081			1	DQ528814	2	DQ313495	19	DQ529016	13	C		AUT; Lower Austria; Dunkelstein Forest: from Aggsbach-Dorf to Gamsach, junction to Maria Langegg	48.3081	15.4419	M.M. Matschinger	2003-05-12
Arabidopsis lyrata subsp. petraea		Arabidopsis lyrata subsp. petraea (L.) O'Kane & Al-Shehbaz	155	70_07	HEID 590081			1	DQ528814	2	DQ313495	7	DQ528967	29	C		AUT; Lower Austria; Dunkelstein Forest: from Aggsbach-Dorf to Gamsach, junction to Maria Langegg	48.3081	15.4419	M.M. Matschinger	2003-05-12
Arabidopsis lyrata subsp. petraea		Arabidopsis lyrata subsp. petraea (L.) O'Kane & Al-Shehbaz	155	70_08	HEID 590081					2	DQ313495	7	DQ528967	29	C		AUT; Lower Austria; Dunkelstein Forest: from Aggsbach-Dorf to Gamsach, junction to Maria Langegg	48.3081	15.4419	M.M. Matschinger	2003-05-12
Arabidopsis lyrata subsp. petraea		Arabidopsis lyrata subsp. petraea (L.) O'Kane & Al-Shehbaz	155	70_09	HEID 590080					2	DQ313495	19	DQ529016	13	C		AUT; Lower Austria; Dunkelstein Forest: from Aggsbach-Dorf to Gamsach, junction to Maria Langegg	48.3081	15.4419	M.M. Matschinger	2003-05-12
Arabidopsis lyrata subsp. petraea		Arabidopsis lyrata subsp. petraea (L.) O'Kane & Al-Shehbaz	156	71_01	HEID 590124			1	DQ528814	1	DQ313494	16	DQ529013	1	AC		AUT; Lower Austria; Dunkelstein Forest: NE Aggsbach-Dorf, Knieriegel	48.3122	15.4528	M.M. Matschinger	2003-05-12
Arabidopsis lyrata subsp. petraea		Arabidopsis lyrata subsp. petraea (L.) O'Kane & Al-Shehbaz	156	71_02	HEID 590125			1	DQ528814	2	DQ313495	19	DQ529016	13	C		AUT; Lower Austria; Dunkelstein Forest: NE Aggsbach-Dorf, Knieriegel	48.3122	15.4528	M.M. Matschinger	2003-05-12
Arabidopsis lyrata subsp. petraea		Arabidopsis lyrata subsp. petraea (L.) O'Kane & Al-Shehbaz	156	71_03	HEID 590125			1	DQ528814	2	DQ313495	7	DQ528967	29	C		AUT; Lower Austria; Dunkelstein Forest: NE Aggsbach-Dorf, Knieriegel	48.3122	15.4528	M.M. Matschinger	2003-05-12
Arabidopsis lyrata subsp. petraea		Arabidopsis lyrata subsp. petraea (L.) O'Kane & Al-Shehbaz	156	71_04	HEID 590126			1	DQ528814	2	DQ313495	7	DQ528967	29	C		AUT; Lower Austria; Dunkelstein Forest: NE Aggsbach-Dorf, Knieriegel	48.3122	15.4528	M.M. Matschinger	2003-05-12
Arabidopsis lyrata subsp. petraea		Arabidopsis lyrata subsp. petraea (L.) O'Kane & Al-Shehbaz	156	71_05	HEID 590126			1	DQ528814	1	DQ313494	16	DQ529013	1	AC		AUT; Lower Austria; Dunkelstein Forest: NE Aggsbach-Dorf, Knieriegel	48.3122	15.4528	M.M. Matschinger	2003-05-12
Arabidopsis lyrata subsp. petraea		Arabidopsis lyrata subsp. petraea (L.) O'Kane & Al-Shehbaz	156	71_06	HEID 590126			131	DQ528858	2	DQ313495	7	DQ528967	29	C		AUT; Lower Austria; Dunkelstein Forest: NE Aggsbach-Dorf, Knieriegel	48.3122	15.4528	M.M. Matschinger	2003-05-12
Arabidopsis lyrata subsp. petraea		Arabidopsis lyrata subsp. petraea (L.) O'Kane & Al-Shehbaz	156	71_07	HEID 590125			1	DQ528814	2	DQ313495	7	DQ528967	29	C		AUT; Lower Austria; Dunkelstein Forest: NE Aggsbach-Dorf, Knieriegel	48.3122	15.4528	M.M. Matschinger	2003-05-12
Arabidopsis lyrata subsp. petraea		Arabidopsis lyrata subsp. petraea (L.) O'Kane & Al-Shehbaz	156	71_08	HEID 590124			1	DQ528814	2	DQ313495	7	DQ528967	29	C		AUT; Lower Austria; Dunkelstein Forest: NE Aggsbach-Dorf, Knieriegel	48.3122	15.4528	M.M. Matschinger	2003-05-12
Arabidopsis lyrata subsp. petraea		Arabidopsis lyrata subsp. petraea (L.) O'Kane & Al-Shehbaz	156	71_09	HEID 590124			1	DQ528814	2	DQ313495	7	DQ528967	29	C		AUT; Lower Austria; Dunkelstein Forest: NE Aggsbach-Dorf, Knieriegel	48.3122	15.4528	M.M. Matschinger	2003-05-12
Arabidopsis lyrata subsp. petraea		Arabidopsis lyrata subsp. petraea (L.) O'Kane & Al-Shehbaz	156	71_10	HEID 590125			1	DQ528814	2	DQ313495	19	DQ529016	13	C		AUT; Lower Austria; Dunkelstein Forest: NE Aggsbach-Dorf, Knieriegel	48.3122	15.4528	M.M. Matschinger	2003-05-12
Arabidopsis lyrata subsp. petraea		Arabidopsis lyrata subsp. petraea (L.) O'Kane & Al-Shehbaz	156	71_11	HEID 590126			1	DQ528814	2 (3A)	DQ313495	18	DQ529015	174	A		AUT; Lower Austria; Dunkelstein Forest: NE Aggsbach-Dorf, Knieriegel	48.3122	15.4528	M.M. Matschinger	2003-05-12
Arabidopsis lyrata subsp. petraea		Arabidopsis lyrata subsp. petraea (L.) O'Kane & Al-Shehbaz	156	71_12	HEID 590127			1	DQ528814	2	DQ313495	7	DQ528967	29	C		AUT; Lower Austria; Dunkelstein Forest: NE Aggsbach-Dorf, Knieriegel	48.3122	15.4528	M.M. Matschinger	2003-05-12
Arabidopsis lyrata subsp. petraea		Arabidopsis lyrata subsp. petraea (L.) O'Kane & Al-Shehbaz	156	71_13	HEID 590126			1	DQ528814	2	DQ313495	7	DQ528967	29	C		AUT; Lower Austria; Dunkelstein Forest: NE Aggsbach-Dorf, Knieriegel	48.3122	15.4528	M.M. Matschinger	2003-05-12
Arabidopsis lyrata subsp. petraea		Arabidopsis lyrata subsp. petraea (L.) O'Kane & Al-Shehbaz	156	71_14	HEID 590124					2	DQ313495	19	DQ529016	13	C		AUT; Lower Austria; Dunkelstein Forest: NE Aggsbach-Dorf, Knieriegel	48.3122	15.4528	M.M. Matschinger	2003-05-12
Arabidopsis lyrata subsp. petraea			157	72_01	HEID s.n.			2	DQ528815	1	DQ313494	16	DQ529013	1	AC		AUT; Lower Austria; Wachau: Castle ruin Aggstein	48.3142	15.4217	M.M. Matschinger	2003-05-12
Arabidopsis lyrata subsp. petraea			157	72_02	HEID s.n.			2	DQ528815	1	DQ313494	16	DQ529013	1	AC		AUT; Lower Austria; Wachau: Castle ruin Aggstein	48.3142	15.4217	M.M. Matschinger	2003-05-12
Arabidopsis lyrata subsp. petraea		Cardaminopsis petraea (L.) Hiit.	157	72_03	HEID 590427			1	DQ528814	1	DQ313494	16	DQ529013	1	AC		AUT; Lower Austria; Wachau: Castle ruin Aggstein	48.3142	15.4217	M.M. Matschinger	2003-05-12
Arabidopsis lyrata subsp. petraea		Cardaminopsis petraea (L.) Hiit.	157	72_04	HEID 590427					1	DQ313494	16	DQ529013	1	AC		AUT; Lower Austria; Wachau: Castle ruin Aggstein	48.3142	15.4217	M.M. Matschinger	2003-05-12
Arabidopsis lyrata subsp. petraea		Cardaminopsis petraea (L.) Hiit.	157	72_05	HEID 590427					1	DQ313494	16	DQ529013	1	AC		AUT; Lower Austria; Wachau: Castle ruin Aggstein	48.3142	15.4217	M.M. Matschinger	2003-05-12
Arabidopsis lyrata subsp. petraea		Cardaminopsis petraea (L.) Hiit.	157	72_06	HEID 590427			1	DQ528814	1	DQ313494	16	DQ529013	1	AC		AUT; Lower Austria; Wachau: Castle ruin Aggstein	48.3142	15.4217	M.M. Matschinger	2003-05-12
Arabidopsis lyrata subsp. petraea		Cardaminopsis petraea (L.) Hiit.	157	72_07	HEID 590427			2	DQ528815	1	DQ313494	16	DQ529013	1	AC		AUT; Lower Austria; Wachau: Castle ruin Aggstein	48.3142	15.4217	M.M. Matschinger	2003-05-12
Arabidopsis lyrata subsp. petraea		Cardaminopsis petraea (L.) Hiit.	157	72_08	HEID 590427			1	DQ528814	1	DQ313494	29	DQ529026	152	AC		AUT; Lower Austria; Wachau: Castle ruin Aggstein	48.3142	15.4217	M.M. Matschinger	2003-05-12
Arabidopsis lyrata subsp. petraea		Cardaminopsis petraea (L.) Hiit.	157	72_09	HEID 590427			2	DQ528815	1	DQ313494	29	DQ529026	152	AC		AUT; Lower Austria; Wachau: Castle ruin Aggstein	48.3142	15.4217	M.M. Matschinger	2003-05-12
Arabidopsis lyrata subsp. petraea		Cardaminopsis petraea (L.) Hiit.	157	72_10	HEID 590427			1	DQ528814	1	DQ313494	29	DQ529026	152	AC		AUT; Lower Austria; Wachau: Castle ruin Aggstein	48.3142	15.4217	M.M. Matschinger	2003-05-12
Arabidopsis lyrata subsp. petraea		Cardaminopsis petraea (L.) Hiit.	157	72_11	HEID 590427			1	DQ528814	1	DQ313494	16	DQ529013	1	AC		AUT; Lower Austria; Wachau: Castle ruin Aggstein	48.3142	15.4217	M.M. Matschinger	2003-05-12
Arabidopsis lyrata subsp. petraea		Cardaminopsis petraea (L.) Hiit.	158	Ca22	HEID 590375			2	DQ528815	1	DQ313494	16	DQ529013	1	AC		AUT; Lower Austria; Wachau: Castle ruin Aggstein	48.3142	15.4219	M. Koch	2000-05-01
Arabidopsis lyrata subsp. petraea		Cardaminopsis petraea (L.) Hiit.	159	73_01	HEID 590428			1	DQ528814	2	DQ313495	7	DQ528967	29	C		AUT; Lower Austria; Wachau: N Castle ruin Aggstein, Gerichtsgraben	48.3233	15.4167	M.M. Matschinger	2003-05-12
Arabidopsis lyrata subsp. petraea		Cardaminopsis petraea (L.) Hiit.	159	73_02	HEID 590428			1	DQ528814	2	DQ313495	7	DQ528967	29	C		AUT; Lower Austria; Wachau: N Castle ruin Aggstein, Gerichtsgraben	48.3233	15.4167	M.M. Matschinger	2003-05-12
Arabidopsis lyrata subsp. petraea		Cardaminopsis petraea (L.) Hiit.	159	73_03	HEID 590428			1	DQ528814	10	DQ313503	7	DQ528967	175	AK		AUT; Lower Austria; Wachau: N Castle ruin Aggstein, Gerichtsgraben	48.3233	15.4167	M.M. Matschinger	2003-05-12
Arabidopsis lyrata subsp. petraea		Cardaminopsis petraea (L.) Hiit.	159	73_04	HEID 590428			2	DQ528815	10	DQ313503	7	DQ528967	175	AK		AUT; Lower Austria; Wachau: N Castle ruin Aggstein, Gerichtsgraben	48.3233	15.4167	M.M. Matschinger	2003-05-12
Arabidopsis lyrata subsp. petraea		Cardaminopsis petraea (L.) Hiit.	159	73_05	HEID 590428			1	DQ528814	10	DQ313503	7	DQ528967	175	AK		AUT; Lower Austria; Wachau: N Castle ruin Aggstein, Gerichtsgraben	48.3233	15.4167	M.M. Matschinger	2003-05-12
Arabidopsis lyrata subsp. petraea		Cardaminopsis petraea (L.) Hiit.	159	73_06	HEID 590428			1	DQ528814	1	DQ313494	16	DQ529013	1	AC		AUT; Lower Austria; Wachau: N Castle ruin Aggstein, Gerichtsgraben	48.3233	15.4167	M.M. Matschinger	2003-05-12
Arabidopsis lyrata subsp. petraea		Cardaminopsis petraea (L.) Hiit.	159	73_07	HEID 590428			1	DQ528814	10	DQ313503	7	DQ528967	175	AK		AUT; Lower Austria; Wachau: N Castle ruin Aggstein, Gerichtsgraben	48.3233	15.4167	M.M. Matschinger	2003-05-12
Arabidopsis lyrata subsp. petraea		Cardaminopsis petraea (L.) Hiit.	159	73_08	HEID 590428			1	DQ528814	10	DQ313503	7	DQ528967	175	AK		AUT; Lower Austria; Wachau: N Castle ruin Aggstein, Gerichtsgraben	48.3233	15.4167	M.M. Matschinger	2003-05-12
Arabidopsis lyrata subsp. petraea		Cardaminopsis petraea (L.) Hiit.	159	73_09	HEID 590428			1	DQ528814	10	DQ313503	7	DQ528967	175	AK		AUT; Lower Austria; Wachau: N Castle ruin Aggstein, Gerichtsgraben	48.3233	15.4167	M.M. Matschinger	2003-05-12
Arabidopsis lyrata subsp. petraea		Cardaminopsis petraea (L.) Hiit.	159	73_10	HEID 590428					10	DQ313503	7	DQ528967	175	AK		AUT; Lower Austria; Wachau: N Castle ruin Aggstein, Gerichtsgraben	48.3233	15.4167	M.M. Matschinger	2003-05-12
Arabidopsis lyrata subsp. petraea		Cardaminopsis petraea (L.) Hiit.	159	73_11	HEID 590428			2	DQ528815	10	DQ313503	7	DQ528967	175	AK		AUT; Lower Austria; Wachau: N Castle ruin Aggstein, Gerichtsgraben	48.3233	15.4167	M.M. Matschinger	2003-05-12
Arabidopsis lyrata subsp. petraea		Arabidopsis lyrata subsp. petraea (L.) O'Kane & Al-Shehbaz	160	63_1	HEID 590047			1	DQ528814	1	DQ313494	16	DQ529013	1	AC		AUT; Lower Austria; Wachau: St. Johann im Mauerthale, towards Tischwand	48.3292	15.415	M.M. Matschinger	2003-05-07
Arabidopsis lyrata subsp. petraea		Arabidopsis lyrata subsp. petraea (L.) O'Kane & Al-Shehbaz	160	63_2	HEID 590047			1	DQ528814	1	DQ313494	16	DQ529013	1	AC		AUT; Lower Austria; Wachau: St. Johann im Mauerthale, towards Tischwand	48.3292	15.415	M.M. Matschinger	2003-05-07
Arabidopsis lyrata subsp. petraea		Arabidopsis lyrata subsp. petraea (L.) O'Kane & Al-Shehbaz	160	63_3	HEID 590047			1	DQ528814	1	DQ313494	16	DQ529013	1	AC		AUT; Lower Austria; Wachau: St. Johann im Mauerthale, towards Tischwand	48.3292	15.415	M.M. Matschinger	2003-05-07
Arabidopsis lyrata subsp. petraea		Arabidopsis lyrata subsp. petraea (L.) O'Kane & Al-Shehbaz	160	63_4	HEID 590047			1	DQ528814			23	DQ529020				AUT; Lower Austria; Wachau: St. Johann im Mauerthale, towards Tischwand	48.3292	15.415	M.M. Matschinger	2003-05-07
Arabidopsis lyrata subsp. petraea		Arabidopsis lyrata subsp. petraea (L.) O'Kane & Al-Shehbaz	160	63_5	HEID 590048			2	DQ528815	1	DQ313494	16	DQ529013	1	AC		AUT; Lower Austria; Wachau: St. Johann im Mauerthale, towards Tischwand	48.3292	15.415	M.M. Matschinger	2003-05-07
Arabidopsis lyrata subsp. petraea		Arabidopsis lyrata subsp. petraea (L.) O'Kane & Al-Shehbaz	160	63_6	HEID 590048					1	DQ313494	25	DQ529022	166	AC		AUT; Lower Austria; Wachau: St. Johann im Mauerthale, towards Tischwand	48.3292	15.415	M.M. Matschinger	2003-05-07
Arabidopsis lyrata subsp. petraea		Arabidopsis lyrata subsp. petraea (L.) O'Kane & Al-Shehbaz	160	63_7	HEID 590048			1	DQ528814	1	DQ313494	23	DQ529020	172	AC		AUT; Lower Austria; Wachau: St. Johann im Mauerthale, towards Tischwand	48.3292	15.415	M.M. Matschinger	2003-05-07
Arabidopsis lyrata subsp. petraea		Arabidopsis lyrata subsp. petraea (L.) O'Kane & Al-Shehbaz	160	63_8	HEID 590048			1	DQ528814	1	DQ313494	16	DQ529013	1	AC		AUT; Lower Austria; Wachau: St. Johann im Mauerthale, towards Tischwand	48.3292	15.415	M.M. Matschinger	2003-05-07
Arabidopsis lyrata subsp. petraea		Arabidopsis lyrata subsp. petraea (L.) O'Kane & Al-Shehbaz	161	103_01	HEID 502530					1	DQ313494	25	DQ529022	166	AC		AUT; Lower Austria; Wachau: valley 2 km S Pop. 62, western slope	48.33	15.4161	R. Schmickl & M.M. Matschinger	2005-04-28
Arabidopsis lyrata subsp. petraea		Arabidopsis lyrata subsp. petraea (L.) O'Kane & Al-Shehbaz	161	103_02	HEID 502531					1	DQ313494	23	DQ529020	172	AC		AUT; Lower Austria; Wachau: valley 2 km S Pop. 62, western slope	48.33	15.4161	R. Schmickl & M.M. Matschinger	2005-04-28
Arabidopsis lyrata subsp. petraea		Arabidopsis lyrata subsp. petraea (L.) O'Kane & Al-Shehbaz	161	103_03	HEID 502532					1	DQ313494	25	DQ529022	166	AC		AUT; Lower Austria; Wachau: valley 2 km S Pop. 62, western slope	48.33	15.4161	R. Schmickl & M.M. Matschinger	2005-04-28
Arabidopsis lyrata subsp. petraea		Arabidopsis lyrata subsp. petraea (L.) O'Kane & Al-Shehbaz	161	103_04	HEID 502533					1	DQ313494	16	DQ529013	1	AC		AUT; Lower Austria; Wachau: valley 2 km S Pop. 62, western slope	48.33	15.4161	R. Schmickl & M.M. Matschinger	2005-04-28
Arabidopsis lyrata subsp. petraea		Arabidopsis lyrata subsp. petraea (L.) O'Kane & Al-Shehbaz	161	103_05	HEID 502534					1	DQ313494	25	DQ529022	166	AC		AUT; Lower Austria; Wachau: valley 2 km S Pop. 62, western slope	48.33	15.4161	R. Schmickl & M.M. Matschinger	2005-04-28
Arabidopsis lyrata subsp. petraea		Arabidopsis lyrata subsp. petraea (L.) O'Kane & Al-Shehbaz	161	103_06	HEID 502535					1	DQ313494	25	DQ529022	166	AC		AUT; Lower Austria; Wachau: valley 2 km S Pop. 62, western slope	48.33	15.4161	R. Schmickl & M.M. Matschinger	2005-04-28
Arabidopsis lyrata subsp. petraea		Arabidopsis lyrata subsp. petraea (L.) O'Kane & Al-Shehbaz	161	103_08	HEID 502537					1	DQ313494	16	DQ529013	1	AC		AUT; Lower Austria; Wachau: valley 2 km S Pop. 62, western slope	48.33	15.4161	R. Schmickl & M.M. Matschinger	2005-04-28
Arabidopsis lyrata subsp. petraea		Arabidopsis lyrata subsp. petraea (L.) O'Kane & Al-Shehbaz	161	103_09	HEID 502538					1	DQ313494	23	DQ529020	172	AC		AUT; Lower Austria; Wachau: valley 2 km S Pop. 62, western slope	48.33	15.4161	R. Schmickl & M.M. Matschinger	2005-04-28
Arabidopsis lyrata subsp. petraea		Arabidopsis lyrata subsp. petraea (L.) O'Kane & Al-Shehbaz	161	103_10	HEID 502539					1	DQ313494	23	DQ529020	172	AC		AUT; Lower Austria; Wachau: valley 2 km S Pop. 62, western slope	48.33	15.4161	R. Schmickl & M.M. Matschinger	2005-04-28
Arabidopsis lyrata subsp. petraea		Arabidopsis lyrata subsp. petraea (L.) O'Kane & Al-Shehbaz	161	103_11	HEID 502540					1	DQ313494	23	DQ529020	172	AC		AUT; Lower Austria; Wachau: valley 2 km S Pop. 62, western slope	48.33	15.4161	R. Schmickl & M.M. Matschinger	2005-04-28
Arabidopsis lyrata subsp. petraea		Arabidopsis lyrata subsp. petraea (L.) O'Kane & Al-Shehbaz	161	103_14	HEID 502543					1	DQ313494	25	DQ529022	166	AC		AUT; Lower Austria; Wachau: valley 2 km S Pop. 62, western slope	48.33	15.4161	R. Schmickl & M.M. Matschinger	2005-04-28
Arabidopsis lyrata subsp. petraea		Arabidopsis lyrata subsp. petraea (L.) O'Kane & Al-Shehbaz	161	103_15	HEID 502549					1	DQ313494	25	DQ529022	166	AC		AUT; Lower Austria; Wachau: valley 2 km S Pop. 62, western slope	48.33	15.4161	R. Schmickl & M.M. Matschinger	2005-04-28
Arabidopsis lyrata subsp. petraea		Arabidopsis lyrata subsp. petraea (L.) O'Kane & Al-Shehbaz	161	103_16	HEID 502544					2	DQ313495	7	DQ528967	29	C		AUT; Lower Austria; Wachau: valley 2 km S Pop. 62, western slope	48.33	15.4161	R. Schmickl & M.M. Matschinger	2005-04-28
Arabidopsis lyrata subsp. petraea		Arabidopsis lyrata subsp. petraea (L.) O'Kane & Al-Shehbaz	161	103_17	HEID 502545					1	DQ313494	25	DQ529022	166	AC		AUT; Lower Austria; Wachau: valley 2 km S Pop. 62, western slope	48.33	15.4161	R. Schmickl & M.M. Matschinger	2005-04-28
Arabidopsis lyrata subsp. petraea		Arabidopsis lyrata subsp. petraea (L.) O'Kane & Al-Shehbaz	161	103_18	HEID 502546					1	DQ313494	25	DQ529022	166	AC		AUT; Lower Austria; Wachau: valley 2 km S Pop. 62, western slope	48.33	15.4161	R. Schmickl & M.M. Matschinger	2005-04-28
Arabidopsis lyrata subsp. petraea		Arabidopsis lyrata subsp. petraea (L.) O'Kane & Al-Shehbaz	161	103_19	HEID 502547					1	DQ313494	25	DQ529022	166	AC		AUT; Lower Austria; Wachau: valley 2 km S Pop. 62, western slope	48.33	15.4161	R. Schmickl & M.M. Matschinger	2005-04-28
Arabidopsis lyrata subsp. petraea		Arabidopsis lyrata subsp. petraea (L.) O'Kane & Al-Shehbaz	161	103_20	HEID 502548					1	DQ313494	16	DQ529013	1	AC		AUT; Lower Austria; Wachau: valley 2 km S Pop. 62, western slope	48.33	15.4161	R. Schmickl & M.M. Matschinger	2005-04-28
Arabidopsis lyrata subsp. petraea		Arabidopsis lyrata subsp. petraea (L.) O'Kane & Al-Shehbaz	162	62_01	HEID 590044			1	DQ528814	2	DQ313495	7	DQ528967	29	C		AUT; Lower Austria; Wachau: Mauertal, western slope	48.332	15.4132	M.M. Matschinger
Arabidopsis lyrata subsp. petraea		Arabidopsis lyrata subsp. petraea (L.) O'Kane & Al-Shehbaz	162	62_02	HEID 590044			131	DQ528858	1	DQ313494	29	DQ529026	152	AC		AUT; Lower Austria; Wachau: Mauertal, western slope	48.332	15.4132	M.M. Matschinger
Arabidopsis lyrata subsp. petraea		Arabidopsis lyrata subsp. petraea (L.) O'Kane & Al-Shehbaz	162	62_03	HEID 590044			1	DQ528814	1	DQ313494	29	DQ529026	152	AC		AUT; Lower Austria; Wachau: Mauertal, western slope	48.332	15.4132	M.M. Matschinger
Arabidopsis lyrata subsp. petraea		Arabidopsis lyrata subsp. petraea (L.) O'Kane & Al-Shehbaz	162	62_04	HEID 590044			1	DQ528814	1	DQ313494	29	DQ529026	152	AC		AUT; Lower Austria; Wachau: Mauertal, western slope	48.332	15.4132	M.M. Matschinger
Arabidopsis lyrata subsp. petraea		Arabidopsis lyrata subsp. petraea (L.) O'Kane & Al-Shehbaz	162	62_05	HEID 590044			1	DQ528814	2	DQ313495	7	DQ528967	29	C		AUT; Lower Austria; Wachau: Mauertal, western slope	48.332	15.4132	M.M. Matschinger
Arabidopsis lyrata subsp. petraea		Arabidopsis lyrata subsp. petraea (L.) O'Kane & Al-Shehbaz	162	62_06	HEID 590045			1	DQ528814	1	DQ313494	29	DQ529026	152	AC		AUT; Lower Austria; Wachau: Mauertal, western slope	48.332	15.4132	M.M. Matschinger
Arabidopsis lyrata subsp. petraea		Arabidopsis lyrata subsp. petraea (L.) O'Kane & Al-Shehbaz	162	62_07	HEID 590046			1	DQ528814	6	DQ313499	28	DQ529025	81	B		AUT; Lower Austria; Wachau: Mauertal, western slope	48.332	15.4132	M.M. Matschinger
Arabidopsis lyrata subsp. petraea		Arabidopsis lyrata subsp. petraea (L.) O'Kane & Al-Shehbaz	162	62_08	HEID 590046			1	DQ528814	6	DQ313499	28	DQ529025	81	B		AUT; Lower Austria; Wachau: Mauertal, western slope	48.332	15.4132	M.M. Matschinger
Arabidopsis lyrata subsp. petraea		Arabidopsis lyrata subsp. petraea (L.) O'Kane & Al-Shehbaz	162	62_09	HEID 590045			1	DQ528814	6	DQ313499	28	DQ529025	81	B		AUT; Lower Austria; Wachau: Mauertal, western slope	48.332	15.4132	M.M. Matschinger
Arabidopsis lyrata subsp. petraea		Arabidopsis lyrata subsp. petraea (L.) O'Kane & Al-Shehbaz	162	62_10	HEID 590045			2	DQ528815	1	DQ313494	16	DQ529013	1	AC		AUT; Lower Austria; Wachau: Mauertal, western slope	48.332	15.4132	M.M. Matschinger
Arabidopsis lyrata subsp. petraea		Arabidopsis lyrata subsp. petraea (L.) O'Kane & Al-Shehbaz	162	62_11	HEID 590046					2	DQ313495	7	DQ528967	29	C		AUT; Lower Austria; Wachau: Mauertal, western slope	48.332	15.4132	M.M. Matschinger
Arabidopsis lyrata subsp. petraea		Arabidopsis lyrata subsp. petraea (L.) O'Kane & Al-Shehbaz	162	62_12	HEID 590046			1	DQ528814	6	DQ313499	28	DQ529025	81	B		AUT; Lower Austria; Wachau: Mauertal, western slope	48.332	15.4132	M.M. Matschinger
Arabidopsis lyrata subsp. petraea		Cardaminopsis petraea	163	Card0029	LI 329971			12	DQ528845	6	DQ313499	7	DQ528967	94	J		AUT; Lower Austria; Wachau, E-slope of the Jauerling towards the Danube: ~ 0,2 km SW of road bend at "Platzl"; 1,8 km WNW church of Schwallenbach	48.3333	15.3667	B. Wallnöfer	1997-05-01
Arabidopsis lyrata subsp. petraea		Arabidopsis lyrata subsp. petraea (L.) O'Kane & Al-Shehbaz	164	64_01	HEID 590118			1	DQ528814	2	DQ313495	7	DQ528967	29	C		AUT; Lower Austria; Wachau: Mauertal, southern slope	48.3364	15.4172	M.M. Matschinger	2003-05-07
Arabidopsis lyrata subsp. petraea		Arabidopsis lyrata subsp. petraea (L.) O'Kane & Al-Shehbaz	164	64_02	HEID 590118			1	DQ528814	6	DQ313499	28	DQ529025	81	B		AUT; Lower Austria; Wachau: Mauertal, southern slope	48.3364	15.4172	M.M. Matschinger	2003-05-07
Arabidopsis lyrata subsp. petraea		Arabidopsis lyrata subsp. petraea (L.) O'Kane & Al-Shehbaz	164	64_03	HEID 590118			1	DQ528814	1	DQ313494	29	DQ529026	152	AC		AUT; Lower Austria; Wachau: Mauertal, southern slope	48.3364	15.4172	M.M. Matschinger	2003-05-07
Arabidopsis lyrata subsp. petraea		Arabidopsis lyrata subsp. petraea (L.) O'Kane & Al-Shehbaz	164	64_04	HEID 590120			1	DQ528814	1	DQ313494	29	DQ529026	152	AC		AUT; Lower Austria; Wachau: Mauertal, southern slope	48.3364	15.4172	M.M. Matschinger	2003-05-07
Arabidopsis lyrata subsp. petraea		Arabidopsis lyrata subsp. petraea (L.) O'Kane & Al-Shehbaz	164	64_05	HEID 590118			103	DQ528827	1	DQ313494	29	DQ529026	152	AC		AUT; Lower Austria; Wachau: Mauertal, southern slope	48.3364	15.4172	M.M. Matschinger	2003-05-07
Arabidopsis lyrata subsp. petraea		Arabidopsis lyrata subsp. petraea (L.) O'Kane & Al-Shehbaz	164	64_06	HEID 590119			1	DQ528814	2	DQ313495	7	DQ528967	29	C		AUT; Lower Austria; Wachau: Mauertal, southern slope	48.3364	15.4172	M.M. Matschinger	2003-05-07
Arabidopsis lyrata subsp. petraea		Arabidopsis lyrata subsp. petraea (L.) O'Kane & Al-Shehbaz	164	64_07	HEID 590119			1	DQ528814	2	DQ313495	7	DQ528967	29	C		AUT; Lower Austria; Wachau: Mauertal, southern slope	48.3364	15.4172	M.M. Matschinger	2003-05-07
Arabidopsis lyrata subsp. petraea		Arabidopsis lyrata subsp. petraea (L.) O'Kane & Al-Shehbaz	164	64_08	HEID 590119			1	DQ528814	2	DQ313495	7	DQ528967	29	C		AUT; Lower Austria; Wachau: Mauertal, southern slope	48.3364	15.4172	M.M. Matschinger	2003-05-07
Arabidopsis lyrata subsp. petraea		Arabidopsis lyrata subsp. petraea (L.) O'Kane & Al-Shehbaz	164	64_09	HEID 590120			1	DQ528814	2	DQ313495	7	DQ528967	29	C		AUT; Lower Austria; Wachau: Mauertal, southern slope	48.3364	15.4172	M.M. Matschinger	2003-05-07
Arabidopsis lyrata subsp. petraea		Arabidopsis lyrata subsp. petraea (L.) O'Kane & Al-Shehbaz	164	64_10	HEID 590120			1	DQ528814	2	DQ313495	7	DQ528967	29	C		AUT; Lower Austria; Wachau: Mauertal, southern slope	48.3364	15.4172	M.M. Matschinger	2003-05-07
Arabidopsis lyrata subsp. petraea		Arabidopsis lyrata subsp. petraea (L.) O'Kane & Al-Shehbaz	164	64_11	HEID 590118					2	DQ313495	7	DQ528967	29	C		AUT; Lower Austria; Wachau: Mauertal, southern slope	48.3364	15.4172	M.M. Matschinger	2003-05-07
Arabidopsis lyrata subsp. petraea		Arabidopsis lyrata subsp. petraea (L.) O'Kane & Al-Shehbaz	164	64_12	HEID 590118			1	DQ528814	2	DQ313495	7	DQ528967	29	C		AUT; Lower Austria; Wachau: Mauertal, southern slope	48.3364	15.4172	M.M. Matschinger	2003-05-07
Arabidopsis lyrata subsp. petraea		Arabidopsis lyrata subsp. petraea (L.) O'Kane & Al-Shehbaz	165	31_01	HEID 590154					2	DQ313495	19	DQ529016	13	C		AUT; Lower Austria; Wachau: Schwallenbach, batter close to transformer	48.3411	15.4011	M.M. Matschinger	2003-04-26
Arabidopsis lyrata subsp. petraea		Arabidopsis lyrata subsp. petraea (L.) O'Kane & Al-Shehbaz	165	31_02	HEID 590154			2	DQ528815	2	DQ313495	19	DQ529016	13	C		AUT; Lower Austria; Wachau: Schwallenbach, batter close to transformer	48.3411	15.4011	M.M. Matschinger	2003-04-26
Arabidopsis lyrata subsp. petraea			165	31_03	HEID s.n.			1	DQ528814	2	DQ313495	7	DQ528967	29	C		AUT; Lower Austria; Wachau: Schwallenbach, batter close to transformer	48.3411	15.4011	M.M. Matschinger	2003-04-26
Arabidopsis lyrata subsp. petraea		Arabidopsis lyrata subsp. petraea (L.) O'Kane & Al-Shehbaz	165	31_04	HEID 590155			1	DQ528814			19	DQ529016				AUT; Lower Austria; Wachau: Schwallenbach, batter close to transformer	48.3411	15.4011	M.M. Matschinger	2003-04-26
Arabidopsis lyrata subsp. petraea		Arabidopsis lyrata subsp. petraea (L.) O'Kane & Al-Shehbaz	165	31_05	HEID 590155					2	DQ313495	19	DQ529016	13	C		AUT; Lower Austria; Wachau: Schwallenbach, batter close to transformer	48.3411	15.4011	M.M. Matschinger	2003-04-26
Arabidopsis lyrata subsp. petraea		Arabidopsis lyrata subsp. petraea (L.) O'Kane & Al-Shehbaz	165	31_06	HEID 590155					2	DQ313495	19	DQ529016	13	C		AUT; Lower Austria; Wachau: Schwallenbach, batter close to transformer	48.3411	15.4011	M.M. Matschinger	2003-04-26
Arabidopsis lyrata subsp. petraea		Arabidopsis lyrata subsp. petraea (L.) O'Kane & Al-Shehbaz	165	31_07	HEID 590154			1	DQ528814	2	DQ313495	19	DQ529016	13	C		AUT; Lower Austria; Wachau: Schwallenbach, batter close to transformer	48.3411	15.4011	M.M. Matschinger	2003-04-26
Arabidopsis lyrata subsp. petraea		Arabidopsis lyrata subsp. petraea (L.) O'Kane & Al-Shehbaz	165	31_08	HEID 590155					2	DQ313495	19	DQ529016	13	C		AUT; Lower Austria; Wachau: Schwallenbach, batter close to transformer	48.3411	15.4011	M.M. Matschinger	2003-04-26
Arabidopsis lyrata subsp. petraea		Arabidopsis lyrata subsp. petraea (L.) O'Kane & Al-Shehbaz	166	65_02	HEID 590049			1	DQ528814	2	DQ313495	7	DQ528967	29	C		AUT; Lower Austria; Wachau: S Oberarnsdorf, Trauntal, southern slope	48.3428	15.4197	M.M. Matschinger	2003-05-07
Arabidopsis lyrata subsp. petraea		Arabidopsis lyrata subsp. petraea (L.) O'Kane & Al-Shehbaz	166	65_03	HEID 590049			1	DQ528814	1	DQ313494	29	DQ529026	152	AC		AUT; Lower Austria; Wachau: S Oberarnsdorf, Trauntal, southern slope	48.3428	15.4197	M.M. Matschinger	2003-05-07
Arabidopsis lyrata subsp. petraea		Arabidopsis lyrata subsp. petraea (L.) O'Kane & Al-Shehbaz	166	65_04	HEID 590050			1	DQ528814	1	DQ313494	29	DQ529026	152	AC		AUT; Lower Austria; Wachau: S Oberarnsdorf, Trauntal, southern slope	48.3428	15.4197	M.M. Matschinger	2003-05-07
Arabidopsis lyrata subsp. petraea		Arabidopsis lyrata subsp. petraea (L.) O'Kane & Al-Shehbaz	166	65_05	HEID 590050			1	DQ528814	1	DQ313494	29	DQ529026	152	AC		AUT; Lower Austria; Wachau: S Oberarnsdorf, Trauntal, southern slope	48.3428	15.4197	M.M. Matschinger	2003-05-07
Arabidopsis lyrata subsp. petraea		Arabidopsis lyrata subsp. petraea (L.) O'Kane & Al-Shehbaz	166	65_06	HEID 590050			1	DQ528814	1	DQ313494	29	DQ529026	152	AC		AUT; Lower Austria; Wachau: S Oberarnsdorf, Trauntal, southern slope	48.3428	15.4197	M.M. Matschinger	2003-05-07
Arabidopsis lyrata subsp. petraea		Arabidopsis lyrata subsp. petraea (L.) O'Kane & Al-Shehbaz	166	65_07	HEID 590051					1	DQ313494	29	DQ529026	152	AC		AUT; Lower Austria; Wachau: S Oberarnsdorf, Trauntal, southern slope	48.3428	15.4197	M.M. Matschinger	2003-05-07
Arabidopsis lyrata subsp. petraea		Arabidopsis lyrata subsp. petraea (L.) O'Kane & Al-Shehbaz	166	65_08	HEID 590050					2	DQ313495	7	DQ528967	29	C		AUT; Lower Austria; Wachau: S Oberarnsdorf, Trauntal, southern slope	48.3428	15.4197	M.M. Matschinger	2003-05-07
Arabidopsis lyrata subsp. petraea		Arabidopsis lyrata subsp. petraea (L.) O'Kane & Al-Shehbaz	166	65_09	HEID 590051			1	DQ528814	1	DQ313494	39	DQ529036	178	AC		AUT; Lower Austria; Wachau: S Oberarnsdorf, Trauntal, southern slope	48.3428	15.4197	M.M. Matschinger	2003-05-07
Arabidopsis lyrata subsp. petraea		Arabidopsis lyrata subsp. petraea (L.) O'Kane & Al-Shehbaz	166	65_10	HEID 590051			1	DQ528814	2	DQ313495	7	DQ528967	29	C		AUT; Lower Austria; Wachau: S Oberarnsdorf, Trauntal, southern slope	48.3428	15.4197	M.M. Matschinger	2003-05-07
Arabidopsis lyrata subsp. petraea		Arabidopsis lyrata subsp. petraea (L.) O'Kane & Al-Shehbaz	166	65_11	HEID 590051			1	DQ528814	1	DQ313494	29	DQ529026	152	AC		AUT; Lower Austria; Wachau: S Oberarnsdorf, Trauntal, southern slope	48.3428	15.4197	M.M. Matschinger	2003-05-07
Arabidopsis lyrata subsp. petraea		Cardaminopsis arenosa x petraea	167	803	ZT			7	DQ528820								Austria; Lower Austria; Wachau, east slope of Mount Jauerling near Schwallenbach	48.343	15.3817	Bruno Wallnöfer	1997-05-01
Arabidopsis lyrata subsp. petraea		Arabidopsis lyrata subsp. petraea (L.) O'Kane & Al-Shehbaz	168	34_01	HEID 590062					6	DQ313499	65	DQ529061	159	B		AUT; Lower Austria; Wachau: street up to Jauerling, from Platzl	48,344	15.3758	M.M. Matschinger
Arabidopsis lyrata subsp. petraea		Arabidopsis lyrata subsp. petraea (L.) O'Kane & Al-Shehbaz	168	34_02	HEID 590062			12	DQ528845	2	DQ313495	7	DQ528967	29	C		AUT; Lower Austria; Wachau: street up to Jauerling, from Platzl	48,344	15.3758	M.M. Matschinger
Arabidopsis lyrata subsp. petraea		Arabidopsis lyrata subsp. petraea (L.) O'Kane & Al-Shehbaz	168	34_03	HEID 590064					6	DQ313499	65	DQ529061	159	B		AUT; Lower Austria; Wachau: street up to Jauerling, from Platzl	48,344	15.3758	M.M. Matschinger
Arabidopsis lyrata subsp. petraea		Arabidopsis lyrata subsp. petraea (L.) O'Kane & Al-Shehbaz	168	34_04	HEID 590062			1	DQ528814	6	DQ313499	65	DQ529061	159	B		AUT; Lower Austria; Wachau: street up to Jauerling, from Platzl	48,344	15.3758	M.M. Matschinger
Arabidopsis lyrata subsp. petraea		Arabidopsis lyrata subsp. petraea (L.) O'Kane & Al-Shehbaz	168	34_05	HEID 590063			2	DQ528815	2	DQ313495	7	DQ528967	29	C		AUT; Lower Austria; Wachau: street up to Jauerling, from Platzl	48,344	15.3758	M.M. Matschinger
Arabidopsis lyrata subsp. petraea		Arabidopsis lyrata subsp. petraea (L.) O'Kane & Al-Shehbaz	168	34_06	HEID 590062					2	DQ313495	7	DQ528967	29	C		AUT; Lower Austria; Wachau: street up to Jauerling, from Platzl	48,344	15.3758	M.M. Matschinger
Arabidopsis lyrata subsp. petraea		Arabidopsis lyrata subsp. petraea (L.) O'Kane & Al-Shehbaz	168	34_07	HEID 590063			1	DQ528814	2	DQ313495						AUT; Lower Austria; Wachau: street up to Jauerling, from Platzl	48,344	15.3758	M.M. Matschinger
Arabidopsis lyrata subsp. petraea			168	34_08	HEID s.n.					2	DQ313495	7	DQ528967	29	C		AUT; Lower Austria; Wachau: street up to Jauerling, from Platzl	48,344	15.3758	M.M. Matschinger
Arabidopsis lyrata subsp. petraea			168	34_09	HEID s.n.			1	DQ528814	2	DQ313495	7	DQ528967	29	C		AUT; Lower Austria; Wachau: street up to Jauerling, from Platzl	48,344	15.3758	M.M. Matschinger
Arabidopsis lyrata subsp. petraea			168	34_10	HEID s.n.			1	DQ528814	2	DQ313495	7	DQ528967	29	C		AUT; Lower Austria; Wachau: street up to Jauerling, from Platzl	48,344	15.3758	M.M. Matschinger
Arabidopsis lyrata subsp. petraea		Arabidopsis lyrata subsp. petraea (L.) O'Kane & Al-Shehbaz	168	34_11	HEID 590064			1	DQ528814	2	DQ313495	7	DQ528967	29	C		AUT; Lower Austria; Wachau: street up to Jauerling, from Platzl	48,344	15.3758	M.M. Matschinger
Arabidopsis lyrata subsp. petraea			168	34_12	HEID s.n.			1	DQ528814	9	DQ313502	7	DQ528967	160	AI		AUT; Lower Austria; Wachau: street up to Jauerling, from Platzl	48,344	15.3758	M.M. Matschinger
Arabidopsis lyrata subsp. petraea		Arabidopsis lyrata subsp. petraea (L.) O'Kane & Al-Shehbaz	168	34_13	HEID 590065					2	DQ313495	7	DQ528967	29	C		AUT; Lower Austria; Wachau: street up to Jauerling, from Platzl	48,344	15.3758	M.M. Matschinger
Arabidopsis lyrata subsp. petraea		Arabidopsis lyrata subsp. petraea (L.) O'Kane & Al-Shehbaz	168	34_14	HEID 590063			103	DQ528827	2	DQ313495	7	DQ528967	29	C		AUT; Lower Austria; Wachau: street up to Jauerling, from Platzl	48,344	15.3758	M.M. Matschinger
Arabidopsis lyrata subsp. petraea			168	34_15	HEID s.n.			103	DQ528827	2	DQ313495	7	DQ528967	29	C		AUT; Lower Austria; Wachau: street up to Jauerling, from Platzl	48,344	15.3758	M.M. Matschinger
Arabidopsis lyrata subsp. petraea			168	34_16	HEID s.n.					2	DQ313495	7	DQ528967	29	C		AUT; Lower Austria; Wachau: street up to Jauerling, from Platzl	48,344	15.3758	M.M. Matschinger
Arabidopsis lyrata subsp. petraea			169	33_01	HEID s.n.					2	DQ313495	7	DQ528967	29	C		AUT; Lower Austria; Wachau: street up to Jauerling, hairpin bend, Schweineck	48.3462	15.3833	M.M. Matschinger	2003-04-28
Arabidopsis lyrata subsp. petraea			169	33_02	HEID s.n.			1	DQ528814	2	DQ313495	7	DQ528967	29	C		AUT; Lower Austria; Wachau: street up to Jauerling, hairpin bend, Schweineck	48.3462	15.3833	M.M. Matschinger	2003-04-28
Arabidopsis lyrata subsp. petraea			169	33_03	HEID s.n.			1	DQ528814	2	DQ313495	7	DQ528967	29	C		AUT; Lower Austria; Wachau: street up to Jauerling, hairpin bend, Schweineck	48.3462	15.3833	M.M. Matschinger	2003-04-28
Arabidopsis lyrata subsp. petraea			169	33_04	HEID s.n.			1	DQ528814	2	DQ313495	7	DQ528967	29	C		AUT; Lower Austria; Wachau: street up to Jauerling, hairpin bend, Schweineck	48.3462	15.3833	M.M. Matschinger	2003-04-28
Arabidopsis lyrata subsp. petraea			169	33_05	HEID s.n.			1	DQ528814	2	DQ313495	7	DQ528967	29	C		AUT; Lower Austria; Wachau: street up to Jauerling, hairpin bend, Schweineck	48.3462	15.3833	M.M. Matschinger	2003-04-28
Arabidopsis lyrata subsp. petraea			169	33_06	HEID s.n.					2	DQ313495	7	DQ528967	29	C		AUT; Lower Austria; Wachau: street up to Jauerling, hairpin bend, Schweineck	48.3462	15.3833	M.M. Matschinger	2003-04-28
Arabidopsis lyrata subsp. petraea			169	33_07	HEID s.n.					2	DQ313495	7	DQ528967	29	C		AUT; Lower Austria; Wachau: street up to Jauerling, hairpin bend, Schweineck	48.3462	15.3833	M.M. Matschinger	2003-04-28
Arabidopsis lyrata subsp. petraea			169	33_08	HEID s.n.			1	DQ528814	2	DQ313495	7	DQ528967	29	C		AUT; Lower Austria; Wachau: street up to Jauerling, hairpin bend, Schweineck	48.3462	15.3833	M.M. Matschinger	2003-04-28
Arabidopsis lyrata subsp. petraea			169	33_09	HEID s.n.			109	DQ528833	2	DQ313495	7	DQ528967	29	C		AUT; Lower Austria; Wachau: street up to Jauerling, hairpin bend, Schweineck	48.3462	15.3833	M.M. Matschinger	2003-04-28
Arabidopsis lyrata subsp. petraea			169	33_10	HEID s.n.			107	DQ528831	2	DQ313495	7	DQ528967	29	C		AUT; Lower Austria; Wachau: street up to Jauerling, hairpin bend, Schweineck	48.3462	15.3833	M.M. Matschinger	2003-04-28
Arabidopsis lyrata subsp. petraea		Arabidopsis lyrata subsp. petraea (L.) O'Kane & Al-Shehbaz	170	61_01	HEID 590056			1	DQ528814	2	DQ313495	7	DQ528967	29	C		AUT; Lower Austria; Wachau: S Oberarnsdorf, Rote Wand	48.3486	15.4233	M.M. Matschinger
Arabidopsis lyrata subsp. petraea		Arabidopsis lyrata subsp. petraea (L.) O'Kane & Al-Shehbaz	170	61_02	HEID 590056			1	DQ528814	2	DQ313495	7	DQ528967	29	C		AUT; Lower Austria; Wachau: S Oberarnsdorf, Rote Wand	48.3486	15.4233	M.M. Matschinger
Arabidopsis lyrata subsp. petraea		Arabidopsis lyrata subsp. petraea (L.) O'Kane & Al-Shehbaz	170	61_03	HEID 590056			1	DQ528814	2	DQ313495	7	DQ528967	29	C		AUT; Lower Austria; Wachau: S Oberarnsdorf, Rote Wand	48.3486	15.4233	M.M. Matschinger
Arabidopsis lyrata subsp. petraea		Arabidopsis lyrata subsp. petraea (L.) O'Kane & Al-Shehbaz	170	61_04	HEID 590057			1	DQ528814	2	DQ313495	7	DQ528967	29	C		AUT; Lower Austria; Wachau: S Oberarnsdorf, Rote Wand	48.3486	15.4233	M.M. Matschinger
Arabidopsis lyrata subsp. petraea		Arabidopsis lyrata subsp. petraea (L.) O'Kane & Al-Shehbaz	170	61_05	HEID 590057			1	DQ528814	2	DQ313495	7	DQ528967	29	C		AUT; Lower Austria; Wachau: S Oberarnsdorf, Rote Wand	48.3486	15.4233	M.M. Matschinger
Arabidopsis lyrata subsp. petraea		Arabidopsis lyrata subsp. petraea (L.) O'Kane & Al-Shehbaz	170	61_06	HEID 590057			1	DQ528814	2	DQ313495	7	DQ528967	29	C		AUT; Lower Austria; Wachau: S Oberarnsdorf, Rote Wand	48.3486	15.4233	M.M. Matschinger
Arabidopsis lyrata subsp. petraea		Arabidopsis lyrata subsp. petraea (L.) O'Kane & Al-Shehbaz	170	61_07	HEID 590058			1	DQ528814	2	DQ313495	7	DQ528967	29	C		AUT; Lower Austria; Wachau: S Oberarnsdorf, Rote Wand	48.3486	15.4233	M.M. Matschinger
Arabidopsis lyrata subsp. petraea		Arabidopsis lyrata subsp. petraea (L.) O'Kane & Al-Shehbaz	170	61_08	HEID 590057			1	DQ528814	2	DQ313495						AUT; Lower Austria; Wachau: S Oberarnsdorf, Rote Wand	48.3486	15.4233	M.M. Matschinger
Arabidopsis lyrata subsp. petraea		Arabidopsis lyrata subsp. petraea (L.) O'Kane & Al-Shehbaz	170	61_09	HEID 590057			1	DQ528814	2	DQ313495	7	DQ528967	29	C		AUT; Lower Austria; Wachau: S Oberarnsdorf, Rote Wand	48.3486	15.4233	M.M. Matschinger
Arabidopsis lyrata subsp. petraea		Arabidopsis lyrata subsp. petraea (L.) O'Kane & Al-Shehbaz	170	61_10	HEID 590058					2	DQ313495	33	DQ529030	171	C		AUT; Lower Austria; Wachau: S Oberarnsdorf, Rote Wand	48.3486	15.4233	M.M. Matschinger
Arabidopsis lyrata subsp. petraea		Arabidopsis lyrata subsp. petraea (L.) O'Kane & Al-Shehbaz	170	61_11	HEID 590058			1	DQ528814	2	DQ313495	33	DQ529030	171	C		AUT; Lower Austria; Wachau: S Oberarnsdorf, Rote Wand	48.3486	15.4233	M.M. Matschinger
Arabidopsis lyrata subsp. petraea		Arabidopsis lyrata subsp. petraea (L.) O'Kane & Al-Shehbaz	170	61_12	HEID 590058			1	DQ528814	2	DQ313495	33	DQ529030	171	C		AUT; Lower Austria; Wachau: S Oberarnsdorf, Rote Wand	48.3486	15.4233	M.M. Matschinger
Arabidopsis lyrata subsp. petraea		Arabidopsis lyrata subsp. petraea (L.) O'Kane & Al-Shehbaz	170	61_13	HEID 590058			2	DQ528815	2	DQ313495	33	DQ529030	171	C		AUT; Lower Austria; Wachau: S Oberarnsdorf, Rote Wand	48.3486	15.4233	M.M. Matschinger
Arabidopsis lyrata subsp. petraea		Arabidopsis lyrata subsp. petraea (L.) O'Kane & Al-Shehbaz	171	32_02	HEID 590082					2	DQ313495	7	DQ528967	29	C		AUT; Lower Austria; Wachau: street up to Jauerling, between junction Vießling and Ödrent	48.3515	15,376	M.M. Matschinger	2003-04-28
Arabidopsis lyrata subsp. petraea		Arabidopsis lyrata subsp. petraea (L.) O'Kane & Al-Shehbaz	171	32_03	HEID 590082			1	DQ528814	2	DQ313495	7	DQ528967	29	C		AUT; Lower Austria; Wachau: street up to Jauerling, between junction Vießling and Ödrent	48.3515	15,376	M.M. Matschinger	2003-04-28
Arabidopsis lyrata subsp. petraea		Arabidopsis lyrata subsp. petraea (L.) O'Kane & Al-Shehbaz	171	32_04	HEID 590082			1	DQ528814	2	DQ313495	27	DQ529024	158	C		AUT; Lower Austria; Wachau: street up to Jauerling, between junction Vießling and Ödrent	48.3515	15,376	M.M. Matschinger	2003-04-28
Arabidopsis lyrata subsp. petraea		Arabidopsis lyrata subsp. petraea (L.) O'Kane & Al-Shehbaz	171	32_05	HEID 590082					2	DQ313495	27	DQ529024	158	C		AUT; Lower Austria; Wachau: street up to Jauerling, between junction Vießling and Ödrent	48.3515	15,376	M.M. Matschinger	2003-04-28
Arabidopsis lyrata subsp. petraea		Arabidopsis lyrata subsp. petraea (L.) O'Kane & Al-Shehbaz	171	32_06	HEID 590083			1	DQ528814	2	DQ313495	27	DQ529024	158	C		AUT; Lower Austria; Wachau: street up to Jauerling, between junction Vießling and Ödrent	48.3515	15,376	M.M. Matschinger	2003-04-28
Arabidopsis lyrata subsp. petraea		Arabidopsis lyrata subsp. petraea (L.) O'Kane & Al-Shehbaz	171	32_07	HEID 590083					2	DQ313495	7	DQ528967	29	C		AUT; Lower Austria; Wachau: street up to Jauerling, between junction Vießling and Ödrent	48.3515	15,376	M.M. Matschinger	2003-04-28
Arabidopsis lyrata subsp. petraea		Arabidopsis lyrata subsp. petraea (L.) O'Kane & Al-Shehbaz	171	32_08	HEID 590083			1	DQ528814	2	DQ313495	7	DQ528967	29	C		AUT; Lower Austria; Wachau: street up to Jauerling, between junction Vießling and Ödrent	48.3515	15,376	M.M. Matschinger	2003-04-28
Arabidopsis lyrata subsp. petraea		Arabidopsis lyrata subsp. petraea (L.) O'Kane & Al-Shehbaz	171	32_09	HEID 590084			1	DQ528814	2	DQ313495	7	DQ528967	29	C		AUT; Lower Austria; Wachau: street up to Jauerling, between junction Vießling and Ödrent	48.3515	15,376	M.M. Matschinger	2003-04-28
Arabidopsis lyrata subsp. petraea		Arabidopsis lyrata subsp. petraea (L.) O'Kane & Al-Shehbaz	171	32_10	HEID 590082					2	DQ313495	7	DQ528967	29	C		AUT; Lower Austria; Wachau: street up to Jauerling, between junction Vießling and Ödrent	48.3515	15,376	M.M. Matschinger	2003-04-28
Arabidopsis lyrata subsp. petraea		Arabidopsis lyrata subsp. petraea (L.) O'Kane & Al-Shehbaz	171	32_11	HEID 590083					2	DQ313495	7	DQ528967	29	C		AUT; Lower Austria; Wachau: street up to Jauerling, between junction Vießling and Ödrent	48.3515	15,376	M.M. Matschinger	2003-04-28
Arabidopsis lyrata subsp. petraea		Arabidopsis lyrata subsp. petraea (L.) O'Kane & Al-Shehbaz	171	32_12	HEID 590084					2	DQ313495	7	DQ528967	29	C		AUT; Lower Austria; Wachau: street up to Jauerling, between junction Vießling and Ödrent	48.3515	15,376	M.M. Matschinger	2003-04-28
Arabidopsis lyrata subsp. petraea		Arabidopsis lyrata subsp. petraea (L.) O'Kane & Al-Shehbaz	171	32_13	HEID 590084			1	DQ528814	2	DQ313495	7	DQ528967	29	C		AUT; Lower Austria; Wachau: street up to Jauerling, between junction Vießling and Ödrent	48.3515	15,376	M.M. Matschinger	2003-04-28
Arabidopsis lyrata subsp. petraea		Cardaminopsis petraea (L.) Hiit.	172	Card0162	LI 133926					1	DQ313494	16	DQ529013	1	AC		AUT; Lower Austria; Wachau; Jauerling, before Ödrent	48.3519	15.375	J. Schneeweiß	1981-07-30
Arabidopsis lyrata subsp. petraea		Cardaminopsis petraea (L.) Hiit.	173	60_01	HEID 590052			1	DQ528814	2	DQ313495	7	DQ528967	29	C		AUT; Lower Austria; Wachau: Oberarnsdorf, Buchental	48.3533	15.4289	M.M. Matschinger	2003-05-07
Arabidopsis lyrata subsp. petraea		Arabidopsis lyrata subsp. petraea (L.) O'Kane & Al-Shehbaz	173	60_02	HEID 590052			1	DQ528814	2	DQ313495	7	DQ528967	29	C		AUT; Lower Austria; Wachau: Oberarnsdorf, Buchental	48.3533	15.4289	M.M. Matschinger	2003-05-07
Arabidopsis lyrata subsp. petraea		Arabidopsis lyrata subsp. petraea (L.) O'Kane & Al-Shehbaz	173	60_03	HEID 590052			1	DQ528814	2	DQ313495	7	DQ528967	29	C		AUT; Lower Austria; Wachau: Oberarnsdorf, Buchental	48.3533	15.4289	M.M. Matschinger	2003-05-07
Arabidopsis lyrata subsp. petraea		Arabidopsis lyrata subsp. petraea (L.) O'Kane & Al-Shehbaz	173	60_04	HEID 590052			1	DQ528814	2	DQ313495	7	DQ528967	29	C		AUT; Lower Austria; Wachau: Oberarnsdorf, Buchental	48.3533	15.4289	M.M. Matschinger	2003-05-07
Arabidopsis lyrata subsp. petraea		Arabidopsis lyrata subsp. petraea (L.) O'Kane & Al-Shehbaz	173	60_05	HEID 590053			1	DQ528814	2	DQ313495	7	DQ528967	29	C		AUT; Lower Austria; Wachau: Oberarnsdorf, Buchental	48.3533	15.4289	M.M. Matschinger	2003-05-07
Arabidopsis lyrata subsp. petraea		Arabidopsis lyrata subsp. petraea (L.) O'Kane & Al-Shehbaz	173	60_06	HEID 590054			1	DQ528814	2	DQ313495	7	DQ528967	29	C		AUT; Lower Austria; Wachau: Oberarnsdorf, Buchental	48.3533	15.4289	M.M. Matschinger	2003-05-07
Arabidopsis lyrata subsp. petraea		Arabidopsis lyrata subsp. petraea (L.) O'Kane & Al-Shehbaz	173	60_07	HEID 590053			1	DQ528814			7	DQ528967				AUT; Lower Austria; Wachau: Oberarnsdorf, Buchental	48.3533	15.4289	M.M. Matschinger	2003-05-07
Arabidopsis lyrata subsp. petraea		Arabidopsis lyrata subsp. petraea (L.) O'Kane & Al-Shehbaz	173	60_08	HEID 590053			1	DQ528814	2	DQ313495	7	DQ528967	29	C		AUT; Lower Austria; Wachau: Oberarnsdorf, Buchental	48.3533	15.4289	M.M. Matschinger	2003-05-07
Arabidopsis lyrata subsp. petraea		Arabidopsis lyrata subsp. petraea (L.) O'Kane & Al-Shehbaz	173	60_09	HEID 590053			1	DQ528814	2	DQ313495	7	DQ528967	29	C		AUT; Lower Austria; Wachau: Oberarnsdorf, Buchental	48.3533	15.4289	M.M. Matschinger	2003-05-07
Arabidopsis lyrata subsp. petraea		Arabidopsis lyrata subsp. petraea (L.) O'Kane & Al-Shehbaz	173	60_10	HEID 590055			1	DQ528814	2	DQ313495	7	DQ528967	29	C		AUT; Lower Austria; Wachau: Oberarnsdorf, Buchental	48.3533	15.4289	M.M. Matschinger	2003-05-07
Arabidopsis lyrata subsp. petraea		Arabidopsis lyrata subsp. petraea (L.) O'Kane & Al-Shehbaz	173	60_11	HEID 590054			1	DQ528814	2	DQ313495	7	DQ528967	29	C		AUT; Lower Austria; Wachau: Oberarnsdorf, Buchental	48.3533	15.4289	M.M. Matschinger	2003-05-07
Arabidopsis lyrata subsp. petraea		Arabidopsis lyrata subsp. petraea (L.) O'Kane & Al-Shehbaz	173	60_12	HEID 590054			1	DQ528814	2	DQ313495	7	DQ528967	29	C		AUT; Lower Austria; Wachau: Oberarnsdorf, Buchental	48.3533	15.4289	M.M. Matschinger	2003-05-07
Arabidopsis lyrata subsp. petraea		Arabidopsis lyrata subsp. petraea (L.) O'Kane & Al-Shehbaz	173	60_13	HEID 590055			1	DQ528814	2	DQ313495	7	DQ528967	29	C		AUT; Lower Austria; Wachau: Oberarnsdorf, Buchental	48.3533	15.4289	M.M. Matschinger	2003-05-07
Arabidopsis lyrata subsp. petraea		Arabidopsis lyrata subsp. petraea (L.) O'Kane & Al-Shehbaz	173	60_14	HEID 590055			121	DQ528847	2	DQ313495	7	DQ528967	29	C		AUT; Lower Austria; Wachau: Oberarnsdorf, Buchental	48.3533	15.4289	M.M. Matschinger	2003-05-07
Arabidopsis lyrata subsp. petraea		Arabidopsis lyrata subsp. petraea (L.) O'Kane & Al-Shehbaz	174	29_01	HEID 590147			1	DQ528814	1	DQ313494	16	DQ529013	1	AC		AUT; Lower Austria; Wachau: Spitz, Castle ruin Hinterhaus	48.3594	15.4081	M.M. Matschinger	2003-04-26
Arabidopsis lyrata subsp. petraea		Arabidopsis lyrata subsp. petraea (L.) O'Kane & Al-Shehbaz	174	29_02	HEID 590147			1	DQ528814	2	DQ313495	7	DQ528967	29	C		AUT; Lower Austria; Wachau: Spitz, Castle ruin Hinterhaus	48.3594	15.4081	M.M. Matschinger	2003-04-26
Arabidopsis lyrata subsp. petraea		Arabidopsis lyrata subsp. petraea (L.) O'Kane & Al-Shehbaz	174	29_03	HEID 590149			1	DQ528814	2	DQ313495	7	DQ528967	29	C		AUT; Lower Austria; Wachau: Spitz, Castle ruin Hinterhaus	48.3594	15.4081	M.M. Matschinger	2003-04-26
Arabidopsis lyrata subsp. petraea		Arabidopsis lyrata subsp. petraea (L.) O'Kane & Al-Shehbaz	174	29_04	HEID 590149			1	DQ528814	2	DQ313495	7	DQ528967	29	C		AUT; Lower Austria; Wachau: Spitz, Castle ruin Hinterhaus	48.3594	15.4081	M.M. Matschinger	2003-04-26
Arabidopsis lyrata subsp. petraea		Arabidopsis lyrata subsp. petraea (L.) O'Kane & Al-Shehbaz	174	29_05	HEID 590147					2	DQ313495	7	DQ528967	29	C		AUT; Lower Austria; Wachau: Spitz, Castle ruin Hinterhaus	48.3594	15.4081	M.M. Matschinger	2003-04-26
Arabidopsis lyrata subsp. petraea		Arabidopsis lyrata subsp. petraea (L.) O'Kane & Al-Shehbaz	174	29_06	HEID 590148			1	DQ528814	2	DQ313495	7	DQ528967	29	C		AUT; Lower Austria; Wachau: Spitz, Castle ruin Hinterhaus	48.3594	15.4081	M.M. Matschinger	2003-04-26
Arabidopsis lyrata subsp. petraea		Arabidopsis lyrata subsp. petraea (L.) O'Kane & Al-Shehbaz	174	29_07	HEID 590148			1	DQ528814			7	DQ528967				AUT; Lower Austria; Wachau: Spitz, Castle ruin Hinterhaus	48.3594	15.4081	M.M. Matschinger	2003-04-26
Arabidopsis lyrata subsp. petraea		Arabidopsis lyrata subsp. petraea (L.) O'Kane & Al-Shehbaz	174	29_08	HEID 590149			1	DQ528814	2	DQ313495	7	DQ528967	29	C		AUT; Lower Austria; Wachau: Spitz, Castle ruin Hinterhaus	48.3594	15.4081	M.M. Matschinger	2003-04-26
Arabidopsis lyrata subsp. petraea		Arabidopsis lyrata subsp. petraea (L.) O'Kane & Al-Shehbaz	174	29_09	HEID 590148			1	DQ528814	1	DQ313494	16	DQ529013	1	AC		AUT; Lower Austria; Wachau: Spitz, Castle ruin Hinterhaus	48.3594	15.4081	M.M. Matschinger	2003-04-26
Arabidopsis lyrata subsp. petraea		Arabidopsis lyrata subsp. petraea (L.) O'Kane & Al-Shehbaz	174	29_10	HEID 590149			132	DQ528859	1	DQ313494	16	DQ529013	1	AC		AUT; Lower Austria; Wachau: Spitz, Castle ruin Hinterhaus	48.3594	15.4081	M.M. Matschinger	2003-04-26
Arabidopsis lyrata subsp. petraea		Arabidopsis lyrata subsp. petraea (L.) O'Kane & Al-Shehbaz	175	30_01	HEID 590150			1	DQ528814			7	DQ528967				AUT; Lower Austria; Wachau: Spitz, SW Castle ruin Hinterhaus	48.3594	15.4064	M.M. Matschinger	2003-04-26
Arabidopsis lyrata subsp. petraea		Arabidopsis lyrata subsp. petraea (L.) O'Kane & Al-Shehbaz	175	30_02	HEID 590150					2	DQ313495	7	DQ528967	29	C		AUT; Lower Austria; Wachau: Spitz, SW Castle ruin Hinterhaus	48.3594	15.4064	M.M. Matschinger	2003-04-26
Arabidopsis lyrata subsp. petraea		Arabidopsis lyrata subsp. petraea (L.) O'Kane & Al-Shehbaz	175	30_03	HEID 590151			1	DQ528814			7	DQ528967				AUT; Lower Austria; Wachau: Spitz, SW Castle ruin Hinterhaus	48.3594	15.4064	M.M. Matschinger	2003-04-26
Arabidopsis lyrata subsp. petraea		Arabidopsis lyrata subsp. petraea (L.) O'Kane & Al-Shehbaz	175	30_04	HEID 590151			1	DQ528814	1	DQ313494	16	DQ529013	1	AC		AUT; Lower Austria; Wachau: Spitz, SW Castle ruin Hinterhaus	48.3594	15.4064	M.M. Matschinger	2003-04-26
Arabidopsis lyrata subsp. petraea		Arabidopsis lyrata subsp. petraea (L.) O'Kane & Al-Shehbaz	175	30_05	HEID 590150			1	DQ528814	2	DQ313495	7	DQ528967	29	C		AUT; Lower Austria; Wachau: Spitz, SW Castle ruin Hinterhaus	48.3594	15.4064	M.M. Matschinger	2003-04-26
Arabidopsis lyrata subsp. petraea		Arabidopsis lyrata subsp. petraea (L.) O'Kane & Al-Shehbaz	175	30_06	HEID 590150			1	DQ528814			26	DQ529023				AUT; Lower Austria; Wachau: Spitz, SW Castle ruin Hinterhaus	48.3594	15.4064	M.M. Matschinger	2003-04-26
Arabidopsis lyrata subsp. petraea		Arabidopsis lyrata subsp. petraea (L.) O'Kane & Al-Shehbaz	175	30_07	HEID 590150			2	DQ528815			26	DQ529023				AUT; Lower Austria; Wachau: Spitz, SW Castle ruin Hinterhaus	48.3594	15.4064	M.M. Matschinger	2003-04-26
Arabidopsis lyrata subsp. petraea		Arabidopsis lyrata subsp. petraea (L.) O'Kane & Al-Shehbaz	175	30_08	HEID 590152			1	DQ528814	16	DQ313509	19	DQ529016	157	AH		AUT; Lower Austria; Wachau: Spitz, SW Castle ruin Hinterhaus	48.3594	15.4064	M.M. Matschinger	2003-04-26
Arabidopsis lyrata subsp. petraea		Arabidopsis lyrata subsp. petraea (L.) O'Kane & Al-Shehbaz	175	30_11	HEID 590152			1	DQ528814			19	DQ529016				AUT; Lower Austria; Wachau: Spitz, SW Castle ruin Hinterhaus	48.3594	15.4064	M.M. Matschinger	2003-04-26
Arabidopsis lyrata subsp. petraea		Arabidopsis lyrata subsp. petraea (L.) O'Kane & Al-Shehbaz	175	30_12	HEID 590151					1	DQ313494	19	DQ529016	177	AL		AUT; Lower Austria; Wachau: Spitz, SW Castle ruin Hinterhaus	48.3594	15.4064	M.M. Matschinger	2003-04-26
Arabidopsis lyrata subsp. petraea		Arabidopsis lyrata subsp. petraea (L.) O'Kane & Al-Shehbaz	175	30_14	HEID 590151			2	DQ528815	2	DQ313495	7	DQ528967	29	C		AUT; Lower Austria; Wachau: Spitz, SW Castle ruin Hinterhaus	48.3594	15.4064	M.M. Matschinger	2003-04-26
Arabidopsis lyrata subsp. petraea		Arabidopsis lyrata subsp. petraea (L.) O'Kane & Al-Shehbaz	175	30_15	HEID 590153					2	DQ313495	7	DQ528967	29	C		AUT; Lower Austria; Wachau: Spitz, SW Castle ruin Hinterhaus	48.3594	15.4064	M.M. Matschinger	2003-04-26
Arabidopsis lyrata subsp. petraea		Arabidopsis lyrata subsp. petraea (L.) O'Kane & Al-Shehbaz	176	25_02	HEID 590165					2	DQ313495	7	DQ528967	29	C		AUT; Lower Austria; Wachau: Spitz, Tausendeimerberg	48.3633	15.4119	M.M. Matschinger	2003-04-24
Arabidopsis lyrata subsp. petraea		Arabidopsis lyrata subsp. petraea (L.) O'Kane & Al-Shehbaz	176	25_03	HEID 590166			1	DQ528814	2	DQ313495	7	DQ528967	29	C		AUT; Lower Austria; Wachau: Spitz, Tausendeimerberg	48.3633	15.4119	M.M. Matschinger	2003-04-24
Arabidopsis lyrata subsp. petraea		Arabidopsis lyrata subsp. petraea (L.) O'Kane & Al-Shehbaz	176	25_04	HEID 590166			1	DQ528814	2	DQ313495	7	DQ528967	29	C		AUT; Lower Austria; Wachau: Spitz, Tausendeimerberg	48.3633	15.4119	M.M. Matschinger	2003-04-24
Arabidopsis lyrata subsp. petraea		Arabidopsis lyrata subsp. petraea (L.) O'Kane & Al-Shehbaz	176	25_05	HEID 590166					2	DQ313495	7	DQ528967	29	C		AUT; Lower Austria; Wachau: Spitz, Tausendeimerberg	48.3633	15.4119	M.M. Matschinger	2003-04-24
Arabidopsis lyrata subsp. petraea		Arabidopsis lyrata subsp. petraea (L.) O'Kane & Al-Shehbaz	176	25_06	HEID 590165			1	DQ528814	2	DQ313495	19	DQ529016	13	C		AUT; Lower Austria; Wachau: Spitz, Tausendeimerberg	48.3633	15.4119	M.M. Matschinger	2003-04-24
Arabidopsis lyrata subsp. petraea		Arabidopsis lyrata subsp. petraea (L.) O'Kane & Al-Shehbaz	176	25_07	HEID 590165			1	DQ528814	2	DQ313495	7	DQ528967	29	C		AUT; Lower Austria; Wachau: Spitz, Tausendeimerberg	48.3633	15.4119	M.M. Matschinger	2003-04-24
Arabidopsis lyrata subsp. petraea		Arabidopsis lyrata subsp. petraea (L.) O'Kane & Al-Shehbaz	176	25_08	HEID 590165			1	DQ528814	2	DQ313495						AUT; Lower Austria; Wachau: Spitz, Tausendeimerberg	48.3633	15.4119	M.M. Matschinger	2003-04-24
Arabidopsis lyrata subsp. petraea		Arabidopsis lyrata subsp. petraea (L.) O'Kane & Al-Shehbaz	176	25_09	HEID 590165			1	DQ528814	2	DQ313495						AUT; Lower Austria; Wachau: Spitz, Tausendeimerberg	48.3633	15.4119	M.M. Matschinger	2003-04-24
Arabidopsis lyrata subsp. petraea		Arabidopsis lyrata subsp. petraea (L.) O'Kane & Al-Shehbaz	177	52_01	HEID 590102			1	DQ528814	2	DQ313495						AUT; Lower Austria; Wachau: Bacharnsdorf, Kupfertal, close to house near creek	48.3667	15.45	M.M. Matschinger	2003-05-02
Arabidopsis lyrata subsp. petraea		Arabidopsis lyrata subsp. petraea (L.) O'Kane & Al-Shehbaz	177	52_02	HEID 590103			1	DQ528814	1	DQ313494	7	DQ528967	167	AL		AUT; Lower Austria; Wachau: Bacharnsdorf, Kupfertal, close to house near creek	48.3667	15.45	M.M. Matschinger	2003-05-02
Arabidopsis lyrata subsp. petraea		Arabidopsis lyrata subsp. petraea (L.) O'Kane & Al-Shehbaz	177	52_03	HEID 590102			2	DQ528815	2	DQ313495	7	DQ528967	29	C		AUT; Lower Austria; Wachau: Bacharnsdorf, Kupfertal, close to house near creek	48.3667	15.45	M.M. Matschinger	2003-05-02
Arabidopsis lyrata subsp. petraea		Arabidopsis lyrata subsp. petraea (L.) O'Kane & Al-Shehbaz	177	52_04	HEID 590103			1	DQ528814	2	DQ313495	7	DQ528967	29	C		AUT; Lower Austria; Wachau: Bacharnsdorf, Kupfertal, close to house near creek	48.3667	15.45	M.M. Matschinger	2003-05-02
Arabidopsis lyrata subsp. petraea		Arabidopsis lyrata subsp. petraea (L.) O'Kane & Al-Shehbaz	177	52_05	HEID 590102			1	DQ528814	2	DQ313495	7	DQ528967	29	C		AUT; Lower Austria; Wachau: Bacharnsdorf, Kupfertal, close to house near creek	48.3667	15.45	M.M. Matschinger	2003-05-02
Arabidopsis lyrata subsp. petraea		Arabidopsis lyrata subsp. petraea (L.) O'Kane & Al-Shehbaz	177	52_06	HEID 590104			1	DQ528814	2	DQ313495	7	DQ528967	29	C		AUT; Lower Austria; Wachau: Bacharnsdorf, Kupfertal, close to house near creek	48.3667	15.45	M.M. Matschinger	2003-05-02
Arabidopsis lyrata subsp. petraea		Arabidopsis lyrata subsp. petraea (L.) O'Kane & Al-Shehbaz	177	52_07	HEID 590104			1	DQ528814	2	DQ313495	7	DQ528967	29	C		AUT; Lower Austria; Wachau: Bacharnsdorf, Kupfertal, close to house near creek	48.3667	15.45	M.M. Matschinger	2003-05-02
Arabidopsis lyrata subsp. petraea		Arabidopsis lyrata subsp. petraea (L.) O'Kane & Al-Shehbaz	177	52_08	HEID 590103			2	DQ528815	2	DQ313495	7	DQ528967	29	C		AUT; Lower Austria; Wachau: Bacharnsdorf, Kupfertal, close to house near creek	48.3667	15.45	M.M. Matschinger	2003-05-02
Arabidopsis lyrata subsp. petraea		Arabidopsis lyrata subsp. petraea (L.) O'Kane & Al-Shehbaz	177	52_09	HEID 590102			1	DQ528814	2	DQ313495	7	DQ528967	29	C		AUT; Lower Austria; Wachau: Bacharnsdorf, Kupfertal, close to house near creek	48.3667	15.45	M.M. Matschinger	2003-05-02
Arabidopsis lyrata subsp. petraea		Arabidopsis lyrata subsp. petraea (L.) O'Kane & Al-Shehbaz	178	45_01	HEID 590096			1	DQ528814	2	DQ313495	7	DQ528967	29	C		AUT; Lower Austria; Dunkelstein Forest: N Paudorf, Steinaweg	48.3703	15.5947	M.M. Matschinger	2003-05-01
Arabidopsis lyrata subsp. petraea		Arabidopsis lyrata subsp. petraea (L.) O'Kane & Al-Shehbaz	178	45_02	HEID 590095			1	DQ528814	2	DQ313495	19	DQ529016	13	C		AUT; Lower Austria; Dunkelstein Forest: N Paudorf, Steinaweg	48.3703	15.5947	M.M. Matschinger	2003-05-01
Arabidopsis lyrata subsp. petraea		Arabidopsis lyrata subsp. petraea (L.) O'Kane & Al-Shehbaz	178	45_03	HEID 590097			8	DQ528821	2	DQ313495	19	DQ529016	13	C		AUT; Lower Austria; Dunkelstein Forest: N Paudorf, Steinaweg	48.3703	15.5947	M.M. Matschinger	2003-05-01
Arabidopsis lyrata subsp. petraea		Arabidopsis lyrata subsp. petraea (L.) O'Kane & Al-Shehbaz	178	45_04	HEID 590097			1	DQ528814	2	DQ313495	19	DQ529016	13	C		AUT; Lower Austria; Dunkelstein Forest: N Paudorf, Steinaweg	48.3703	15.5947	M.M. Matschinger	2003-05-01
Arabidopsis lyrata subsp. petraea		Arabidopsis lyrata subsp. petraea (L.) O'Kane & Al-Shehbaz	178	45_05	HEID 590095					2	DQ313495	19	DQ529016	13	C		AUT; Lower Austria; Dunkelstein Forest: N Paudorf, Steinaweg	48.3703	15.5947	M.M. Matschinger	2003-05-01
Arabidopsis lyrata subsp. petraea		Arabidopsis lyrata subsp. petraea (L.) O'Kane & Al-Shehbaz	178	45_06	HEID 590096			8	DQ528821	2	DQ313495	19	DQ529016	13	C		AUT; Lower Austria; Dunkelstein Forest: N Paudorf, Steinaweg	48.3703	15.5947	M.M. Matschinger	2003-05-01
Arabidopsis lyrata subsp. petraea		Arabidopsis lyrata subsp. petraea (L.) O'Kane & Al-Shehbaz	178	45_07	HEID 590095			1	DQ528814	2	DQ313495	7	DQ528967	29	C		AUT; Lower Austria; Dunkelstein Forest: N Paudorf, Steinaweg	48.3703	15.5947	M.M. Matschinger	2003-05-01
Arabidopsis lyrata subsp. petraea		Arabidopsis lyrata subsp. petraea (L.) O'Kane & Al-Shehbaz	178	45_08	HEID 590095			1	DQ528814	2	DQ313495	7	DQ528967	29	C		AUT; Lower Austria; Dunkelstein Forest: N Paudorf, Steinaweg	48.3703	15.5947	M.M. Matschinger	2003-05-01
Arabidopsis lyrata subsp. petraea		Arabidopsis lyrata subsp. petraea (L.) O'Kane & Al-Shehbaz	178	45_09	HEID 590097			1	DQ528814	2	DQ313495	19	DQ529016	13	C		AUT; Lower Austria; Dunkelstein Forest: N Paudorf, Steinaweg	48.3703	15.5947	M.M. Matschinger	2003-05-01
Arabidopsis lyrata subsp. petraea		Arabidopsis lyrata subsp. petraea (L.) O'Kane & Al-Shehbaz	178	45_10	HEID 590096					2	DQ313495	7	DQ528967	29	C		AUT; Lower Austria; Dunkelstein Forest: N Paudorf, Steinaweg	48.3703	15.5947	M.M. Matschinger	2003-05-01
Arabidopsis lyrata subsp. petraea		Arabidopsis lyrata subsp. petraea (L.) O'Kane & Al-Shehbaz	178	45_11	HEID 590096			8	DQ528821	2	DQ313495	7	DQ528967	29	C		AUT; Lower Austria; Dunkelstein Forest: N Paudorf, Steinaweg	48.3703	15.5947	M.M. Matschinger	2003-05-01
Arabidopsis lyrata subsp. petraea		Arabidopsis lyrata subsp. petraea (L.) O'Kane & Al-Shehbaz	179	51_01	HEID 590109					2	DQ313495	7	DQ528967	29	C		AUT; Lower Austria; Wachau: hill (512 mNN) SE Bacharnsdorf	48.3706	15.4617	M.M. Matschinger	2003-05-02
Arabidopsis lyrata subsp. petraea		Arabidopsis lyrata subsp. petraea (L.) O'Kane & Al-Shehbaz	179	51_02	HEID 590109			1	DQ528814	2	DQ313495	7	DQ528967	29	C		AUT; Lower Austria; Wachau: hill (512 mNN) SE Bacharnsdorf	48.3706	15.4617	M.M. Matschinger	2003-05-02
Arabidopsis lyrata subsp. petraea		Arabidopsis lyrata subsp. petraea (L.) O'Kane & Al-Shehbaz	179	51_03	HEID 590110			1	DQ528814	2	DQ313495	7	DQ528967	29	C		AUT; Lower Austria; Wachau: hill (512 mNN) SE Bacharnsdorf	48.3706	15.4617	M.M. Matschinger	2003-05-02
Arabidopsis lyrata subsp. petraea		Arabidopsis lyrata subsp. petraea (L.) O'Kane & Al-Shehbaz	179	51_04	HEID 590109			1	DQ528814	2	DQ313495	7	DQ528967	29	C		AUT; Lower Austria; Wachau: hill (512 mNN) SE Bacharnsdorf	48.3706	15.4617	M.M. Matschinger	2003-05-02
Arabidopsis lyrata subsp. petraea		Arabidopsis lyrata subsp. petraea (L.) O'Kane & Al-Shehbaz	179	51_05	HEID 590109			17	DQ528879	2	DQ313495	7	DQ528967	29	C		AUT; Lower Austria; Wachau: hill (512 mNN) SE Bacharnsdorf	48.3706	15.4617	M.M. Matschinger	2003-05-02
Arabidopsis lyrata subsp. petraea		Arabidopsis lyrata subsp. petraea (L.) O'Kane & Al-Shehbaz	179	51_06	HEID 590110			1	DQ528814	2	DQ313495	7	DQ528967	29	C		AUT; Lower Austria; Wachau: hill (512 mNN) SE Bacharnsdorf	48.3706	15.4617	M.M. Matschinger	2003-05-02
Arabidopsis lyrata subsp. petraea		Arabidopsis lyrata subsp. petraea (L.) O'Kane & Al-Shehbaz	179	51_07	HEID 590110			1	DQ528814	2	DQ313495	7	DQ528967	29	C		AUT; Lower Austria; Wachau: hill (512 mNN) SE Bacharnsdorf	48.3706	15.4617	M.M. Matschinger	2003-05-02
Arabidopsis lyrata subsp. petraea		Arabidopsis lyrata subsp. petraea (L.) O'Kane & Al-Shehbaz	179	51_08	HEID 590109			1	DQ528814	2	DQ313495	7	DQ528967	29	C		AUT; Lower Austria; Wachau: hill (512 mNN) SE Bacharnsdorf	48.3706	15.4617	M.M. Matschinger	2003-05-02
Arabidopsis lyrata subsp. petraea		Arabidopsis lyrata subsp. petraea (L.) O'Kane & Al-Shehbaz	179	51_09	HEID 590110			1	DQ528814	1	DQ313494	29	DQ529026	152	AC		AUT; Lower Austria; Wachau: hill (512 mNN) SE Bacharnsdorf	48.3706	15.4617	M.M. Matschinger	2003-05-02
Arabidopsis lyrata subsp. petraea		Arabidopsis lyrata subsp. petraea (L.) O'Kane & Al-Shehbaz	179	51_10	HEID 590109			1	DQ528814	2	DQ313495	7	DQ528967	29	C		AUT; Lower Austria; Wachau: hill (512 mNN) SE Bacharnsdorf	48.3706	15.4617	M.M. Matschinger	2003-05-02
Arabidopsis lyrata subsp. petraea		Arabidopsis lyrata subsp. petraea (L.) O'Kane & Al-Shehbaz	179	51_11	HEID 590110			1	DQ528814	2	DQ313495	19	DQ529016	13	C		AUT; Lower Austria; Wachau: hill (512 mNN) SE Bacharnsdorf	48.3706	15.4617	M.M. Matschinger	2003-05-02
Arabidopsis lyrata subsp. petraea		Arabidopsis lyrata subsp. petraea (L.) O'Kane & Al-Shehbaz	180	50_01	HEID 590111			1	DQ528814	1	DQ313494	25	DQ529022	166	AC		AUT; Lower Austria; Wachau: rocks nearby trail N Bacharnsdorf	48.3722	15.4542	M.M. Matschinger	2003-05-02
Arabidopsis lyrata subsp. petraea		Arabidopsis lyrata subsp. petraea (L.) O'Kane & Al-Shehbaz	180	50_02	HEID 590111			1	DQ528814	2	DQ313495	7	DQ528967	29	C		AUT; Lower Austria; Wachau: rocks nearby trail N Bacharnsdorf	48.3722	15.4542	M.M. Matschinger	2003-05-02
Arabidopsis lyrata subsp. petraea		Arabidopsis lyrata subsp. petraea (L.) O'Kane & Al-Shehbaz	180	50_03	HEID 590112			1	DQ528814	2	DQ313495	7	DQ528967	29	C		AUT; Lower Austria; Wachau: rocks nearby trail N Bacharnsdorf	48.3722	15.4542	M.M. Matschinger	2003-05-02
Arabidopsis lyrata subsp. petraea		Arabidopsis lyrata subsp. petraea (L.) O'Kane & Al-Shehbaz	180	50_04	HEID 590112			1	DQ528814	2	DQ313495	7	DQ528967	29	C		AUT; Lower Austria; Wachau: rocks nearby trail N Bacharnsdorf	48.3722	15.4542	M.M. Matschinger	2003-05-02
Arabidopsis lyrata subsp. petraea		Arabidopsis lyrata subsp. petraea (L.) O'Kane & Al-Shehbaz	180	50_05	HEID 590111			1	DQ528814	1	DQ313494	16	DQ529013	1	AC		AUT; Lower Austria; Wachau: rocks nearby trail N Bacharnsdorf	48.3722	15.4542	M.M. Matschinger	2003-05-02
Arabidopsis lyrata subsp. petraea		Arabidopsis lyrata subsp. petraea (L.) O'Kane & Al-Shehbaz	180	50_06	HEID 590111					1	DQ313494	16	DQ529013	1	AC		AUT; Lower Austria; Wachau: rocks nearby trail N Bacharnsdorf	48.3722	15.4542	M.M. Matschinger	2003-05-02
Arabidopsis lyrata subsp. petraea		Arabidopsis lyrata subsp. petraea (L.) O'Kane & Al-Shehbaz	181	24_01	HEID 590167			1	DQ528814			7	DQ528967				AUT; Lower Austria; Wachau, trail from St. Michael northwards	48.3731	15.4367	M.M. Matschinger	2003-04-24
Arabidopsis lyrata subsp. petraea		Arabidopsis lyrata subsp. petraea (L.) O'Kane & Al-Shehbaz	181	24_02	HEID 590168			1	DQ528814	2	DQ313495	7	DQ528967	29	C		AUT; Lower Austria; Wachau, trail from St. Michael northwards	48.3731	15.4367	M.M. Matschinger	2003-04-24
Arabidopsis lyrata subsp. petraea		Arabidopsis lyrata subsp. petraea (L.) O'Kane & Al-Shehbaz	181	24_03	HEID 590168					2	DQ313495	7	DQ528967	29	C		AUT; Lower Austria; Wachau, trail from St. Michael northwards	48.3731	15.4367	M.M. Matschinger	2003-04-24
Arabidopsis lyrata subsp. petraea		Arabidopsis lyrata subsp. petraea (L.) O'Kane & Al-Shehbaz	181	24_04	HEID 590168			1	DQ528814	2	DQ313495	7	DQ528967	29	C		AUT; Lower Austria; Wachau, trail from St. Michael northwards	48.3731	15.4367	M.M. Matschinger	2003-04-24
Arabidopsis lyrata subsp. petraea		Arabidopsis lyrata subsp. petraea (L.) O'Kane & Al-Shehbaz	181	24_06	HEID 590167			1	DQ528814	2	DQ313495	7	DQ528967	29	C		AUT; Lower Austria; Wachau, trail from St. Michael northwards	48.3731	15.4367	M.M. Matschinger	2003-04-24
Arabidopsis lyrata subsp. petraea		Arabidopsis lyrata subsp. petraea (L.) O'Kane & Al-Shehbaz	181	24_07	HEID 590167					2	DQ313495	7	DQ528967	29	C		AUT; Lower Austria; Wachau, trail from St. Michael northwards	48.3731	15.4367	M.M. Matschinger	2003-04-24
Arabidopsis lyrata subsp. petraea		Arabidopsis lyrata subsp. petraea (L.) O'Kane & Al-Shehbaz	181	24_08	HEID 590167			1	DQ528814	2	DQ313495	7	DQ528967	29	C		AUT; Lower Austria; Wachau, trail from St. Michael northwards	48.3731	15.4367	M.M. Matschinger	2003-04-24
Arabidopsis lyrata subsp. petraea		Arabidopsis lyrata subsp. petraea (L.) O'Kane & Al-Shehbaz	181	24_09	HEID 590167			13	DQ528856	2	DQ313495	7	DQ528967	29	C		AUT; Lower Austria; Wachau, trail from St. Michael northwards	48.3731	15.4367	M.M. Matschinger	2003-04-24
Arabidopsis lyrata subsp. petraea		Arabidopsis lyrata subsp. petraea (L.) O'Kane & Al-Shehbaz	182	26_01	HEID 590144			1	DQ528814			7	DQ528967				AUT; Lower Austria; Wachau: N Spitz, loop road up to Michaelerberg	48.3732	15.4168	M.M. Matschinger	2003-04-25
Arabidopsis lyrata subsp. petraea		Arabidopsis lyrata subsp. petraea (L.) O'Kane & Al-Shehbaz	182	26_02	HEID 590145			1	DQ528814	2	DQ313495	7	DQ528967	29	C		AUT; Lower Austria; Wachau: N Spitz, loop road up to Michaelerberg	48.3732	15.4168	M.M. Matschinger	2003-04-25
Arabidopsis lyrata subsp. petraea		Arabidopsis lyrata subsp. petraea (L.) O'Kane & Al-Shehbaz	182	26_03	HEID 590144			1	DQ528814	2	DQ313495	7	DQ528967	29	C		AUT; Lower Austria; Wachau: N Spitz, loop road up to Michaelerberg	48.3732	15.4168	M.M. Matschinger	2003-04-25
Arabidopsis lyrata subsp. petraea		Arabidopsis lyrata subsp. petraea (L.) O'Kane & Al-Shehbaz	182	26_04	HEID s.n.			1	DQ528814	2	DQ313495	7	DQ528967	29	C		AUT; Lower Austria; Wachau: N Spitz, loop road up to Michaelerberg	48.3732	15.4168	M.M. Matschinger	2003-04-25
Arabidopsis lyrata subsp. petraea		Arabidopsis lyrata subsp. petraea (L.) O'Kane & Al-Shehbaz	182	26_05	HEID 590145			1	DQ528814	2	DQ313495	7	DQ528967	29	C		AUT; Lower Austria; Wachau: N Spitz, loop road up to Michaelerberg	48.3732	15.4168	M.M. Matschinger	2003-04-25
Arabidopsis lyrata subsp. petraea		Arabidopsis lyrata subsp. petraea (L.) O'Kane & Al-Shehbaz	182	26_06	HEID 590144			1	DQ528814	2	DQ313495	7	DQ528967	29	C		AUT; Lower Austria; Wachau: N Spitz, loop road up to Michaelerberg	48.3732	15.4168	M.M. Matschinger	2003-04-25
Arabidopsis lyrata subsp. petraea		Arabidopsis lyrata subsp. petraea (L.) O'Kane & Al-Shehbaz	182	26_07	HEID 590146			1	DQ528814	2	DQ313495	7	DQ528967	29	C		AUT; Lower Austria; Wachau: N Spitz, loop road up to Michaelerberg	48.3732	15.4168	M.M. Matschinger	2003-04-25
Arabidopsis lyrata subsp. petraea		Arabidopsis lyrata subsp. petraea (L.) O'Kane & Al-Shehbaz	182	26_08	HEID 590144			1	DQ528814	2	DQ313495	7	DQ528967	29	C		AUT; Lower Austria; Wachau: N Spitz, loop road up to Michaelerberg	48.3732	15.4168	M.M. Matschinger	2003-04-25
Arabidopsis lyrata subsp. petraea			182	26_09	HEID s.n.			1	DQ528814	2	DQ313495	7	DQ528967	29	C		AUT; Lower Austria; Wachau: N Spitz, loop road up to Michaelerberg	48.3732	15.4168	M.M. Matschinger	2003-04-25
Arabidopsis lyrata subsp. petraea		Arabidopsis lyrata subsp. petraea (L.) O'Kane & Al-Shehbaz	182	26_10	HEID 590146					2	DQ313495	7	DQ528967	29	C		AUT; Lower Austria; Wachau: N Spitz, loop road up to Michaelerberg	48.3732	15.4168	M.M. Matschinger	2003-04-25
Arabidopsis lyrata subsp. petraea		Arabidopsis lyrata subsp. petraea (L.) O'Kane & Al-Shehbaz	182	26_11	HEID 590146			1	DQ528814	2	DQ313495	7	DQ528967	29	C		AUT; Lower Austria; Wachau: N Spitz, loop road up to Michaelerberg	48.3732	15.4168	M.M. Matschinger	2003-04-25
Arabidopsis lyrata subsp. petraea			182	26_12	HEID s.n.			1	DQ528814	2	DQ313495	7	DQ528967	29	C		AUT; Lower Austria; Wachau: N Spitz, loop road up to Michaelerberg	48.3732	15.4168	M.M. Matschinger	2003-04-25
Arabidopsis lyrata subsp. petraea		Arabidopsis lyrata subsp. petraea (L.) O'Kane & Al-Shehbaz	183	48_01	HEID 590107			1	DQ528814	1	DQ313494	16	DQ529013	1	AC		AUT; Lower Austria; Wachau: Unterkienstock, below Seekopf	48.3764	15.4714	M.M. Matschinger	2003-05-02
Arabidopsis lyrata subsp. petraea		Arabidopsis lyrata subsp. petraea (L.) O'Kane & Al-Shehbaz	183	48_02	HEID 590107			1	DQ528814	1	DQ313494	67	DQ529063	165	AC		AUT; Lower Austria; Wachau: Unterkienstock, below Seekopf	48.3764	15.4714	M.M. Matschinger	2003-05-02
Arabidopsis lyrata subsp. petraea		Arabidopsis lyrata subsp. petraea (L.) O'Kane & Al-Shehbaz	183	48_03	HEID 590108			2	DQ528815	2	DQ313495	7	DQ528967	29	C		AUT; Lower Austria; Wachau: Unterkienstock, below Seekopf	48.3764	15.4714	M.M. Matschinger	2003-05-02
Arabidopsis lyrata subsp. petraea		Arabidopsis lyrata subsp. petraea (L.) O'Kane & Al-Shehbaz	183	48_04	HEID 590108			1	DQ528814	2	DQ313495	13	DQ529003	11	C		AUT; Lower Austria; Wachau: Unterkienstock, below Seekopf	48.3764	15.4714	M.M. Matschinger	2003-05-02
Arabidopsis lyrata subsp. petraea		Arabidopsis lyrata subsp. petraea (L.) O'Kane & Al-Shehbaz	183	48_05	HEID 590108			1	DQ528814	6	DQ313499	28	DQ529025	81	B		AUT; Lower Austria; Wachau: Unterkienstock, below Seekopf	48.3764	15.4714	M.M. Matschinger	2003-05-02
Arabidopsis lyrata subsp. petraea			184	12_01	HEID s.n.					2	DQ313495	7	DQ528967	29	C		AUT; Lower Austria; Dunkelstein Forest: between Rossatz and Mautern, Windstallgraben, Tränktalwände	48.3778	15.517	M.M. Matschinger	2003-04-15
Arabidopsis lyrata subsp. petraea			184	12_02	HEID s.n.					2	DQ313495	7	DQ528967	29	C		AUT; Lower Austria; Dunkelstein Forest: between Rossatz and Mautern, Windstallgraben, Tränktalwände	48.3778	15.517	M.M. Matschinger	2003-04-15
Arabidopsis lyrata subsp. petraea			184	12_03	HEID s.n.			1	DQ528814	2	DQ313495	13	DQ529003	11	C		AUT; Lower Austria; Dunkelstein Forest: between Rossatz and Mautern, Windstallgraben, Tränktalwände	48.3778	15.517	M.M. Matschinger	2003-04-15
Arabidopsis lyrata subsp. petraea			184	12_04	HEID s.n.			1	DQ528814	2	DQ313495	13	DQ529003	11	C		AUT; Lower Austria; Dunkelstein Forest: between Rossatz and Mautern, Windstallgraben, Tränktalwände	48.3778	15.517	M.M. Matschinger	2003-04-15
Arabidopsis lyrata subsp. petraea			184	12_05	HEID s.n.			1	DQ528814			7	DQ528967				AUT; Lower Austria; Dunkelstein Forest: between Rossatz and Mautern, Windstallgraben, Tränktalwände	48.3778	15.517	M.M. Matschinger	2003-04-15
Arabidopsis lyrata subsp. petraea			184	12_06	HEID s.n.			1	DQ528814	2	DQ313495	13	DQ529003	11	C		AUT; Lower Austria; Dunkelstein Forest: between Rossatz and Mautern, Windstallgraben, Tränktalwände	48.3778	15.517	M.M. Matschinger	2003-04-15
Arabidopsis lyrata subsp. petraea			184	12_07	HEID s.n.			1	DQ528814	2	DQ313495	7	DQ528967	29	C		AUT; Lower Austria; Dunkelstein Forest: between Rossatz and Mautern, Windstallgraben, Tränktalwände	48.3778	15.517	M.M. Matschinger	2003-04-15
Arabidopsis lyrata subsp. petraea			184	12_08	HEID s.n.			1	DQ528814	2	DQ313495	13	DQ529003	11	C		AUT; Lower Austria; Dunkelstein Forest: between Rossatz and Mautern, Windstallgraben, Tränktalwände	48.3778	15.517	M.M. Matschinger	2003-04-15
Arabidopsis lyrata subsp. petraea			184	12_09	HEID s.n.			1	DQ528814	2	DQ313495	35	DQ529032	151	C		AUT; Lower Austria; Dunkelstein Forest: between Rossatz and Mautern, Windstallgraben, Tränktalwände	48.3778	15.517	M.M. Matschinger	2003-04-15
Arabidopsis lyrata subsp. petraea			184	12_10	HEID s.n.					2	DQ313495	7	DQ528967	29	C		AUT; Lower Austria; Dunkelstein Forest: between Rossatz and Mautern, Windstallgraben, Tränktalwände	48.3778	15.517	M.M. Matschinger	2003-04-15
Arabidopsis lyrata subsp. petraea			184	12_11	HEID s.n.			1	DQ528814	2	DQ313495	7	DQ528967	29	C		AUT; Lower Austria; Dunkelstein Forest: between Rossatz and Mautern, Windstallgraben, Tränktalwände	48.3778	15.517	M.M. Matschinger	2003-04-15
Arabidopsis lyrata subsp. petraea			184	12_12	HEID s.n.			1	DQ528814	2	DQ313495	7	DQ528967	29	C		AUT; Lower Austria; Dunkelstein Forest: between Rossatz and Mautern, Windstallgraben, Tränktalwände	48.3778	15.517	M.M. Matschinger	2003-04-15
Arabidopsis lyrata subsp. petraea		Arabidopsis lyrata subsp. petraea (L.) O'Kane & Al-Shehbaz	185	28_01	HEID 590140			1	DQ528814	2	DQ313495	7	DQ528967	29	C		AUT; Lower Austria; Wachau: N Spitz, Mieslingbachgraben, forest road, S Pop. 27	48.379	15.3668	M.M. Matschinger	2003-04-25
Arabidopsis lyrata subsp. petraea		Arabidopsis lyrata subsp. petraea (L.) O'Kane & Al-Shehbaz	185	28_02	HEID 590141			1	DQ528814	2	DQ313495	7	DQ528967	29	C		AUT; Lower Austria; Wachau: N Spitz, Mieslingbachgraben, forest road, S Pop. 27	48.379	15.3668	M.M. Matschinger	2003-04-25
Arabidopsis lyrata subsp. petraea		Arabidopsis lyrata subsp. petraea (L.) O'Kane & Al-Shehbaz	185	28_03	HEID 590140			2	DQ528815	2	DQ313495	7	DQ528967	29	C		AUT; Lower Austria; Wachau: N Spitz, Mieslingbachgraben, forest road, S Pop. 27	48.379	15.3668	M.M. Matschinger	2003-04-25
Arabidopsis lyrata subsp. petraea		Arabidopsis lyrata subsp. petraea (L.) O'Kane & Al-Shehbaz	185	28_04	HEID 590140			115	DQ528840	2	DQ313495	7	DQ528967	29	C		AUT; Lower Austria; Wachau: N Spitz, Mieslingbachgraben, forest road, S Pop. 27	48.379	15.3668	M.M. Matschinger	2003-04-25
Arabidopsis lyrata subsp. petraea		Arabidopsis lyrata subsp. petraea (L.) O'Kane & Al-Shehbaz	185	28_05	HEID 590140			114	DQ528839	2	DQ313495	7	DQ528967	29	C		AUT; Lower Austria; Wachau: N Spitz, Mieslingbachgraben, forest road, S Pop. 27	48.379	15.3668	M.M. Matschinger	2003-04-25
Arabidopsis lyrata subsp. petraea		Arabidopsis lyrata subsp. petraea (L.) O'Kane & Al-Shehbaz	185	28_06	HEID 590141			1	DQ528814	2	DQ313495	7	DQ528967	29	C		AUT; Lower Austria; Wachau: N Spitz, Mieslingbachgraben, forest road, S Pop. 27	48.379	15.3668	M.M. Matschinger	2003-04-25
Arabidopsis lyrata subsp. petraea		Arabidopsis lyrata subsp. petraea (L.) O'Kane & Al-Shehbaz	185	28_07	HEID 590141			1	DQ528814	2	DQ313495	7	DQ528967	29	C		AUT; Lower Austria; Wachau: N Spitz, Mieslingbachgraben, forest road, S Pop. 27	48.379	15.3668	M.M. Matschinger	2003-04-25
Arabidopsis lyrata subsp. petraea		Arabidopsis lyrata subsp. petraea (L.) O'Kane & Al-Shehbaz	185	28_08	HEID 590140			1	DQ528814			7	DQ528967				AUT; Lower Austria; Wachau: N Spitz, Mieslingbachgraben, forest road, S Pop. 27	48.379	15.3668	M.M. Matschinger	2003-04-25
Arabidopsis lyrata subsp. petraea		Cardaminopsis petraea (L.) Hiit.	186	9_01	HEID 590194					2	DQ313495	7	DQ528967	29	C		AUT; Lower Austria; Dunkelstein Forest: SSW Mautern, E street from Mauternbach to Unterbergern	48.3803	15.5615	M.M. Matschinger	2003-04-15
Arabidopsis lyrata subsp. petraea		Cardaminopsis petraea (L.) Hiit.	186	9_02	HEID 590194					2	DQ313495	7	DQ528967	29	C		AUT; Lower Austria; Dunkelstein Forest: SSW Mautern, E street from Mauternbach to Unterbergern	48.3803	15.5615	M.M. Matschinger	2003-04-15
Arabidopsis lyrata subsp. petraea		Cardaminopsis petraea (L.) Hiit.	186	9_03	HEID 590194					2	DQ313495	7	DQ528967	29	C		AUT; Lower Austria; Dunkelstein Forest: SSW Mautern, E street from Mauternbach to Unterbergern	48.3803	15.5615	M.M. Matschinger	2003-04-15
Arabidopsis lyrata subsp. petraea		Cardaminopsis petraea (L.) Hiit.	186	9_04	HEID 590194					2	DQ313495	7	DQ528967	29	C		AUT; Lower Austria; Dunkelstein Forest: SSW Mautern, E street from Mauternbach to Unterbergern	48.3803	15.5615	M.M. Matschinger	2003-04-15
Arabidopsis lyrata subsp. petraea		Cardaminopsis petraea (L.) Hiit.	186	9_05	HEID 590194					2	DQ313495	7	DQ528967	29	C		AUT; Lower Austria; Dunkelstein Forest: SSW Mautern, E street from Mauternbach to Unterbergern	48.3803	15.5615	M.M. Matschinger	2003-04-15
Arabidopsis lyrata subsp. petraea		Cardaminopsis petraea (L.) Hiit.	186	9_06	HEID 590194					2	DQ313495	7	DQ528967	29	C		AUT; Lower Austria; Dunkelstein Forest: SSW Mautern, E street from Mauternbach to Unterbergern	48.3803	15.5615	M.M. Matschinger	2003-04-15
Arabidopsis lyrata subsp. petraea		Cardaminopsis petraea (L.) Hiit.	186	9_07	HEID 590194			1	DQ528814	2	DQ313495	7	DQ528967	29	C		AUT; Lower Austria; Dunkelstein Forest: SSW Mautern, E street from Mauternbach to Unterbergern	48.3803	15.5615	M.M. Matschinger	2003-04-15
Arabidopsis lyrata subsp. petraea		Cardaminopsis petraea (L.) Hiit.	186	9_08	HEID 590194			1	DQ528814	2	DQ313495	7	DQ528967	29	C		AUT; Lower Austria; Dunkelstein Forest: SSW Mautern, E street from Mauternbach to Unterbergern	48.3803	15.5615	M.M. Matschinger	2003-04-15
Arabidopsis lyrata subsp. petraea		Cardaminopsis petraea (L.) Hiit.	186	9_09	HEID 590194					2	DQ313495	7	DQ528967	29	C		AUT; Lower Austria; Dunkelstein Forest: SSW Mautern, E street from Mauternbach to Unterbergern	48.3803	15.5615	M.M. Matschinger	2003-04-15
Arabidopsis lyrata subsp. petraea		Cardaminopsis petraea (L.) Hiit.	186	9_10	HEID 590194					2	DQ313495	19	DQ529016	13	C		AUT; Lower Austria; Dunkelstein Forest: SSW Mautern, E street from Mauternbach to Unterbergern	48.3803	15.5615	M.M. Matschinger	2003-04-15
Arabidopsis lyrata subsp. petraea		Cardaminopsis petraea (L.) Hiit.	186	9_11	HEID 590194			1	DQ528814	2	DQ313495	7	DQ528967	29	C		AUT; Lower Austria; Dunkelstein Forest: SSW Mautern, E street from Mauternbach to Unterbergern	48.3803	15.5615	M.M. Matschinger	2003-04-15
Arabidopsis lyrata subsp. petraea		Cardaminopsis petraea (L.) Hiit.	186	9_12	HEID 590194			136	DQ528863	2	DQ313495	7	DQ528967	29	C		AUT; Lower Austria; Dunkelstein Forest: SSW Mautern, E street from Mauternbach to Unterbergern	48.3803	15.5615	M.M. Matschinger	2003-04-15
Arabidopsis lyrata subsp. petraea		Cardaminopsis petraea (L.) Hiit.	186	9_13	HEID 590194			1	DQ528814	2	DQ313495	7	DQ528967	29	C		AUT; Lower Austria; Dunkelstein Forest: SSW Mautern, E street from Mauternbach to Unterbergern	48.3803	15.5615	M.M. Matschinger	2003-04-15
Arabidopsis lyrata subsp. petraea		Cardaminopsis petraea (L.) Hiit.	187	10_01	HEID s.n.					2	DQ313495	7	DQ528967	29	C		AUT; Lower Austria; Wachau, W Mauternbach, Ferdinands viepoint	48,3803333333333	15,5415
Arabidopsis lyrata subsp. petraea		Cardaminopsis petraea (L.) Hiit.	187	10_02	HEID s.n.					1	DQ313494	16	DQ529013	1	AC		AUT; Lower Austria; Wachau, W Mauternbach, Ferdinands viepoint	48,3803333333333	15,5415
Arabidopsis lyrata subsp. petraea			187	10_03	HEID s.n.					1	DQ313494	16	DQ529013	1	AC		AUT; Lower Austria; Wachau, W Mauternbach, Ferdinands viepoint	48,3803333333333	15,5415
Arabidopsis lyrata subsp. petraea			187	10_04	HEID s.n.					1	DQ313494	16	DQ529013	1	AC		AUT; Lower Austria; Wachau, W Mauternbach, Ferdinands viepoint	48,3803333333333	15,5415
Arabidopsis lyrata subsp. petraea			187	10_05	HEID s.n.					2	DQ313495	7	DQ528967	29	C		AUT; Lower Austria; Wachau, W Mauternbach, Ferdinands viepoint	48,3803333333333	15,5415
Arabidopsis lyrata subsp. petraea			187	10_06	HEID s.n.			1	DQ528814	1	DQ313494	16	DQ529013	1	AC		AUT; Lower Austria; Wachau, W Mauternbach, Ferdinands viepoint	48,3803333333333	15,5415
Arabidopsis lyrata subsp. petraea			187	10_07	HEID s.n.			1	DQ528814	1	DQ313494	16	DQ529013	1	AC		AUT; Lower Austria; Wachau, W Mauternbach, Ferdinands viepoint	48,3803333333333	15,5415
Arabidopsis lyrata subsp. petraea			187	10_08	HEID s.n.					1	DQ313494	16	DQ529013	1	AC		AUT; Lower Austria; Wachau, W Mauternbach, Ferdinands viepoint	48,3803333333333	15,5415
Arabidopsis lyrata subsp. petraea			187	10_09	HEID s.n.			1	DQ528814	1	DQ313494	16	DQ529013	1	AC		AUT; Lower Austria; Wachau, W Mauternbach, Ferdinands viepoint	48,3803333333333	15,5415
Arabidopsis lyrata subsp. petraea		Cardaminopsis petraea (L.) Hiit.	187	10_10	HEID s.n.			1	DQ528814	2	DQ313495	22	DQ529019	16	C		AUT; Lower Austria; Wachau, W Mauternbach, Ferdinands viepoint	48,3803333333333	15,5415
Arabidopsis lyrata subsp. petraea			187	10_11	HEID s.n.					2	DQ313495	22	DQ529019	16	C		AUT; Lower Austria; Wachau, W Mauternbach, Ferdinands viepoint	48,3803333333333	15,5415
Arabidopsis lyrata subsp. petraea		Cardaminopsis petraea (L.) Hiit.	188	Ca02	HEID 591561			1	DQ528814	2	DQ313495	22	DQ529019	16	C		AUT; Lower Austria; Wachau: Mautern, Oberbergern, Ferdinandswarte	48.3817	15.5433	M. Koch	2002-07-01
Arabidopsis lyrata subsp. petraea		Arabidopsis lyrata subsp. petraea (L.) O'Kane & Al-Shehbaz	189	27_01	HEID 590135			1	DQ528814	2	DQ313495	7	DQ528967	29	C		AUT; Lower Austria; Wachau: N Spitz, Mieslingbachgraben, Atzberg, western slope	48.3828	15.417	M.M. Matschinger	2003-04-25
Arabidopsis lyrata subsp. petraea		Arabidopsis lyrata subsp. petraea (L.) O'Kane & Al-Shehbaz	189	27_02	HEID 590135					2	DQ313495	7	DQ528967	29	C		AUT; Lower Austria; Wachau: N Spitz, Mieslingbachgraben, Atzberg, western slope	48.3828	15.417	M.M. Matschinger	2003-04-25
Arabidopsis lyrata subsp. petraea		Arabidopsis lyrata subsp. petraea (L.) O'Kane & Al-Shehbaz	189	27_03	HEID 590136			1	DQ528814	2	DQ313495	7	DQ528967	29	C		AUT; Lower Austria; Wachau: N Spitz, Mieslingbachgraben, Atzberg, western slope	48.3828	15.417	M.M. Matschinger	2003-04-25
Arabidopsis lyrata subsp. petraea		Arabidopsis lyrata subsp. petraea (L.) O'Kane & Al-Shehbaz	189	27_04	HEID 590138			1	DQ528814	2	DQ313495	7	DQ528967	29	C		AUT; Lower Austria; Wachau: N Spitz, Mieslingbachgraben, Atzberg, western slope	48.3828	15.417	M.M. Matschinger	2003-04-25
Arabidopsis lyrata subsp. petraea		Arabidopsis lyrata subsp. petraea (L.) O'Kane & Al-Shehbaz	189	27_05	HEID 590139			114	DQ528839			7	DQ528967				AUT; Lower Austria; Wachau: N Spitz, Mieslingbachgraben, Atzberg, western slope	48.3828	15.417	M.M. Matschinger	2003-04-25
Arabidopsis lyrata subsp. petraea		Arabidopsis lyrata subsp. petraea (L.) O'Kane & Al-Shehbaz	189	27_06	HEID 590139					2	DQ313495	7	DQ528967	29	C		AUT; Lower Austria; Wachau: N Spitz, Mieslingbachgraben, Atzberg, western slope	48.3828	15.417	M.M. Matschinger	2003-04-25
Arabidopsis lyrata subsp. petraea		Arabidopsis lyrata subsp. petraea (L.) O'Kane & Al-Shehbaz	189	27_07	HEID 590138			1	DQ528814	2	DQ313495	7	DQ528967	29	C		AUT; Lower Austria; Wachau: N Spitz, Mieslingbachgraben, Atzberg, western slope	48.3828	15.417	M.M. Matschinger	2003-04-25
Arabidopsis lyrata subsp. petraea		Arabidopsis lyrata subsp. petraea (L.) O'Kane & Al-Shehbaz	189	27_08	HEID 590136			1	DQ528814	2	DQ313495	7	DQ528967	29	C		AUT; Lower Austria; Wachau: N Spitz, Mieslingbachgraben, Atzberg, western slope	48.3828	15.417	M.M. Matschinger	2003-04-25
Arabidopsis lyrata subsp. petraea		Arabidopsis lyrata subsp. petraea (L.) O'Kane & Al-Shehbaz	189	27_09	HEID 590137			2	DQ528815	2	DQ313495	7	DQ528967	29	C		AUT; Lower Austria; Wachau: N Spitz, Mieslingbachgraben, Atzberg, western slope	48.3828	15.417	M.M. Matschinger	2003-04-25
Arabidopsis lyrata subsp. petraea		Arabidopsis lyrata subsp. petraea (L.) O'Kane & Al-Shehbaz	189	27_10	HEID 590137					2	DQ313495	7	DQ528967	29	C		AUT; Lower Austria; Wachau: N Spitz, Mieslingbachgraben, Atzberg, western slope	48.3828	15.417	M.M. Matschinger	2003-04-25
Arabidopsis lyrata subsp. petraea		Arabidopsis lyrata subsp. petraea (L.) O'Kane & Al-Shehbaz	189	27_11	HEID 590135			1	DQ528814	2	DQ313495	7	DQ528967	29	C		AUT; Lower Austria; Wachau: N Spitz, Mieslingbachgraben, Atzberg, western slope	48.3828	15.417	M.M. Matschinger	2003-04-25
Arabidopsis lyrata subsp. petraea		Arabidopsis lyrata subsp. petraea (L.) O'Kane & Al-Shehbaz	189	27_12	HEID 590138			1	DQ528814	2	DQ313495	7	DQ528967	29	C		AUT; Lower Austria; Wachau: N Spitz, Mieslingbachgraben, Atzberg, western slope	48.3828	15.417	M.M. Matschinger	2003-04-25
Arabidopsis lyrata subsp. petraea		Arabidopsis lyrata subsp. petraea (L.) O'Kane & Al-Shehbaz	189	27_13	HEID 590137			124	DQ528850	2	DQ313495	7	DQ528967	29	C		AUT; Lower Austria; Wachau: N Spitz, Mieslingbachgraben, Atzberg, western slope	48.3828	15.417	M.M. Matschinger	2003-04-25
Arabidopsis lyrata subsp. petraea		Arabidopsis lyrata subsp. petraea (L.) O'Kane & Al-Shehbaz	189	27_14	HEID 590136			115	DQ528840	2	DQ313495	7	DQ528967	29	C		AUT; Lower Austria; Wachau: N Spitz, Mieslingbachgraben, Atzberg, western slope	48.3828	15.417	M.M. Matschinger	2003-04-25
Arabidopsis lyrata subsp. petraea		Arabidopsis lyrata subsp. petraea (L.) O'Kane & Al-Shehbaz	189	27_15	HEID 590136			1	DQ528814	2	DQ313495	7	DQ528967	29	C		AUT; Lower Austria; Wachau: N Spitz, Mieslingbachgraben, Atzberg, western slope	48.3828	15.417	M.M. Matschinger	2003-04-25
Arabidopsis lyrata subsp. petraea		Arabidopsis lyrata subsp. petraea (L.) O'Kane & Al-Shehbaz	189	27_16	HEID 590136			1	DQ528814			7	DQ528967				AUT; Lower Austria; Wachau: N Spitz, Mieslingbachgraben, Atzberg, western slope	48.3828	15.417	M.M. Matschinger	2003-04-25
Arabidopsis lyrata subsp. petraea		Arabidopsis lyrata subsp. petraea (L.) O'Kane & Al-Shehbaz	189	27_17	HEID 590135			1	DQ528814	2	DQ313495	7	DQ528967	29	C		AUT; Lower Austria; Wachau: N Spitz, Mieslingbachgraben, Atzberg, western slope	48.3828	15.417	M.M. Matschinger	2003-04-25
Arabidopsis lyrata subsp. petraea		Arabidopsis lyrata subsp. petraea (L.) O'Kane & Al-Shehbaz	189	27_18	HEID 590135			1	DQ528814	2	DQ313495	7	DQ528967	29	C		AUT; Lower Austria; Wachau: N Spitz, Mieslingbachgraben, Atzberg, western slope	48.3828	15.417	M.M. Matschinger	2003-04-25
Arabidopsis lyrata subsp. petraea		Arabidopsis lyrata subsp. petraea (L.) O'Kane & Al-Shehbaz	189	27_19	HEID 590137			1	DQ528814	2	DQ313495	7	DQ528967	29	C		AUT; Lower Austria; Wachau: N Spitz, Mieslingbachgraben, Atzberg, western slope	48.3828	15.417	M.M. Matschinger	2003-04-25
Arabidopsis lyrata subsp. petraea		Arabidopsis lyrata subsp. petraea (L.) O'Kane & Al-Shehbaz	190	47_01	HEID 590106			1	DQ528814	2	DQ313495	7	DQ528967	29	C		AUT; Lower Austria; Wachau: Unterkienstock to trail to Hirschwand	48.3833	15.4797	M.M. Matschinger	2003-05-02
Arabidopsis lyrata subsp. petraea		Arabidopsis lyrata subsp. petraea (L.) O'Kane & Al-Shehbaz	190	47_02	HEID 590106			1	DQ528814	2	DQ313495	16	DQ529013	1	AC		AUT; Lower Austria; Wachau: Unterkienstock to trail to Hirschwand	48.3833	15.4797	M.M. Matschinger	2003-05-02
Arabidopsis lyrata subsp. petraea		Arabidopsis lyrata subsp. petraea (L.) O'Kane & Al-Shehbaz	190	47_03	HEID 590105			2	DQ528815	2	DQ313495	7	DQ528967	29	C		AUT; Lower Austria; Wachau: Unterkienstock to trail to Hirschwand	48.3833	15.4797	M.M. Matschinger	2003-05-02
Arabidopsis lyrata subsp. petraea		Arabidopsis lyrata subsp. petraea (L.) O'Kane & Al-Shehbaz	190	47_04	HEID 590105			1	DQ528814	2	DQ313495	7	DQ528967	29	C		AUT; Lower Austria; Wachau: Unterkienstock to trail to Hirschwand	48.3833	15.4797	M.M. Matschinger	2003-05-02
Arabidopsis lyrata subsp. petraea		Arabidopsis lyrata subsp. petraea (L.) O'Kane & Al-Shehbaz	190	47_05	HEID 590105			1	DQ528814	2	DQ313495	7	DQ528967	29	C		AUT; Lower Austria; Wachau: Unterkienstock to trail to Hirschwand	48.3833	15.4797	M.M. Matschinger	2003-05-02
Arabidopsis lyrata subsp. petraea		Arabidopsis lyrata subsp. petraea (L.) O'Kane & Al-Shehbaz	190	47_06	HEID 590106			2	DQ528815	2	DQ313495	7	DQ528967	29	C		AUT; Lower Austria; Wachau: Unterkienstock to trail to Hirschwand	48.3833	15.4797	M.M. Matschinger	2003-05-02
Arabidopsis lyrata subsp. petraea		Arabidopsis lyrata subsp. petraea (L.) O'Kane & Al-Shehbaz	191	49_01	HEID 500100					2	DQ313495	7	DQ528967	29	C		AUT; Lower Austria; Wachau: along street from 200 m N Oberkienstock to quarry	48.3833	15.465	M.M. Matschinger	2003-05-02
Arabidopsis lyrata subsp. petraea		Arabidopsis lyrata subsp. petraea (L.) O'Kane & Al-Shehbaz	191	49_02	HEID 500100			2	DQ528815	2	DQ313495	7	DQ528967	29	C		AUT; Lower Austria; Wachau: along street from 200 m N Oberkienstock to quarry	48.3833	15.465	M.M. Matschinger	2003-05-02
Arabidopsis lyrata subsp. petraea		Arabidopsis lyrata subsp. petraea (L.) O'Kane & Al-Shehbaz	191	49_03	HEID 500101			1	DQ528814	2	DQ313495	19	DQ529016	13	C		AUT; Lower Austria; Wachau: along street from 200 m N Oberkienstock to quarry	48.3833	15.465	M.M. Matschinger	2003-05-02
Arabidopsis lyrata subsp. petraea		Arabidopsis lyrata subsp. petraea (L.) O'Kane & Al-Shehbaz	191	49_04	HEID 500101			1	DQ528814	2	DQ313495	19	DQ529016	13	C		AUT; Lower Austria; Wachau: along street from 200 m N Oberkienstock to quarry	48.3833	15.465	M.M. Matschinger	2003-05-02
Arabidopsis lyrata subsp. petraea		Arabidopsis lyrata subsp. petraea (L.) O'Kane & Al-Shehbaz	191	49_05	HEID 500101			1	DQ528814	2	DQ313495	7	DQ528967	29	C		AUT; Lower Austria; Wachau: along street from 200 m N Oberkienstock to quarry	48.3833	15.465	M.M. Matschinger	2003-05-02
Arabidopsis lyrata subsp. petraea			192	11_01	HEID s.n.					1	DQ313494	16	DQ529013	1	AC		AUT; Lower Austria; Wachau: W Mauternbach, hill E Ferdinandswarte	48.3838	15.5457	M.M. Matschinger	2003-04-15
Arabidopsis lyrata subsp. petraea			192	11_02	HEID s.n.					1	DQ313494	16	DQ529013	1	AC		AUT; Lower Austria; Wachau: W Mauternbach, hill E Ferdinandswarte	48.3838	15.5457	M.M. Matschinger	2003-04-15
Arabidopsis lyrata subsp. petraea			192	11_03	HEID s.n.			1	DQ528814	2	DQ313495	19	DQ529016	13	C		AUT; Lower Austria; Wachau: W Mauternbach, hill E Ferdinandswarte	48.3838	15.5457	M.M. Matschinger	2003-04-15
Arabidopsis lyrata subsp. petraea			192	11_04	HEID s.n.					2	DQ313495	19	DQ529016	13	C		AUT; Lower Austria; Wachau: W Mauternbach, hill E Ferdinandswarte	48.3838	15.5457	M.M. Matschinger	2003-04-15
Arabidopsis lyrata subsp. petraea			192	11_05	HEID s.n.					1	DQ313494	16	DQ529013	1	AC		AUT; Lower Austria; Wachau: W Mauternbach, hill E Ferdinandswarte	48.3838	15.5457	M.M. Matschinger	2003-04-15
Arabidopsis lyrata subsp. petraea			192	11_06	HEID s.n.			1	DQ528814	2	DQ313495	7	DQ528967	29	C		AUT; Lower Austria; Wachau: W Mauternbach, hill E Ferdinandswarte	48.3838	15.5457	M.M. Matschinger	2003-04-15
Arabidopsis lyrata subsp. petraea			192	11_07	HEID s.n.					1	DQ313494	16	DQ529013	1	AC		AUT; Lower Austria; Wachau: W Mauternbach, hill E Ferdinandswarte	48.3838	15.5457	M.M. Matschinger	2003-04-15
Arabidopsis lyrata subsp. petraea		Arabidopsis lyrata subsp. petraea (L.) O'Kane & Al-Shehbaz	193	36_01	HEID 590176			1	DQ528814	2	DQ313495	35	DQ529032	151	C		AUT; Lower Austria; Wachau: from Rossatzbach up to Toter Berg	48.3842	15.5167	M.M. Matschinger	2003-04-29
Arabidopsis lyrata subsp. petraea		Arabidopsis lyrata subsp. petraea (L.) O'Kane & Al-Shehbaz	193	36_02	HEID 590176					2	DQ313495	19	DQ529016	13	C		AUT; Lower Austria; Wachau: from Rossatzbach up to Toter Berg	48.3842	15.5167	M.M. Matschinger	2003-04-29
Arabidopsis lyrata subsp. petraea		Arabidopsis lyrata subsp. petraea (L.) O'Kane & Al-Shehbaz	193	36_03	HEID 590178					2	DQ313495	7	DQ528967	29	C		AUT; Lower Austria; Wachau: from Rossatzbach up to Toter Berg	48.3842	15.5167	M.M. Matschinger	2003-04-29
Arabidopsis lyrata subsp. petraea		Arabidopsis lyrata subsp. petraea (L.) O'Kane & Al-Shehbaz	193	36_04	HEID 590177					2	DQ313495	7	DQ528967	29	C		AUT; Lower Austria; Wachau: from Rossatzbach up to Toter Berg	48.3842	15.5167	M.M. Matschinger	2003-04-29
Arabidopsis lyrata subsp. petraea		Arabidopsis lyrata subsp. petraea (L.) O'Kane & Al-Shehbaz	193	36_05	HEID 590178			109	DQ528833	2	DQ313495	66	DQ529062	162	C		AUT; Lower Austria; Wachau: from Rossatzbach up to Toter Berg	48.3842	15.5167	M.M. Matschinger	2003-04-29
Arabidopsis lyrata subsp. petraea		Arabidopsis lyrata subsp. petraea (L.) O'Kane & Al-Shehbaz	193	36_06	HEID 590176			1	DQ528814	2	DQ313495	7	DQ528967	29	C		AUT; Lower Austria; Wachau: from Rossatzbach up to Toter Berg	48.3842	15.5167	M.M. Matschinger	2003-04-29
Arabidopsis lyrata subsp. petraea		Arabidopsis lyrata subsp. petraea (L.) O'Kane & Al-Shehbaz	193	36_07	HEID 590178			112	DQ528837			7	DQ528967				AUT; Lower Austria; Wachau: from Rossatzbach up to Toter Berg	48.3842	15.5167	M.M. Matschinger	2003-04-29
Arabidopsis lyrata subsp. petraea		Arabidopsis lyrata subsp. petraea (L.) O'Kane & Al-Shehbaz	193	36_08	HEID 590176					2	DQ313495	7	DQ528967	29	C		AUT; Lower Austria; Wachau: from Rossatzbach up to Toter Berg	48.3842	15.5167	M.M. Matschinger	2003-04-29
Arabidopsis lyrata subsp. petraea		Arabidopsis lyrata subsp. petraea (L.) O'Kane & Al-Shehbaz	193	36_09	HEID 590176			1	DQ528814	2	DQ313495	7	DQ528967	29	C		AUT; Lower Austria; Wachau: from Rossatzbach up to Toter Berg	48.3842	15.5167	M.M. Matschinger	2003-04-29
Arabidopsis lyrata subsp. petraea		Arabidopsis lyrata subsp. petraea (L.) O'Kane & Al-Shehbaz	193	36_10	HEID 590177					2	DQ313495	7	DQ528967	29	C		AUT; Lower Austria; Wachau: from Rossatzbach up to Toter Berg	48.3842	15.5167	M.M. Matschinger	2003-04-29
Arabidopsis lyrata subsp. petraea		Arabidopsis lyrata subsp. petraea (L.) O'Kane & Al-Shehbaz	193	36_11	HEID 590177			2	DQ528815	2	DQ313495						AUT; Lower Austria; Wachau: from Rossatzbach up to Toter Berg	48.3842	15.5167	M.M. Matschinger	2003-04-29
Arabidopsis lyrata subsp. petraea		Arabidopsis lyrata subsp. petraea (L.) O'Kane & Al-Shehbaz	193	36_12	HEID 590178			2	DQ528815	2	DQ313495	66	DQ529062	162	C		AUT; Lower Austria; Wachau: from Rossatzbach up to Toter Berg	48.3842	15.5167	M.M. Matschinger	2003-04-29
Arabidopsis lyrata subsp. petraea		Arabidopsis lyrata subsp. petraea (L.) O'Kane & Al-Shehbaz	193	36_13	HEID 590177			1	DQ528814	2	DQ313495	7	DQ528967	29	C		AUT; Lower Austria; Wachau: from Rossatzbach up to Toter Berg	48.3842	15.5167	M.M. Matschinger	2003-04-29
Arabidopsis lyrata subsp. petraea		Arabidopsis lyrata subsp. petraea (L.) O'Kane & Al-Shehbaz	194	68_01	HEID 590121			1	DQ528814	2	DQ313495	7	DQ528967	29	C		AUT; Lower Austria; Wachau: from Rossatzbach to Seegraben	48.3897	15.5039	M.M. Matschinger	2003-05-09
Arabidopsis lyrata subsp. petraea		Arabidopsis lyrata subsp. petraea (L.) O'Kane & Al-Shehbaz	194	68_02	HEID 590121			1	DQ528814	2	DQ313495	7	DQ528967	29	C		AUT; Lower Austria; Wachau: from Rossatzbach to Seegraben	48.3897	15.5039	M.M. Matschinger	2003-05-09
Arabidopsis lyrata subsp. petraea		Arabidopsis lyrata subsp. petraea (L.) O'Kane & Al-Shehbaz	194	68_03	HEID 590121					2	DQ313495	7	DQ528967	29	C		AUT; Lower Austria; Wachau: from Rossatzbach to Seegraben	48.3897	15.5039	M.M. Matschinger	2003-05-09
Arabidopsis lyrata subsp. petraea		Arabidopsis lyrata subsp. petraea (L.) O'Kane & Al-Shehbaz	194	68_04	HEID 590121					2	DQ313495	7	DQ528967	29	C		AUT; Lower Austria; Wachau: from Rossatzbach to Seegraben	48.3897	15.5039	M.M. Matschinger	2003-05-09
Arabidopsis lyrata subsp. petraea		Arabidopsis lyrata subsp. petraea (L.) O'Kane & Al-Shehbaz	194	68_05	HEID 590121			1	DQ528814	2	DQ313495	7	DQ528967	29	C		AUT; Lower Austria; Wachau: from Rossatzbach to Seegraben	48.3897	15.5039	M.M. Matschinger	2003-05-09
Arabidopsis lyrata subsp. petraea		Arabidopsis lyrata subsp. petraea (L.) O'Kane & Al-Shehbaz	194	68_06	HEID 590122					2	DQ313495	13	DQ529003	11	C		AUT; Lower Austria; Wachau: from Rossatzbach to Seegraben	48.3897	15.5039	M.M. Matschinger	2003-05-09
Arabidopsis lyrata subsp. petraea		Arabidopsis lyrata subsp. petraea (L.) O'Kane & Al-Shehbaz	194	68_07	HEID 590121			1	DQ528814	2	DQ313495	13	DQ529003	11	C		AUT; Lower Austria; Wachau: from Rossatzbach to Seegraben	48.3897	15.5039	M.M. Matschinger	2003-05-09
Arabidopsis lyrata subsp. petraea		Arabidopsis lyrata subsp. petraea (L.) O'Kane & Al-Shehbaz	194	68_08	HEID 590122					1	DQ313494	16	DQ529013	1	AC		AUT; Lower Austria; Wachau: from Rossatzbach to Seegraben	48.3897	15.5039	M.M. Matschinger	2003-05-09
Arabidopsis lyrata subsp. petraea		Arabidopsis lyrata subsp. petraea (L.) O'Kane & Al-Shehbaz	194	68_09	HEID 590122			1	DQ528814	2	DQ313495	7	DQ528967	29	C		AUT; Lower Austria; Wachau: from Rossatzbach to Seegraben	48.3897	15.5039	M.M. Matschinger	2003-05-09
Arabidopsis lyrata subsp. petraea		Arabidopsis lyrata subsp. petraea (L.) O'Kane & Al-Shehbaz	194	68_10	HEID 590122			1	DQ528814	2	DQ313495	7	DQ528967	29	C		AUT; Lower Austria; Wachau: from Rossatzbach to Seegraben	48.3897	15.5039	M.M. Matschinger	2003-05-09
Arabidopsis lyrata subsp. petraea		Arabidopsis lyrata subsp. petraea (L.) O'Kane & Al-Shehbaz	194	68_11	HEID 590122					1	DQ313494	25	DQ529022	166	AC		AUT; Lower Austria; Wachau: from Rossatzbach to Seegraben	48.3897	15.5039	M.M. Matschinger	2003-05-09
Arabidopsis lyrata subsp. petraea		Arabidopsis lyrata subsp. petraea (L.) O'Kane & Al-Shehbaz	194	68_12	HEID 590123			1	DQ528814	2	DQ313495	7	DQ528967	29	C		AUT; Lower Austria; Wachau: from Rossatzbach to Seegraben	48.3897	15.5039	M.M. Matschinger	2003-05-09
Arabidopsis lyrata subsp. petraea		Arabidopsis lyrata subsp. petraea (L.) O'Kane & Al-Shehbaz	194	68_13	HEID 590123					1	DQ313494	16	DQ529013	1	AC		AUT; Lower Austria; Wachau: from Rossatzbach to Seegraben	48.3897	15.5039	M.M. Matschinger	2003-05-09
Arabidopsis lyrata subsp. petraea		Arabidopsis lyrata subsp. petraea (L.) O'Kane & Al-Shehbaz	194	68_14	HEID 590122					1	DQ313494	16	DQ529013	1	AC		AUT; Lower Austria; Wachau: from Rossatzbach to Seegraben	48.3897	15.5039	M.M. Matschinger	2003-05-09
Arabidopsis lyrata subsp. petraea		Arabidopsis lyrata subsp. petraea (L.) O'Kane & Al-Shehbaz	194	68_15	HEID 590122			1	DQ528814	1	DQ313494	16	DQ529013	1	AC		AUT; Lower Austria; Wachau: from Rossatzbach to Seegraben	48.3897	15.5039	M.M. Matschinger	2003-05-09
Arabidopsis lyrata subsp. petraea		Arabidopsis lyrata subsp. petraea (L.) O'Kane & Al-Shehbaz	195	40_01	HEID 590087					1	DQ313494	16	DQ529013	1	AC		AUT; Lower Austria; Wachau: SSW Rossatz, Waldandacht, forest road	48.3917	15.4897	M.M. Matschinger	2003-04-30
Arabidopsis lyrata subsp. petraea		Arabidopsis lyrata subsp. petraea (L.) O'Kane & Al-Shehbaz	195	40_02	HEID 590087					2	DQ313495	7	DQ528967	29	C		AUT; Lower Austria; Wachau: SSW Rossatz, Waldandacht, forest road	48.3917	15.4897	M.M. Matschinger	2003-04-30
Arabidopsis lyrata subsp. petraea		Arabidopsis lyrata subsp. petraea (L.) O'Kane & Al-Shehbaz	195	40_03	HEID 590086					5	DQ313498	7	DQ528967	163	C		AUT; Lower Austria; Wachau: SSW Rossatz, Waldandacht, forest road	48.3917	15.4897	M.M. Matschinger	2003-04-30
Arabidopsis lyrata subsp. petraea		Arabidopsis lyrata subsp. petraea (L.) O'Kane & Al-Shehbaz	195	40_04	HEID 590086					7	DQ313500	7	DQ528967	164	AJ		AUT; Lower Austria; Wachau: SSW Rossatz, Waldandacht, forest road	48.3917	15.4897	M.M. Matschinger	2003-04-30
Arabidopsis lyrata subsp. petraea		Arabidopsis lyrata subsp. petraea (L.) O'Kane & Al-Shehbaz	195	40_05	HEID 590086			1	DQ528814	2	DQ313495	7	DQ528967	29	C		AUT; Lower Austria; Wachau: SSW Rossatz, Waldandacht, forest road	48.3917	15.4897	M.M. Matschinger	2003-04-30
Arabidopsis lyrata subsp. petraea		Arabidopsis lyrata subsp. petraea (L.) O'Kane & Al-Shehbaz	195	40_06	HEID 590085					7	DQ313500	7	DQ528967	164	AJ		AUT; Lower Austria; Wachau: SSW Rossatz, Waldandacht, forest road	48.3917	15.4897	M.M. Matschinger	2003-04-30
Arabidopsis lyrata subsp. petraea		Arabidopsis lyrata subsp. petraea (L.) O'Kane & Al-Shehbaz	195	40_07	HEID 590087			1	DQ528814	2	DQ313495	7	DQ528967	29	C		AUT; Lower Austria; Wachau: SSW Rossatz, Waldandacht, forest road	48.3917	15.4897	M.M. Matschinger	2003-04-30
Arabidopsis lyrata subsp. petraea		Arabidopsis lyrata subsp. petraea (L.) O'Kane & Al-Shehbaz	195	40_08	HEID 590085			1	DQ528814	2	DQ313495	7	DQ528967	29	C		AUT; Lower Austria; Wachau: SSW Rossatz, Waldandacht, forest road	48.3917	15.4897	M.M. Matschinger	2003-04-30
Arabidopsis lyrata subsp. petraea		Arabidopsis lyrata subsp. petraea (L.) O'Kane & Al-Shehbaz	195	40_09	HEID 590085			1	DQ528814	2	DQ313495	7	DQ528967	29	C		AUT; Lower Austria; Wachau: SSW Rossatz, Waldandacht, forest road	48.3917	15.4897	M.M. Matschinger	2003-04-30
Arabidopsis lyrata subsp. petraea		Arabidopsis lyrata subsp. petraea (L.) O'Kane & Al-Shehbaz	195	40_10	HEID 590085			1	DQ528814	2	DQ313495	7	DQ528967	29	C		AUT; Lower Austria; Wachau: SSW Rossatz, Waldandacht, forest road	48.3917	15.4897	M.M. Matschinger	2003-04-30
Arabidopsis lyrata subsp. petraea		Arabidopsis lyrata subsp. petraea (L.) O'Kane & Al-Shehbaz	195	40_11	HEID 590085					2	DQ313495	7	DQ528967	29	C		AUT; Lower Austria; Wachau: SSW Rossatz, Waldandacht, forest road	48.3917	15.4897	M.M. Matschinger	2003-04-30
Arabidopsis lyrata subsp. petraea		Arabidopsis lyrata subsp. petraea (L.) O'Kane & Al-Shehbaz	195	40_12	HEID 590086					2	DQ313495	7	DQ528967	29	C		AUT; Lower Austria; Wachau: SSW Rossatz, Waldandacht, forest road	48.3917	15.4897	M.M. Matschinger	2003-04-30
Arabidopsis lyrata subsp. petraea			195	40_13	HEID s.n.					2	DQ313495	7	DQ528967	29	C		AUT; Lower Austria; Wachau: SSW Rossatz, Waldandacht, forest road	48.3917	15.4897	M.M. Matschinger	2003-04-30
Arabidopsis lyrata subsp. petraea			195	40_14	HEID s.n.			1	DQ528814	2	DQ313495	7	DQ528967	29	C		AUT; Lower Austria; Wachau: SSW Rossatz, Waldandacht, forest road	48.3917	15.4897	M.M. Matschinger	2003-04-30
Arabidopsis lyrata subsp. petraea		Arabidopsis lyrata subsp. petraea (L.) O'Kane & Al-Shehbaz	196	41_01	HEID 590089			1	DQ528814	2	DQ313495	7	DQ528967	29	C		AUT; Lower Austria; Wachau, SSW Rossatz, Waldandacht, forest street, S pop 40	48.3917	15.4897	M. M. Matschinger
Arabidopsis lyrata subsp. petraea		Arabidopsis lyrata subsp. petraea (L.) O'Kane & Al-Shehbaz	196	41_02	HEID 590088			1	DQ528814	2	DQ313495	7	DQ528967	29	C		AUT; Lower Austria; Wachau, SSW Rossatz, Waldandacht, forest street, S pop 41	48.3917	15.4897	M. M. Matschinger
Arabidopsis lyrata subsp. petraea		Arabidopsis lyrata subsp. petraea (L.) O'Kane & Al-Shehbaz	196	41_03	HEID 590088			1	DQ528814	2	DQ313495	7	DQ528967	29	C		AUT; Lower Austria; Wachau, SSW Rossatz, Waldandacht, forest street, S pop 42	48.3917	15.4897	M. M. Matschinger
Arabidopsis lyrata subsp. petraea		Arabidopsis lyrata subsp. petraea (L.) O'Kane & Al-Shehbaz	196	41_04	HEID 590088			2	DQ528815	2	DQ313495	7	DQ528967	29	C		AUT; Lower Austria; Wachau, SSW Rossatz, Waldandacht, forest street, S pop 43	48.3917	15.4897	M. M. Matschinger
Arabidopsis lyrata subsp. petraea			196	41_05	HEID s.n.			1	DQ528814	2	DQ313495	7	DQ528967	29	C		AUT; Lower Austria; Wachau, SSW Rossatz, Waldandacht, forest street, S pop 44	48.3917	15.4897	M. M. Matschinger
Arabidopsis lyrata subsp. petraea		Arabidopsis lyrata subsp. petraea (L.) O'Kane & Al-Shehbaz	196	41_06	HEID 590089					2	DQ313495	7	DQ528967	29	C		AUT; Lower Austria; Wachau, SSW Rossatz, Waldandacht, forest street, S pop 45	48.3917	15.4897	M. M. Matschinger
Arabidopsis lyrata subsp. petraea		Arabidopsis lyrata subsp. petraea (L.) O'Kane & Al-Shehbaz	196	41_07	HEID 590089			1	DQ528814	2	DQ313495	7	DQ528967	29	C		AUT; Lower Austria; Wachau, SSW Rossatz, Waldandacht, forest street, S pop 46	48.3917	15.4897	M. M. Matschinger
Arabidopsis lyrata subsp. petraea			196	41_08	HEID s.n.			2	DQ528815	2	DQ313495	7	DQ528967	29	C		AUT; Lower Austria; Wachau, SSW Rossatz, Waldandacht, forest street, S pop 47	48.3917	15.4897
Arabidopsis lyrata subsp. petraea			196	41_09	HEID s.n.			1	DQ528814	2	DQ313495	7	DQ528967	29	C		AUT; Lower Austria; Wachau, SSW Rossatz, Waldandacht, forest street, S pop 48	48.3917	15.4897
Arabidopsis lyrata subsp. petraea		Arabidopsis lyrata subsp. petraea (L.) O'Kane & Al-Shehbaz	197	39_01	HEID 590092			135	DQ528862	2	DQ313495	7	DQ528967	29	C		AUT; Lower Austria; Wachau: E crossing of trails from Rossatz to Rotes Kreuz	48.3928	15,5	M.M. Matschinger	2003-04-30
Arabidopsis lyrata subsp. petraea		Arabidopsis lyrata subsp. petraea (L.) O'Kane & Al-Shehbaz	197	39_02	HEID 590092					2	DQ313495	7	DQ528967	29	C		AUT; Lower Austria; Wachau: E crossing of trails from Rossatz to Rotes Kreuz	48.3928	15,5	M.M. Matschinger	2003-04-30
Arabidopsis lyrata subsp. petraea		Arabidopsis lyrata subsp. petraea (L.) O'Kane & Al-Shehbaz	197	39_03	HEID 590092					2	DQ313495	7	DQ528967	29	C		AUT; Lower Austria; Wachau: E crossing of trails from Rossatz to Rotes Kreuz	48.3928	15,5	M.M. Matschinger	2003-04-30
Arabidopsis lyrata subsp. petraea		Arabidopsis lyrata subsp. petraea (L.) O'Kane & Al-Shehbaz	197	39_04	HEID 590091			1	DQ528814	2	DQ313495	7	DQ528967	29	C		AUT; Lower Austria; Wachau: E crossing of trails from Rossatz to Rotes Kreuz	48.3928	15,5	M.M. Matschinger	2003-04-30
Arabidopsis lyrata subsp. petraea		Arabidopsis lyrata subsp. petraea (L.) O'Kane & Al-Shehbaz	197	39_05	HEID 590091			1	DQ528814	2	DQ313495	7	DQ528967	29	C		AUT; Lower Austria; Wachau: E crossing of trails from Rossatz to Rotes Kreuz	48.3928	15,5	M.M. Matschinger	2003-04-30
Arabidopsis lyrata subsp. petraea		Arabidopsis lyrata subsp. petraea (L.) O'Kane & Al-Shehbaz	197	39_06	HEID 590090					2	DQ313495	7	DQ528967	29	C		AUT; Lower Austria; Wachau: E crossing of trails from Rossatz to Rotes Kreuz	48.3928	15,5	M.M. Matschinger	2003-04-30
Arabidopsis lyrata subsp. petraea		Arabidopsis lyrata subsp. petraea (L.) O'Kane & Al-Shehbaz	197	39_07	HEID 590091			1	DQ528814	2	DQ313495	7	DQ528967	29	C		AUT; Lower Austria; Wachau: E crossing of trails from Rossatz to Rotes Kreuz	48.3928	15,5	M.M. Matschinger	2003-04-30
Arabidopsis lyrata subsp. petraea		Arabidopsis lyrata subsp. petraea (L.) O'Kane & Al-Shehbaz	197	39_08	HEID 590090			1	DQ528814	2	DQ313495	7	DQ528967	29	C		AUT; Lower Austria; Wachau: E crossing of trails from Rossatz to Rotes Kreuz	48.3928	15,5	M.M. Matschinger	2003-04-30
Arabidopsis lyrata subsp. petraea		Arabidopsis lyrata subsp. petraea (L.) O'Kane & Al-Shehbaz	197	39_09	HEID 590090			1	DQ528814	2	DQ313495	7	DQ528967	29	C		AUT; Lower Austria; Wachau: E crossing of trails from Rossatz to Rotes Kreuz	48.3928	15,5	M.M. Matschinger	2003-04-30
Arabidopsis lyrata subsp. petraea		Arabidopsis lyrata subsp. petraea (L.) O'Kane & Al-Shehbaz	197	39_10	HEID 590090			2	DQ528815	2	DQ313495	7	DQ528967	29	C		AUT; Lower Austria; Wachau: E crossing of trails from Rossatz to Rotes Kreuz	48.3928	15,5	M.M. Matschinger	2003-04-30
Arabidopsis lyrata subsp. petraea		Arabidopsis lyrata subsp. petraea (L.) O'Kane & Al-Shehbaz	198	37_01	HEID 590172			1	DQ528814	2	DQ313495	38	DQ529035	161	C		AUT; Lower Austria; Wachau: SE St. Lorenz, Steinige Ries, trail	48.3931	15.4833	M.M. Matschinger	2003-04-29	0.24 (10.96)	Raphanus	fresh
Arabidopsis lyrata subsp. petraea		Arabidopsis lyrata subsp. petraea (L.) O'Kane & Al-Shehbaz	198	37_02	HEID 590172			1	DQ528814	2	DQ313495	38	DQ529035	161	C		AUT; Lower Austria; Wachau: SE St. Lorenz, Steinige Ries, trail	48.3931	15.4833	M.M. Matschinger	2003-04-29	0.24 (9.50)	Raphanus	fresh
Arabidopsis lyrata subsp. petraea		Arabidopsis lyrata subsp. petraea (L.) O'Kane & Al-Shehbaz	198	37_03	HEID 590172			1	DQ528814	2	DQ313495	38	DQ529035	161	C		AUT; Lower Austria; Wachau: SE St. Lorenz, Steinige Ries, trail	48.3931	15.4833	M.M. Matschinger	2003-04-29	0.24 (9.88)	Raphanus	fresh
Arabidopsis lyrata subsp. petraea		Arabidopsis lyrata subsp. petraea (L.) O'Kane & Al-Shehbaz	198	37_04	HEID 590171					2	DQ313495	38	DQ529035	161	C		AUT; Lower Austria; Wachau: SE St. Lorenz, Steinige Ries, trail	48.3931	15.4833	M.M. Matschinger	2003-04-29	0.23 (12.97)	Raphanus	fresh
Arabidopsis lyrata subsp. petraea		Arabidopsis lyrata subsp. petraea (L.) O'Kane & Al-Shehbaz	198	37_05	HEID 590171			1	DQ528814	2	DQ313495	7	DQ528967	29	C		AUT; Lower Austria; Wachau: SE St. Lorenz, Steinige Ries, trail	48.3931	15.4833	M.M. Matschinger	2003-04-29
Arabidopsis lyrata subsp. petraea		Arabidopsis lyrata subsp. petraea (L.) O'Kane & Al-Shehbaz	198	37_06	HEID 590169			1	DQ528814	2	DQ313495	7	DQ528967	29	C		AUT; Lower Austria; Wachau: SE St. Lorenz, Steinige Ries, trail	48.3931	15.4833	M.M. Matschinger	2003-04-29
Arabidopsis lyrata subsp. petraea		Arabidopsis lyrata subsp. petraea (L.) O'Kane & Al-Shehbaz	198	37_07	HEID 590169			1	DQ528814	2	DQ313495	7	DQ528967	29	C		AUT; Lower Austria; Wachau: SE St. Lorenz, Steinige Ries, trail	48.3931	15.4833	M.M. Matschinger	2003-04-29
Arabidopsis lyrata subsp. petraea		Arabidopsis lyrata subsp. petraea (L.) O'Kane & Al-Shehbaz	198	37_08	HEID 590169			1	DQ528814	2	DQ313495	7	DQ528967	29	C		AUT; Lower Austria; Wachau: SE St. Lorenz, Steinige Ries, trail	48.3931	15.4833	M.M. Matschinger	2003-04-29
Arabidopsis lyrata subsp. petraea		Arabidopsis lyrata subsp. petraea (L.) O'Kane & Al-Shehbaz	198	37_09	HEID 590169			1	DQ528814			16	DQ529013				AUT; Lower Austria; Wachau: SE St. Lorenz, Steinige Ries, trail	48.3931	15.4833	M.M. Matschinger	2003-04-29
Arabidopsis lyrata subsp. petraea		Arabidopsis lyrata subsp. petraea (L.) O'Kane & Al-Shehbaz	198	37_10	HEID 590169			1	DQ528814	1	DQ313494	16	DQ529013	1	AC		AUT; Lower Austria; Wachau: SE St. Lorenz, Steinige Ries, trail	48.3931	15.4833	M.M. Matschinger	2003-04-29
Arabidopsis lyrata subsp. petraea		Arabidopsis lyrata subsp. petraea (L.) O'Kane & Al-Shehbaz	198	37_11	HEID 590170			1	DQ528814	1	DQ313494	16	DQ529013	1	AC		AUT; Lower Austria; Wachau: SE St. Lorenz, Steinige Ries, trail	48.3931	15.4833	M.M. Matschinger	2003-04-29
Arabidopsis lyrata subsp. petraea		Arabidopsis lyrata subsp. petraea (L.) O'Kane & Al-Shehbaz	198	37_12	HEID 590170					2	DQ313495	7	DQ528967	29	C		AUT; Lower Austria; Wachau: SE St. Lorenz, Steinige Ries, trail	48.3931	15.4833	M.M. Matschinger	2003-04-29
Arabidopsis lyrata subsp. petraea		Arabidopsis lyrata subsp. petraea (L.) O'Kane & Al-Shehbaz	198	37_13	HEID 590170					1	DQ313494	16	DQ529013	1	AC		AUT; Lower Austria; Wachau: SE St. Lorenz, Steinige Ries, trail	48.3931	15.4833	M.M. Matschinger	2003-04-29
Arabidopsis lyrata subsp. petraea		Arabidopsis lyrata subsp. petraea (L.) O'Kane & Al-Shehbaz	198	37_14	HEID 590171			1	DQ528814			7	DQ528967				AUT; Lower Austria; Wachau: SE St. Lorenz, Steinige Ries, trail	48.3931	15.4833	M.M. Matschinger	2003-04-29
Arabidopsis lyrata subsp. petraea		Arabidopsis lyrata subsp. petraea (L.) O'Kane & Al-Shehbaz	198	37_15	HEID 590170			1	DQ528814	2	DQ313495	7	DQ528967	29	C		AUT; Lower Austria; Wachau: SE St. Lorenz, Steinige Ries, trail	48.3931	15.4833	M.M. Matschinger	2003-04-29
Arabidopsis lyrata subsp. petraea		Arabidopsis lyrata subsp. petraea (L.) O'Kane & Al-Shehbaz	198	37_16	HEID 590170			1	DQ528814	2	DQ313495	7	DQ528967	29	C		AUT; Lower Austria; Wachau: SE St. Lorenz, Steinige Ries, trail	48.3931	15.4833	M.M. Matschinger	2003-04-29
Arabidopsis lyrata subsp. petraea		Arabidopsis lyrata subsp. petraea (L.) O'Kane & Al-Shehbaz	199	38_01	HEID 590173			1	DQ528814	2	DQ313495	7	DQ528967	29	C		AUT; Lower Austria; Wachau: SE St. Lorenz, Steinige Ries, trail	48.3931	15.4833	M.M. Matschinger	2003-04-29
Arabidopsis lyrata subsp. petraea		Arabidopsis lyrata subsp. petraea (L.) O'Kane & Al-Shehbaz	199	38_02	HEID 590173			1	DQ528814	1	DQ313494	16	DQ529013	1	AC		AUT; Lower Austria; Wachau: SE St. Lorenz, Steinige Ries, trail	48.3931	15.4833	M.M. Matschinger	2003-04-29
Arabidopsis lyrata subsp. petraea		Arabidopsis lyrata subsp. petraea (L.) O'Kane & Al-Shehbaz	199	38_03	HEID 590174			7	DQ528820	1	DQ313494	16	DQ529013	1	AC		AUT; Lower Austria; Wachau: SE St. Lorenz, Steinige Ries, trail	48.3931	15.4833	M.M. Matschinger	2003-04-29
Arabidopsis lyrata subsp. petraea		Arabidopsis lyrata subsp. petraea (L.) O'Kane & Al-Shehbaz	199	38_04	HEID 590173					1	DQ313494	16	DQ529013	1	AC		AUT; Lower Austria; Wachau: SE St. Lorenz, Steinige Ries, trail	48.3931	15.4833	M.M. Matschinger	2003-04-29
Arabidopsis lyrata subsp. petraea		Arabidopsis lyrata subsp. petraea (L.) O'Kane & Al-Shehbaz	199	38_05	HEID 590174			1	DQ528814	1	DQ313494	16	DQ529013	1	AC		AUT; Lower Austria; Wachau: SE St. Lorenz, Steinige Ries, trail	48.3931	15.4833	M.M. Matschinger	2003-04-29
Arabidopsis lyrata subsp. petraea		Arabidopsis lyrata subsp. petraea (L.) O'Kane & Al-Shehbaz	199	38_06	HEID 590175			110	DQ528835	1	DQ313494	16	DQ529013	1	AC		AUT; Lower Austria; Wachau: SE St. Lorenz, Steinige Ries, trail	48.3931	15.4833	M.M. Matschinger	2003-04-29
Arabidopsis lyrata subsp. petraea		Arabidopsis lyrata subsp. petraea (L.) O'Kane & Al-Shehbaz	199	38_07	HEID 590175			1	DQ528814	1	DQ313494	29	DQ529026	152	AC		AUT; Lower Austria; Wachau: SE St. Lorenz, Steinige Ries, trail	48.3931	15.4833	M.M. Matschinger	2003-04-29
Arabidopsis lyrata subsp. petraea		Arabidopsis lyrata subsp. petraea (L.) O'Kane & Al-Shehbaz	199	38_08	HEID 590175			1	DQ528814	1	DQ313494	16	DQ529013	1	AC		AUT; Lower Austria; Wachau: SE St. Lorenz, Steinige Ries, trail	48.3931	15.4833	M.M. Matschinger	2003-04-29
Arabidopsis lyrata subsp. petraea		Arabidopsis lyrata subsp. petraea (L.) O'Kane & Al-Shehbaz	199	38_09	HEID 590174					1	DQ313494	16	DQ529013	1	AC		AUT; Lower Austria; Wachau: SE St. Lorenz, Steinige Ries, trail	48.3931	15.4833	M.M. Matschinger	2003-04-29
Arabidopsis lyrata subsp. petraea		Arabidopsis lyrata subsp. petraea (L.) O'Kane & Al-Shehbaz	199	38_10	HEID 590173			1	DQ528814	1	DQ313494	16	DQ529013	1	AC		AUT; Lower Austria; Wachau: SE St. Lorenz, Steinige Ries, trail	48.3931	15.4833	M.M. Matschinger	2003-04-29
Arabidopsis lyrata subsp. petraea		Arabidopsis lyrata subsp. petraea (L.) O'Kane & Al-Shehbaz	200	43_01	HEID 590143			1	DQ528814	2	DQ313495						AUT; Lower Austria; Wachau: NW crossing of trails from Rossatz to Rotes Kreuz	48.3936	15.4967	M.M. Matschinger	2003-04-30
Arabidopsis lyrata subsp. petraea		Arabidopsis lyrata subsp. petraea (L.) O'Kane & Al-Shehbaz	200	43_02	HEID 590143					2	DQ313495	7	DQ528967	29	C		AUT; Lower Austria; Wachau: NW crossing of trails from Rossatz to Rotes Kreuz	48.3936	15.4967	M.M. Matschinger	2003-04-30
Arabidopsis lyrata subsp. petraea		Arabidopsis lyrata subsp. petraea (L.) O'Kane & Al-Shehbaz	200	43_03	HEID 590143			2	DQ528815	2	DQ313495	7	DQ528967	29	C		AUT; Lower Austria; Wachau: NW crossing of trails from Rossatz to Rotes Kreuz	48.3936	15.4967	M.M. Matschinger	2003-04-30
Arabidopsis lyrata subsp. petraea		Arabidopsis lyrata subsp. petraea (L.) O'Kane & Al-Shehbaz	200	43_04	HEID 590142					2	DQ313495	7	DQ528967	29	C		AUT; Lower Austria; Wachau: NW crossing of trails from Rossatz to Rotes Kreuz	48.3936	15.4967	M.M. Matschinger	2003-04-30
Arabidopsis lyrata subsp. petraea		Arabidopsis lyrata subsp. petraea (L.) O'Kane & Al-Shehbaz	200	43_05	HEID 590142			1	DQ528814	2	DQ313495	7	DQ528967	29	C		AUT; Lower Austria; Wachau: NW crossing of trails from Rossatz to Rotes Kreuz	48.3936	15.4967	M.M. Matschinger	2003-04-30
Arabidopsis lyrata subsp. petraea			200	43_06	HEID s.n.					2	DQ313495	7	DQ528967	29	C		AUT; Lower Austria; Wachau: NW crossing of trails from Rossatz to Rotes Kreuz	48.3936	15.4967	M.M. Matschinger	2003-04-30
Arabidopsis lyrata subsp. petraea			200	43_07	HEID s.n.			1	DQ528814	2	DQ313495	7	DQ528967	29	C		AUT; Lower Austria; Wachau: NW crossing of trails from Rossatz to Rotes Kreuz	48.3936	15.4967	M.M. Matschinger	2003-04-30
Arabidopsis lyrata subsp. petraea		Cardaminopsis petraea (L.) Hiit.	201	15_01	HEID 590200			1	DQ528814			7	DQ528967				AUT; Lower Austria; Wachau: E Dürnstein, Loibenberg	48.3953	15.5417	M.M. Matschinger	2003-04-16
Arabidopsis lyrata subsp. petraea		Cardaminopsis petraea (L.) Hiit.	201	15_02	HEID 590200			1	DQ528814	2	DQ313495	7	DQ528967	29	C		AUT; Lower Austria; Wachau: E Dürnstein, Loibenberg	48.3953	15.5417	M.M. Matschinger	2003-04-16
Arabidopsis lyrata subsp. petraea		Cardaminopsis petraea (L.) Hiit.	201	15_03	HEID 590200			128	DQ528854	2	DQ313495	7	DQ528967	29	C		AUT; Lower Austria; Wachau: E Dürnstein, Loibenberg	48.3953	15.5417	M.M. Matschinger	2003-04-16
Arabidopsis lyrata subsp. petraea		Cardaminopsis petraea (L.) Hiit.	201	15_04	HEID 590200			1	DQ528814	2	DQ313495	7	DQ528967	29	C		AUT; Lower Austria; Wachau: E Dürnstein, Loibenberg	48.3953	15.5417	M.M. Matschinger	2003-04-16
Arabidopsis lyrata subsp. petraea		Cardaminopsis petraea (L.) Hiit.	201	15_05	HEID 590200			2	DQ528815			7	DQ528967				AUT; Lower Austria; Wachau: E Dürnstein, Loibenberg	48.3953	15.5417	M.M. Matschinger	2003-04-16
Arabidopsis lyrata subsp. petraea		Cardaminopsis petraea (L.) Hiit.	201	15_06	HEID 590200			1	DQ528814	2	DQ313495	7	DQ528967	29	C		AUT; Lower Austria; Wachau: E Dürnstein, Loibenberg	48.3953	15.5417	M.M. Matschinger	2003-04-16
Arabidopsis lyrata subsp. petraea		Cardaminopsis petraea (L.) Hiit.	201	15_07	HEID 590200			2	DQ528815			16	DQ529013				AUT; Lower Austria; Wachau: E Dürnstein, Loibenberg	48.3953	15.5417	M.M. Matschinger	2003-04-16
Arabidopsis lyrata subsp. petraea		Cardaminopsis petraea (L.) Hiit.	201	15_08	HEID 590200			1	DQ528814	2	DQ313495	7	DQ528967	29	C		AUT; Lower Austria; Wachau: E Dürnstein, Loibenberg	48.3953	15.5417	M.M. Matschinger	2003-04-16
Arabidopsis lyrata subsp. petraea		Cardaminopsis petraea (L.) Hiit.	201	15_09	HEID 590200			1	DQ528814	2	DQ313495	7	DQ528967	29	C		AUT; Lower Austria; Wachau: E Dürnstein, Loibenberg	48.3953	15.5417	M.M. Matschinger	2003-04-16
Arabidopsis lyrata subsp. petraea		Cardaminopsis petraea (L.) Hiit.	201	15_10	HEID 590200			2	DQ528815			7	DQ528967				AUT; Lower Austria; Wachau: E Dürnstein, Loibenberg	48.3953	15.5417	M.M. Matschinger	2003-04-16
Arabidopsis lyrata subsp. petraea		Cardaminopsis petraea (L.) Hiit.	201	15_11	HEID 590200			1	DQ528814	2	DQ313495	7	DQ528967	29	C		AUT; Lower Austria; Wachau: E Dürnstein, Loibenberg	48.3953	15.5417	M.M. Matschinger	2003-04-16
Arabidopsis lyrata subsp. petraea		Cardaminopsis petraea (L.) Hiit.	201	15_12	HEID 590200			122	DQ528848	2	DQ313495						AUT; Lower Austria; Wachau: E Dürnstein, Loibenberg	48.3953	15.5417	M.M. Matschinger	2003-04-16
Arabidopsis lyrata subsp. petraea		Cardaminopsis petraea (L.) Hiit.	201	15_13	HEID 590200			123	DQ528849	2	DQ313495	7	DQ528967	29	C		AUT; Lower Austria; Wachau: E Dürnstein, Loibenberg	48.3953	15.5417	M.M. Matschinger	2003-04-16
Arabidopsis lyrata subsp. petraea		Cardaminopsis hispida (L.) Hay.	202	Card0157	LI 62036			2	DQ528815	2	DQ313495	13	DQ529003	11	C		AUT; Lower Austria; Wachau: Castle ruin Dürnstein	48.3953	15.5228	Melzer	1984-05-17
Arabidopsis lyrata subsp. petraea		Cardaminopsis petraea (L.) Hiit.	203	16_01	HEID 500420			1	DQ528814			13	DQ529003				AUT; Lower Austria; Wachau: E Dürnstein, E Loibenberg	48.3955	15.554	M.M. Matschinger	2003-04-16
Arabidopsis lyrata subsp. petraea		Cardaminopsis petraea (L.) Hiit.	203	16_02	HEID 500420			118	DQ528843	2	DQ313495	7	DQ528967	29	C		AUT; Lower Austria; Wachau: E Dürnstein, E Loibenberg	48.3955	15.554	M.M. Matschinger	2003-04-16
Arabidopsis lyrata subsp. petraea		Cardaminopsis petraea (L.) Hiit.	203	16_03	HEID 500420			119	DQ528844	2	DQ313495						AUT; Lower Austria; Wachau: E Dürnstein, E Loibenberg	48.3955	15.554	M.M. Matschinger	2003-04-16
Arabidopsis lyrata subsp. petraea		Cardaminopsis petraea (L.) Hiit.	203	16_04	HEID 500420			137	DQ528864	2	DQ313495	17	DQ529014	146	A		AUT; Lower Austria; Wachau: E Dürnstein, E Loibenberg	48.3955	15.554	M.M. Matschinger	2003-04-16
Arabidopsis lyrata subsp. petraea		Cardaminopsis petraea (L.) Hiit.	203	16_05	HEID 500420			1	DQ528814			16	DQ529013				AUT; Lower Austria; Wachau: E Dürnstein, E Loibenberg	48.3955	15.554	M.M. Matschinger	2003-04-16
Arabidopsis lyrata subsp. petraea		Cardaminopsis petraea (L.) Hiit.	203	16_06	HEID 500420			1	DQ528814	1	DQ313494	16	DQ529013	1	AC		AUT; Lower Austria; Wachau: E Dürnstein, E Loibenberg	48.3955	15.554	M.M. Matschinger	2003-04-16
Arabidopsis lyrata subsp. petraea		Cardaminopsis petraea (L.) Hiit.	203	16_07	HEID 500420			1	DQ528814	1	DQ313494	16	DQ529013	1	AC		AUT; Lower Austria; Wachau: E Dürnstein, E Loibenberg	48.3955	15.554	M.M. Matschinger	2003-04-16
Arabidopsis lyrata subsp. petraea		Cardaminopsis petraea (L.) Hiit.	203	16_08	HEID 500420			1	DQ528814	5	DQ313498	12	DQ528992	70	Q		AUT; Lower Austria; Wachau: E Dürnstein, E Loibenberg	48.3955	15.554	M.M. Matschinger	2003-04-16
Arabidopsis lyrata subsp. petraea		Cardaminopsis petraea (L.) Hiit.	203	16_09	HEID 500420			1	DQ528814	2	DQ313495	13	DQ529003	11	C		AUT; Lower Austria; Wachau: E Dürnstein, E Loibenberg	48.3955	15.554	M.M. Matschinger	2003-04-16
Arabidopsis lyrata subsp. petraea		Cardaminopsis petraea (L.) Hiit.	203	16_10	HEID 500420			133	DQ528860	2	DQ313495	13	DQ529003	11	C		AUT; Lower Austria; Wachau: E Dürnstein, E Loibenberg	48.3955	15.554	M.M. Matschinger	2003-04-16
Arabidopsis lyrata subsp. petraea		Cardaminopsis petraea (L.) Hiit.	203	16_11	HEID 500420			1	DQ528814	1	DQ313494	16	DQ529013	1	AC		AUT; Lower Austria; Wachau: E Dürnstein, E Loibenberg	48.3955	15.554	M.M. Matschinger	2003-04-16
Arabidopsis lyrata subsp. petraea		Cardaminopsis petraea (L.) Hiit.	203	16_12	HEID 500420			1	DQ528814	2	DQ313495	7	DQ528967	29	C		AUT; Lower Austria; Wachau: E Dürnstein, E Loibenberg	48.3955	15.554	M.M. Matschinger	2003-04-16
Arabidopsis lyrata subsp. petraea		Cardaminopsis petraea (L.) Hiit.	203	16_13	HEID 500420			2	DQ528815	2	DQ313495	7	DQ528967	29	C		AUT; Lower Austria; Wachau: E Dürnstein, E Loibenberg	48.3955	15.554	M.M. Matschinger	2003-04-16
Arabidopsis lyrata subsp. petraea		Cardaminopsis petraea (L.) Hiit.	203	16_14	HEID 500420			106	DQ528830	2	DQ313495	17	DQ529014	146	A		AUT; Lower Austria; Wachau: E Dürnstein, E Loibenberg	48.3955	15.554	M.M. Matschinger	2003-04-16
Arabidopsis lyrata subsp. petraea			204	42_01	HEID s.n.			1	DQ528814	2	DQ313495	7	DQ528967	29	C		AUT; Lower Austria; Wachau: SSW Rossatz, Waldandacht, forest road, N Pop. 41	48.3958	15.4947	M.M. Matschinger	2003-04-30
Arabidopsis lyrata subsp. petraea			204	42_02	HEID s.n.			1	DQ528814	2	DQ313495	7	DQ528967	29	C		AUT; Lower Austria; Wachau: SSW Rossatz, Waldandacht, forest road, N Pop. 41	48.3958	15.4947	M.M. Matschinger	2003-04-30
Arabidopsis lyrata subsp. petraea		Cardaminopsis petraea (L.) Hiit.	204	42_03	HEID 590184			2	DQ528815	2	DQ313495	7	DQ528967	29	C		AUT; Lower Austria; Wachau: SSW Rossatz, Waldandacht, forest road, N Pop. 41	48.3958	15.4947	M.M. Matschinger	2003-04-30
Arabidopsis lyrata subsp. petraea			204	42_04	HEID s.n.			1	DQ528814	1	DQ313494	16	DQ529013	1	AC		AUT; Lower Austria; Wachau: SSW Rossatz, Waldandacht, forest road, N Pop. 41	48.3958	15.4947	M.M. Matschinger	2003-04-30
Arabidopsis lyrata subsp. petraea			204	42_05	HEID s.n.			1	DQ528814	1	DQ313494						AUT; Lower Austria; Wachau: SSW Rossatz, Waldandacht, forest road, N Pop. 41	48.3958	15.4947	M.M. Matschinger	2003-04-30
Arabidopsis lyrata subsp. petraea			204	42_06	HEID s.n.			1	DQ528814	2	DQ313495	7	DQ528967	29	C		AUT; Lower Austria; Wachau: SSW Rossatz, Waldandacht, forest road, N Pop. 41	48.3958	15.4947	M.M. Matschinger	2003-04-30
Arabidopsis lyrata subsp. petraea			204	42_07	HEID s.n.					2	DQ313495	7	DQ528967	29	C		AUT; Lower Austria; Wachau: SSW Rossatz, Waldandacht, forest road, N Pop. 41	48.3958	15.4947	M.M. Matschinger	2003-04-30
Arabidopsis lyrata subsp. petraea			204	42_08	HEID s.n.					1	DQ313494	16	DQ529013	1	AC		AUT; Lower Austria; Wachau: SSW Rossatz, Waldandacht, forest road, N Pop. 41	48.3958	15.4947	M.M. Matschinger	2003-04-30
Arabidopsis lyrata subsp. petraea		Cardaminopsis petraea (L.) Hiit.	205	13_02	HEID 590198			1	DQ528814	2	DQ313495	13	DQ529003	11	C		AUT; Lower Austria; Wachau: E Dürnstein, small hill N Franzosendenkmal	48,397	15,5345	M.M. Matschinger	2003-04-16
Arabidopsis lyrata subsp. petraea		Cardaminopsis petraea (L.) Hiit.	205	13_03	HEID 590198			1	DQ528814	2	DQ313495	13	DQ529003	11	C		AUT; Lower Austria; Wachau: E Dürnstein, small hill N Franzosendenkmal	48,397	15,5345	M.M. Matschinger	2003-04-17
Arabidopsis lyrata subsp. petraea		Cardaminopsis petraea (L.) Hiit.	205	13_04	HEID 590198			129	DQ528855	2	DQ313495	7	DQ528967	29	C		AUT; Lower Austria; Wachau: E Dürnstein, small hill N Franzosendenkmal	48,397	15,5345	M.M. Matschinger	2003-04-18
Arabidopsis lyrata subsp. petraea		Cardaminopsis petraea (L.) Hiit.	205	13_05	HEID 590198					2	DQ313495	17	DQ529014	146	A		AUT; Lower Austria; Wachau: E Dürnstein, small hill N Franzosendenkmal	48,397	15,5345	M.M. Matschinger	2003-04-19
Arabidopsis lyrata subsp. petraea		Cardaminopsis petraea (L.) Hiit.	205	13_06	HEID 590198			1	DQ528814	2	DQ313495	7	DQ528967	29	C		AUT; Lower Austria; Wachau: E Dürnstein, small hill N Franzosendenkmal	48,397	15,5345	M.M. Matschinger	2003-04-20
Arabidopsis lyrata subsp. petraea		Cardaminopsis petraea (L.) Hiit.	205	13_07	HEID 590198			1	DQ528814	2	DQ313495	13	DQ529003	11	C		AUT; Lower Austria; Wachau: E Dürnstein, small hill N Franzosendenkmal	48,397	15,5345	M.M. Matschinger	2003-04-21
Arabidopsis lyrata subsp. petraea		Cardaminopsis petraea (L.) Hiit.	205	13_08	HEID 590198			1	DQ528814	2	DQ313495	17	DQ529014	146	A		AUT; Lower Austria; Wachau: E Dürnstein, small hill N Franzosendenkmal	48,397	15,5345	M.M. Matschinger	2003-04-22
Arabidopsis lyrata subsp. petraea		Cardaminopsis petraea (L.) Hiit.	205	13_09	HEID 590198			1	DQ528814	2	DQ313495	7	DQ528967	29	C		AUT; Lower Austria; Wachau: E Dürnstein, small hill N Franzosendenkmal	48,397	15,5345	M.M. Matschinger	2003-04-23
Arabidopsis lyrata subsp. petraea		Cardaminopsis petraea (L.) Hiit.	205	13_10	HEID 590198					2	DQ313495	7	DQ528967	29	C		AUT; Lower Austria; Wachau: E Dürnstein, small hill N Franzosendenkmal	48,397	15,5345	M.M. Matschinger	2003-04-24
Arabidopsis lyrata subsp. petraea		Cardaminopsis petraea (L.) Hiit.	206	Card0163	LI 133924			1	DQ528814	2	DQ313495	7	DQ528967	29	C		AUT; Lower Austria; Wachau: Loiben, Loibenberg	48.3972	15.5411	J. Schneeweiß	1980-04-19
Arabidopsis lyrata subsp. petraea		Cardaminopsis petraea (L.) Hiit.	207	Ca19	HEID 590365			1	DQ528814	2	DQ313495	7	DQ528967	29	C		AUT; Lower Austria; Wachau: Castle ruin Dürnstein	48.3983	15.5225	M. Koch	1999-10-01
Arabidopsis lyrata subsp. petraea		Arabidopsis lyrata subsp. petraea (L.) O'Kane & Al-Shehbaz	208	102_01	HEID 502510					2	DQ313495	7	DQ528967	29	C		AUT; Lower Austria; Wachau: SE Rossatz, forest road	48.3989	15.5017	R. Schmickl & M.M. Matschinger	2005-04-25
Arabidopsis lyrata subsp. petraea		Arabidopsis lyrata subsp. petraea (L.) O'Kane & Al-Shehbaz	208	102_02	HEID 502511					2	DQ313495	7	DQ528967	29	C		AUT; Lower Austria; Wachau: SE Rossatz, forest road	48.3989	15.5017	R. Schmickl & M.M. Matschinger	2005-04-25
Arabidopsis lyrata subsp. petraea		Arabidopsis lyrata subsp. petraea (L.) O'Kane & Al-Shehbaz	208	102_03	HEID 502512					2	DQ313495	7	DQ528967	29	C		AUT; Lower Austria; Wachau: SE Rossatz, forest road	48.3989	15.5017	R. Schmickl & M.M. Matschinger	2005-04-25
Arabidopsis lyrata subsp. petraea		Arabidopsis lyrata subsp. petraea (L.) O'Kane & Al-Shehbaz	208	102_04	HEID 502513					2	DQ313495	7	DQ528967	29	C		AUT; Lower Austria; Wachau: SE Rossatz, forest road	48.3989	15.5017	R. Schmickl & M.M. Matschinger	2005-04-25
Arabidopsis lyrata subsp. petraea		Arabidopsis lyrata subsp. petraea (L.) O'Kane & Al-Shehbaz	208	102_05	HEID 502514					2	DQ313495	7	DQ528967	29	C		AUT; Lower Austria; Wachau: SE Rossatz, forest road	48.3989	15.5017	R. Schmickl & M.M. Matschinger	2005-04-25
Arabidopsis lyrata subsp. petraea		Arabidopsis lyrata subsp. petraea (L.) O'Kane & Al-Shehbaz	208	102_06	HEID 502515					2	DQ313495	7	DQ528967	29	C		AUT; Lower Austria; Wachau: SE Rossatz, forest road	48.3989	15.5017	R. Schmickl & M.M. Matschinger	2005-04-25
Arabidopsis lyrata subsp. petraea		Arabidopsis lyrata subsp. petraea (L.) O'Kane & Al-Shehbaz	208	102_07	HEID 502516					2	DQ313495	7	DQ528967	29	C		AUT; Lower Austria; Wachau: SE Rossatz, forest road	48.3989	15.5017	R. Schmickl & M.M. Matschinger	2005-04-25
Arabidopsis lyrata subsp. petraea		Arabidopsis lyrata subsp. petraea (L.) O'Kane & Al-Shehbaz	208	102_08	HEID 502517					2	DQ313495	7	DQ528967	29	C		AUT; Lower Austria; Wachau: SE Rossatz, forest road	48.3989	15.5017	R. Schmickl & M.M. Matschinger	2005-04-25
Arabidopsis lyrata subsp. petraea		Arabidopsis lyrata subsp. petraea (L.) O'Kane & Al-Shehbaz	208	102_09	HEID 502518					2	DQ313495	7	DQ528967	29	C		AUT; Lower Austria; Wachau: SE Rossatz, forest road	48.3989	15.5017	R. Schmickl & M.M. Matschinger	2005-04-25
Arabidopsis lyrata subsp. petraea		Arabidopsis lyrata subsp. petraea (L.) O'Kane & Al-Shehbaz	208	102_12	HEID 502521					2	DQ313495	7	DQ528967	29	C		AUT; Lower Austria; Wachau: SE Rossatz, forest road	48.3989	15.5017	R. Schmickl & M.M. Matschinger	2005-04-25
Arabidopsis lyrata subsp. petraea		Arabidopsis lyrata subsp. petraea (L.) O'Kane & Al-Shehbaz	208	102_13	HEID 502522					1	DQ313494	25	DQ529022	166	AC		AUT; Lower Austria; Wachau: SE Rossatz, forest road	48.3989	15.5017	R. Schmickl & M.M. Matschinger	2005-04-25
Arabidopsis lyrata subsp. petraea		Arabidopsis lyrata subsp. petraea (L.) O'Kane & Al-Shehbaz	208	102_14	HEID 502523					1	DQ313494	25	DQ529022	166	AC		AUT; Lower Austria; Wachau: SE Rossatz, forest road	48.3989	15.5017	R. Schmickl & M.M. Matschinger	2005-04-25
Arabidopsis lyrata subsp. petraea		Arabidopsis lyrata subsp. petraea (L.) O'Kane & Al-Shehbaz	208	102_15	HEID 502524					2	DQ313495	7	DQ528967	29	C		AUT; Lower Austria; Wachau: SE Rossatz, forest road	48.3989	15.5017	R. Schmickl & M.M. Matschinger	2005-04-25
Arabidopsis lyrata subsp. petraea		Arabidopsis lyrata subsp. petraea (L.) O'Kane & Al-Shehbaz	208	102_16	HEID 502525					1	DQ313494	25	DQ529022	166	AC		AUT; Lower Austria; Wachau: SE Rossatz, forest road	48.3989	15.5017	R. Schmickl & M.M. Matschinger	2005-04-25
Arabidopsis lyrata subsp. petraea		Arabidopsis lyrata subsp. petraea (L.) O'Kane & Al-Shehbaz	208	102_17	HEID 502526					2	DQ313495	13	DQ529003	11	C		AUT; Lower Austria; Wachau: SE Rossatz, forest road	48.3989	15.5017	R. Schmickl & M.M. Matschinger	2005-04-25
Arabidopsis lyrata subsp. petraea		Arabidopsis lyrata subsp. petraea (L.) O'Kane & Al-Shehbaz	208	102_18	HEID 502527					2	DQ313495	13	DQ529003	11	C		AUT; Lower Austria; Wachau: SE Rossatz, forest road	48.3989	15.5017	R. Schmickl & M.M. Matschinger	2005-04-25
Arabidopsis lyrata subsp. petraea		Arabidopsis lyrata subsp. petraea (L.) O'Kane & Al-Shehbaz	208	102_19	HEID 502528					2	DQ313495	7	DQ528967	29	C		AUT; Lower Austria; Wachau: SE Rossatz, forest road	48.3989	15.5017	R. Schmickl & M.M. Matschinger	2005-04-25
Arabidopsis lyrata subsp. petraea		Arabidopsis lyrata subsp. petraea (L.) O'Kane & Al-Shehbaz	208	102_20	HEID 502529					2	DQ313495	7	DQ528967	29	C		AUT; Lower Austria; Wachau: SE Rossatz, forest road	48.3989	15.5017	R. Schmickl & M.M. Matschinger	2005-04-25
Arabidopsis lyrata subsp. petraea		Cardaminopsis petraea (L.) Hiit.	209	17_01	HEID 590183			2	DQ528815	2	DQ313495	17	DQ529014	146	A		AUT; Lower Austria; Wachau: Castle ruin Dürnstein and along trail to Fesslhütte	48.4	15.5239	M.M. Matschinger	2003-04-17
Arabidopsis lyrata subsp. petraea		Cardaminopsis petraea (L.) Hiit.	209	17_02	HEID 590183					2	DQ313495	17	DQ529014	146	A		AUT; Lower Austria; Wachau: Castle ruin Dürnstein and along trail to Fesslhütte	48.4	15.5239	M.M. Matschinger	2003-04-17
Arabidopsis lyrata subsp. petraea		Cardaminopsis petraea (L.) Hiit.	209	17_03	HEID 590183			1	DQ528814	2	DQ313495	13	DQ529003	11	C		AUT; Lower Austria; Wachau: Castle ruin Dürnstein and along trail to Fesslhütte	48.4	15.5239	M.M. Matschinger	2003-04-17
Arabidopsis lyrata subsp. petraea		Cardaminopsis petraea (L.) Hiit.	209	17_04	HEID 590183			1	DQ528814	2	DQ313495	17	DQ529014	146	A		AUT; Lower Austria; Wachau: Castle ruin Dürnstein and along trail to Fesslhütte	48.4	15.5239	M.M. Matschinger	2003-04-17
Arabidopsis lyrata subsp. petraea		Cardaminopsis petraea (L.) Hiit.	209	17_05	HEID 590183			1	DQ528814			7	DQ528967				AUT; Lower Austria; Wachau: Castle ruin Dürnstein and along trail to Fesslhütte	48.4	15.5239	M.M. Matschinger	2003-04-17
Arabidopsis lyrata subsp. petraea		Cardaminopsis petraea (L.) Hiit.	209	17_06	HEID 590183			1	DQ528814	2	DQ313495	13	DQ529003	11	C		AUT; Lower Austria; Wachau: Castle ruin Dürnstein and along trail to Fesslhütte	48.4	15.5239	M.M. Matschinger	2003-04-17
Arabidopsis lyrata subsp. petraea		Cardaminopsis petraea (L.) Hiit.	209	17_07	HEID 590183			2	DQ528815	2	DQ313495	7	DQ528967	29	C		AUT; Lower Austria; Wachau: Castle ruin Dürnstein and along trail to Fesslhütte	48.4	15.5239	M.M. Matschinger	2003-04-17
Arabidopsis lyrata subsp. petraea		Cardaminopsis petraea (L.) Hiit.	209	17_08	HEID 590183			2	DQ528815	2	DQ313495	7	DQ528967	29	C		AUT; Lower Austria; Wachau: Castle ruin Dürnstein and along trail to Fesslhütte	48.4	15.5239	M.M. Matschinger	2003-04-17
Arabidopsis lyrata subsp. petraea		Cardaminopsis petraea (L.) Hiit.	209	17_09	HEID 590183			2	DQ528815	2	DQ313495	7	DQ528967	29	C		AUT; Lower Austria; Wachau: Castle ruin Dürnstein and along trail to Fesslhütte	48.4	15.5239	M.M. Matschinger	2003-04-17
Arabidopsis lyrata subsp. petraea		Cardaminopsis petraea (L.) Hiit.	209	17_10	HEID 590183			2	DQ528815	1	DQ313494	16	DQ529013	1	AC		AUT; Lower Austria; Wachau: Castle ruin Dürnstein and along trail to Fesslhütte	48.4	15.5239	M.M. Matschinger	2003-04-17
Arabidopsis lyrata subsp. petraea		Cardaminopsis petraea (L.) Hiit.	209	17_11	HEID 590183			106	DQ528830	5	DQ313498	12	DQ528992	70	Q		AUT; Lower Austria; Wachau: Castle ruin Dürnstein and along trail to Fesslhütte	48.4	15.5239	M.M. Matschinger	2003-04-17
Arabidopsis lyrata subsp. petraea		Cardaminopsis petraea (L.) Hiit.	209	17_12	HEID 590183			1	DQ528814	2	DQ313495	7	DQ528967	29	C		AUT; Lower Austria; Wachau: Castle ruin Dürnstein and along trail to Fesslhütte	48.4	15.5239	M.M. Matschinger	2003-04-17
Arabidopsis lyrata subsp. petraea		Cardaminopsis petraea (L.) Hiit.	209	17_13	HEID 590183			2	DQ528815	5	DQ313498	12	DQ528992	70	Q		AUT; Lower Austria; Wachau: Castle ruin Dürnstein and along trail to Fesslhütte	48.4	15.5239	M.M. Matschinger	2003-04-17
Arabidopsis lyrata subsp. petraea		Cardaminopsis petraea (L.) Hiit.	210	2_01	HEID 590189			2	DQ528815	2	DQ313495	7	DQ528967	29	C		AUT; Lower Austria; Wachau: Castle ruin Dürnstein and along trail to Fesslhütte	48.4	15.5239	M.M. Matschinger	2003-04-12
Arabidopsis lyrata subsp. petraea		Cardaminopsis petraea (L.) Hiit.	210	2_02	HEID 590189			2	DQ528815	2	DQ313495	7	DQ528967	29	C		AUT; Lower Austria; Wachau: Castle ruin Dürnstein and along trail to Fesslhütte	48.4	15.5239	M.M. Matschinger	2003-04-12
Arabidopsis lyrata subsp. petraea		Cardaminopsis petraea (L.) Hiit.	210	2_05	HEID 590189			2	DQ528815	1	DQ313494	16	DQ529013	1	AC		AUT; Lower Austria; Wachau: Castle ruin Dürnstein and along trail to Fesslhütte	48.4	15.5239	M.M. Matschinger	2003-04-12
Arabidopsis lyrata subsp. petraea		Cardaminopsis petraea (L.) Hiit.	210	2_06	HEID 590189			105	DQ528829	1	DQ313494	16	DQ529013	1	AC		AUT; Lower Austria; Wachau: Castle ruin Dürnstein and along trail to Fesslhütte	48.4	15.5239	M.M. Matschinger	2003-04-12
Arabidopsis lyrata subsp. petraea		Cardaminopsis petraea (L.) Hiit.	210	2_07	HEID 590189					1	DQ313494	16	DQ529013	1	AC		AUT; Lower Austria; Wachau: Castle ruin Dürnstein and along trail to Fesslhütte	48.4	15.5239	M.M. Matschinger	2003-04-12
Arabidopsis lyrata subsp. petraea		Cardaminopsis petraea (L.) Hiit.	210	2_08	HEID 590189					1	DQ313494	16	DQ529013	1	AC		AUT; Lower Austria; Wachau: Castle ruin Dürnstein and along trail to Fesslhütte	48.4	15.5239	M.M. Matschinger	2003-04-12
Arabidopsis lyrata subsp. petraea		Cardaminopsis petraea (L.) Hiit.	210	2_09	HEID 590189			1	DQ528814	1	DQ313494	16	DQ529013	1	AC		AUT; Lower Austria; Wachau: Castle ruin Dürnstein and along trail to Fesslhütte	48.4	15.5239	M.M. Matschinger	2003-04-12
Arabidopsis lyrata subsp. petraea		Cardaminopsis petraea (L.) Hiit.	210	2_10	HEID 590189					1	DQ313494	16	DQ529013	1	AC		AUT; Lower Austria; Wachau: Castle ruin Dürnstein and along trail to Fesslhütte	48.4	15.5239	M.M. Matschinger	2003-04-12
Arabidopsis lyrata subsp. petraea		Cardaminopsis petraea (L.) Hiit.	211	14_01	HEID 590199			1	DQ528814	2	DQ313495	7	DQ528967	29	C		AUT; Lower Austria; Wachau: NE Dürnstein, ridge NNE Mähntalgraben towards Starhembergwarte	48.4017	15.5305	M.M. Matschinger	2003-04-16
Arabidopsis lyrata subsp. petraea		Cardaminopsis petraea (L.) Hiit.	211	14_02	HEID 590199			1	DQ528814	2	DQ313495	7	DQ528967	29	C		AUT; Lower Austria; Wachau: NE Dürnstein, ridge NNE Mähntalgraben towards Starhembergwarte	48.4017	15.5305	M.M. Matschinger	2003-04-16
Arabidopsis lyrata subsp. petraea		Cardaminopsis petraea (L.) Hiit.	211	14_03	HEID 590199			134	DQ528861	1	DQ313494	16	DQ529013	1	AC		AUT; Lower Austria; Wachau: NE Dürnstein, ridge NNE Mähntalgraben towards Starhembergwarte	48.4017	15.5305	M.M. Matschinger	2003-04-16
Arabidopsis lyrata subsp. petraea		Cardaminopsis petraea (L.) Hiit.	211	14_04	HEID 590199			1	DQ528814	2	DQ313495	7	DQ528967	29	C		AUT; Lower Austria; Wachau: NE Dürnstein, ridge NNE Mähntalgraben towards Starhembergwarte	48.4017	15.5305	M.M. Matschinger	2003-04-16
Arabidopsis lyrata subsp. petraea		Cardaminopsis petraea (L.) Hiit.	211	14_05	HEID 590199			2	DQ528815	2	DQ313495	7	DQ528967	29	C		AUT; Lower Austria; Wachau: NE Dürnstein, ridge NNE Mähntalgraben towards Starhembergwarte	48.4017	15.5305	M.M. Matschinger	2003-04-16
Arabidopsis lyrata subsp. petraea		Cardaminopsis petraea (L.) Hiit.	211	14_06	HEID 590199			1	DQ528814	2	DQ313495	7	DQ528967	29	C		AUT; Lower Austria; Wachau: NE Dürnstein, ridge NNE Mähntalgraben towards Starhembergwarte	48.4017	15.5305	M.M. Matschinger	2003-04-16
Arabidopsis lyrata subsp. petraea		Cardaminopsis petraea (L.) Hiit.	211	14_07	HEID 590199			1	DQ528814	1	DQ313494	29	DQ529026	152	AC		AUT; Lower Austria; Wachau: NE Dürnstein, ridge NNE Mähntalgraben towards Starhembergwarte	48.4017	15.5305	M.M. Matschinger	2003-04-16
Arabidopsis lyrata subsp. petraea		Cardaminopsis petraea (L.) Hiit.	211	14_08	HEID 590199			1	DQ528814	2	DQ313495	7	DQ528967	29	C		AUT; Lower Austria; Wachau: NE Dürnstein, ridge NNE Mähntalgraben towards Starhembergwarte	48.4017	15.5305	M.M. Matschinger	2003-04-16
Arabidopsis lyrata subsp. petraea		Cardaminopsis petraea (L.) Hiit.	211	14_09	HEID 590199			2	DQ528815	2	DQ313495	7	DQ528967	29	C		AUT; Lower Austria; Wachau: NE Dürnstein, ridge NNE Mähntalgraben towards Starhembergwarte	48.4017	15.5305	M.M. Matschinger	2003-04-16
Arabidopsis lyrata subsp. petraea		Cardaminopsis petraea (L.) Hiit.	211	14_10	HEID 590199			1	DQ528814	1	DQ313494	16	DQ529013	1	AC		AUT; Lower Austria; Wachau: NE Dürnstein, ridge NNE Mähntalgraben towards Starhembergwarte	48.4017	15.5305	M.M. Matschinger	2003-04-16
Arabidopsis lyrata subsp. petraea		Cardaminopsis petraea (L.) Hiit.	211	14_11	HEID 590199			1	DQ528814	2	DQ313495	7	DQ528967	29	C		AUT; Lower Austria; Wachau: NE Dürnstein, ridge NNE Mähntalgraben towards Starhembergwarte	48.4017	15.5305	M.M. Matschinger	2003-04-16
Arabidopsis lyrata subsp. petraea		Cardaminopsis petraea (L.) Hiit.	211	14_12	HEID 590199			1	DQ528814	1	DQ313494	16	DQ529013	1	AC		AUT; Lower Austria; Wachau: NE Dürnstein, ridge NNE Mähntalgraben towards Starhembergwarte	48.4017	15.5305	M.M. Matschinger	2003-04-16
Arabidopsis lyrata subsp. petraea		Cardaminopsis petraea (L.) Hiit.	212	18_01	HEID 590185			1	DQ528814	2	DQ313495	17	DQ529014	146	A		AUT; Lower Austria; Wachau: N Dürnstein, from valley opening N Fesslhütte to Biratalwand	48.4072	15.525	M.M. Matschinger	2003-04-17
Arabidopsis lyrata subsp. petraea		Cardaminopsis petraea (L.) Hiit.	212	18_02	HEID 590185			1	DQ528814	2	DQ313495	17	DQ529014	146	A		AUT; Lower Austria; Wachau: N Dürnstein, from valley opening N Fesslhütte to Biratalwand	48.4072	15.525	M.M. Matschinger	2003-04-17
Arabidopsis lyrata subsp. petraea		Cardaminopsis petraea (L.) Hiit.	212	18_03	HEID 590185			103	DQ528827	2	DQ313495	17	DQ529014	146	A		AUT; Lower Austria; Wachau: N Dürnstein, from valley opening N Fesslhütte to Biratalwand	48.4072	15.525	M.M. Matschinger	2003-04-17
Arabidopsis lyrata subsp. petraea		Cardaminopsis petraea (L.) Hiit.	212	18_04	HEID 590185			1	DQ528814	1	DQ313494	16	DQ529013	1	AC		AUT; Lower Austria; Wachau: N Dürnstein, from valley opening N Fesslhütte to Biratalwand	48.4072	15.525	M.M. Matschinger	2003-04-17
Arabidopsis lyrata subsp. petraea		Cardaminopsis petraea (L.) Hiit.	212	18_05	HEID 590185			1	DQ528814	1	DQ313494	16	DQ529013	1	AC		AUT; Lower Austria; Wachau: N Dürnstein, from valley opening N Fesslhütte to Biratalwand	48.4072	15.525	M.M. Matschinger	2003-04-17
Arabidopsis lyrata subsp. petraea		Cardaminopsis petraea (L.) Hiit.	212	18_06	HEID 590185			2	DQ528815	1	DQ313494	16	DQ529013	1	AC		AUT; Lower Austria; Wachau: N Dürnstein, from valley opening N Fesslhütte to Biratalwand	48.4072	15.525	M.M. Matschinger	2003-04-17
Arabidopsis lyrata subsp. petraea		Cardaminopsis petraea (L.) Hiit.	212	18_07	HEID 590185			138	DQ528865	1	DQ313494	16	DQ529013	1	AC		AUT; Lower Austria; Wachau: N Dürnstein, from valley opening N Fesslhütte to Biratalwand	48.4072	15.525	M.M. Matschinger	2003-04-17
Arabidopsis lyrata subsp. petraea		Cardaminopsis petraea (L.) Hiit.	212	18_08	HEID 590185			126	DQ528852	1	DQ313494	16	DQ529013	1	AC		AUT; Lower Austria; Wachau: N Dürnstein, from valley opening N Fesslhütte to Biratalwand	48.4072	15.525	M.M. Matschinger	2003-04-17
Arabidopsis lyrata subsp. petraea		Cardaminopsis petraea (L.) Hiit.	212	18_09	HEID 590185					2	DQ313495	7	DQ528967	29	C		AUT; Lower Austria; Wachau: N Dürnstein, from valley opening N Fesslhütte to Biratalwand	48.4072	15.525	M.M. Matschinger	2003-04-17
Arabidopsis lyrata subsp. petraea		Cardaminopsis petraea (L.) Hiit.	212	18_10	HEID 590185			1	DQ528814	1	DQ313494	16	DQ529013	1	AC		AUT; Lower Austria; Wachau: N Dürnstein, from valley opening N Fesslhütte to Biratalwand	48.4072	15.525	M.M. Matschinger	2003-04-17
Arabidopsis lyrata subsp. petraea		Cardaminopsis petraea (L.) Hiit.	212	18_11	HEID 590185			2	DQ528815	1	DQ313494	16	DQ529013	1	AC		AUT; Lower Austria; Wachau: N Dürnstein, from valley opening N Fesslhütte to Biratalwand	48.4072	15.525	M.M. Matschinger	2003-04-17
Arabidopsis lyrata subsp. petraea		Cardaminopsis petraea (L.) Hiit.	212	18_12	HEID 590185			2	DQ528815	1	DQ313494	16	DQ529013	1	AC		AUT; Lower Austria; Wachau: N Dürnstein, from valley opening N Fesslhütte to Biratalwand	48.4072	15.525	M.M. Matschinger	2003-04-17
Arabidopsis lyrata subsp. petraea		Cardaminopsis petraea (L.) Hiit.	212	18_13	HEID 590185			111	DQ528836	2	DQ313495	17	DQ529014	146	A		AUT; Lower Austria; Wachau: N Dürnstein, from valley opening N Fesslhütte to Biratalwand	48.4072	15.525	M.M. Matschinger	2003-04-17
Arabidopsis lyrata subsp. petraea		Cardaminopsis petraea (L.) Hiit.	213	1_01	HEID s.n.			116	DQ528841	5	DQ313498	12	DQ528992	70	Q		AUT; Lower Austria; Wachau, NNE Dürnstein, SSE Scheibenhof, 100m E Hengel rock face	48.4078	15.542
Arabidopsis lyrata subsp. petraea			213	1_02	HEID s.n.			108	DQ528832	5 (3A)	DQ313498	12	DQ528992	70	Q		AUT; Lower Austria; Wachau, NNE Dürnstein, SSE Scheibenhof, 100m E Hengel rock face	48.4078	15.542
Arabidopsis lyrata subsp. petraea			213	1_03	HEID s.n.			2	DQ528815	5	DQ313498	12	DQ528992	70	Q		AUT; Lower Austria; Wachau, NNE Dürnstein, SSE Scheibenhof, 100m E Hengel rock face	48.4078	15.542
Arabidopsis lyrata subsp. petraea			213	1_04	HEID s.n.			120	DQ528846	5	DQ313498	12	DQ528992	70	Q		AUT; Lower Austria; Wachau, NNE Dürnstein, SSE Scheibenhof, 100m E Hengel rock face	48.4078	15.542
Arabidopsis lyrata subsp. petraea		Cardaminopsis petraea (L.) Hiit.	213	1_05	HEID s.n.					2	DQ313495	7	DQ528967	29	C		AUT; Lower Austria; Wachau, NNE Dürnstein, SSE Scheibenhof, 100m E Hengel rock face	48.4078	15.542
Arabidopsis lyrata subsp. petraea			213	1_06	HEID s.n.			111	DQ528836	2	DQ313495	7	DQ528967	29	C		AUT; Lower Austria; Wachau, NNE Dürnstein, SSE Scheibenhof, 100m E Hengel rock face	48.4078	15.542
Arabidopsis lyrata subsp. petraea			213	1_08	HEID s.n.			117	DQ528842			7	DQ528967				AUT; Lower Austria; Wachau, NNE Dürnstein, SSE Scheibenhof, 100m E Hengel rock face	48.4078	15.542
Arabidopsis lyrata subsp. petraea		Cardaminopsis petraea (L.) Hiit.	213	1_09	HEID s.n.					1	DQ313494	16	DQ529013	1	AC		AUT; Lower Austria; Wachau, NNE Dürnstein, SSE Scheibenhof, 100m E Hengel rock face	48.4078	15.542
Arabidopsis lyrata subsp. petraea			213	1_10	HEID s.n.					1	DQ313494	16	DQ529013	1	AC		AUT; Lower Austria; Wachau, NNE Dürnstein, SSE Scheibenhof, 100m E Hengel rock face	48.4078	15.542
Arabidopsis lyrata subsp. petraea			213	1_11	HEID s.n.					2	DQ313495	7	DQ528967	29	C		AUT; Lower Austria; Wachau, NNE Dürnstein, SSE Scheibenhof, 100m E Hengel rock face	48.4078	15.542
Arabidopsis lyrata subsp. petraea			213	1_13	HEID s.n.					1	DQ313494	16	DQ529013	1	AC		AUT; Lower Austria; Wachau, NNE Dürnstein, SSE Scheibenhof, 100m E Hengel rock face	48.4078	15.542
Arabidopsis lyrata subsp. petraea		Cardaminopsis petraea (L.) Hiit.	214	94_04	HEID 591011			1	DQ528814			71	DQ529067				CZE; Moravský Krumlov: below St. Florian	49.0477	16.3196	M.M. Matschinger	2004-05-11
Arabidopsis lyrata subsp. petraea		Cardaminopsis petraea (L.) Hiit.	214	94_07	HEID 591011			2	DQ528815	2	DQ313495	71	DQ529067	30	C		CZE; Moravský Krumlov: below St. Florian	49.0477	16.3196	M.M. Matschinger	2004-05-11
Arabidopsis lyrata subsp. petraea		Cardaminopsis petraea (L.) Hiit.	215	95_11	HEID 591012			1	DQ528814	2	DQ313495						CZE; SW Brünn [Brno], 3 km SW Ivanice, rocks beside street between Letkovice and Renzovice	49.0893	16.3392	M.M. Matschinger	2004-05-11
Arabidopsis lyrata subsp. petraea		Cardaminopsis petraea (L.) Hiit.	215	95_18	HEID 591012			1	DQ528814	2	DQ313495						CZE; SW Brünn [Brno], 3 km SW Ivanice, rocks beside street between Letkovice and Renzovice	49.0893	16.3392	M.M. Matschinger	2004-05-11
Arabidopsis lyrata subsp. petraea	4		216	LON_30	BM		x										GBR; Mid Ebudes; Ben More, Isle of Mull	56.4251	-6.015
Arabidopsis lyrata subsp. petraea	4	Cardaminopsis petraea	217	LON_31	BM		x			2	DQ313495	122	DQ528995	189	AP		GBR; Isle of Mull; Mid Ebudes: Beinn Bheag	56.4333	-5.7667	B.M. Mull Survey No. 2453	1968-06-28
Arabidopsis lyrata subsp. petraea	4	Arabis petraea (Cardaminopsis petraea)	218	LON_32	BM		x			6	DQ313499	142	EU418767	186	AG		GBR; Isle of Skye; Trotternish Peninsula: The Storr	57.5	-6.1667	Herbarium of Donald Peter Young (1917-1972)	1958-06-17
Arabidopsis lyrata subsp. petraea			219	ALP_3_01	TESRI, Chichi, Taiwan			174	LN610087	55	LN610060	199	LN610044	275	BS		AUT; Dürnstein	48.3973	15.5225
Arabidopsis arenosa subsp. arenosa		Cardaminopsis arenosa (L.) Hay. ssp. arenosa	220	Card0189	LI 872291			71	DQ528931	2	DQ313495	83	DQ529079	42	A		AUT; Salzburg; Riedenburg	47.7958	13.0381	H. Becker	1966-04-13
Arabidopsis arenosa subsp. arenosa		Cardaminopsis arenosa (L.) Hay.	221	Card0214	LI 154883			83	DQ528943	2	DQ313495	1	DQ528961	8	A		FRA; Alsace; Turckheim	48.0833	7.2833	H. Heltmann	1981-06-08
Arabidopsis arenosa subsp. arenosa		Cardaminopsis arenosa	222	Card0230	LI 67070			86	DQ528946			8	DQ528968				AUT; Upper Austria; Wernstein am Inn, Ingling	48.5586	13.4461	Grims	1991-06-05
Arabidopsis arenosa subsp. arenosa	4	Arabidopsis arenosa (L.) Lawalree	223	124_01	HEID 502739		x										AUT; Lower Austria; Waldviertel; Kamptal, between Buchberg and Zitternberg	48.5784	15.6601	M.Matschinger, R.Schmickl	2007-07-10
Arabidopsis arenosa subsp. arenosa	4	Arabidopsis arenosa (L.) Lawalree	223	124_02	HEID 502740		x			2	DQ313495	3	DQ528963	17	A		AUT; Lower Austria; Waldviertel; Kamptal, between Buchberg and Zitternberg	48.5784	15.6601	M.Matschinger, R.Schmickl	2007-07-10
Arabidopsis arenosa subsp. arenosa	4	Arabidopsis arenosa (L.) Lawalree	223	124_03	HEID 502741		x										AUT; Lower Austria; Waldviertel; Kamptal, between Buchberg and Zitternberg	48.5784	15.6601	M.Matschinger, R.Schmickl	2007-07-10
Arabidopsis arenosa subsp. arenosa	4	Arabidopsis arenosa (L.) Lawalree	223	124_04	HEID 502742		x										AUT; Lower Austria; Waldviertel; Kamptal, between Buchberg and Zitternberg	48.5784	15.6601	M.Matschinger, R.Schmickl	2007-07-10
Arabidopsis arenosa subsp. arenosa	4	Arabidopsis arenosa (L.) Lawalree	223	124_05	HEID 502743		x										AUT; Lower Austria; Waldviertel; Kamptal, between Buchberg and Zitternberg	48.5784	15.6601	M.Matschinger, R.Schmickl	2007-07-10
Arabidopsis arenosa subsp. arenosa	4	Arabidopsis arenosa (L.) Lawalree	223	124_06	HEID 502744		x			2	DQ313495	3	DQ528963	17	A		AUT; Lower Austria; Waldviertel; Kamptal, between Buchberg and Zitternberg	48.5784	15.6601	M.Matschinger, R.Schmickl	2007-07-10
Arabidopsis arenosa subsp. arenosa	4	Arabidopsis arenosa (L.) Lawalree	223	124_07	HEID 502745		x										AUT; Lower Austria; Waldviertel; Kamptal, between Buchberg and Zitternberg	48.5784	15.6601	M.Matschinger, R.Schmickl	2007-07-10
Arabidopsis arenosa subsp. arenosa	4	Arabidopsis arenosa (L.) Lawalree	223	124_08	HEID 502746		x			2	DQ313495	3	DQ528963	17	A		AUT; Lower Austria; Waldviertel; Kamptal, between Buchberg and Zitternberg	48.5784	15.6601	M.Matschinger, R.Schmickl	2007-07-10
Arabidopsis arenosa subsp. arenosa	4	Arabidopsis arenosa (L.) Lawalree	223	124_09	HEID 502747		x										AUT; Lower Austria; Waldviertel; Kamptal, between Buchberg and Zitternberg	48.5784	15.6601	M.Matschinger, R.Schmickl	2007-07-10
Arabidopsis arenosa subsp. arenosa	4	Arabidopsis arenosa (L.) Lawalree	223	124_10	HEID 502748		x										AUT; Lower Austria; Waldviertel; Kamptal, between Buchberg and Zitternberg	48.5784	15.6601	M.Matschinger, R.Schmickl	2007-07-10
Arabidopsis arenosa subsp. arenosa	4	Arabidopsis arenosa (L.) Lawalree	223	124_12	HEID 502750		x			2	DQ313495	3	DQ528963	17	A		AUT; Lower Austria; Waldviertel; Kamptal, between Buchberg and Zitternberg	48.5784	15.6601	M.Matschinger, R.Schmickl	2007-07-10
Arabidopsis arenosa subsp. arenosa	4	Arabidopsis arenosa (L.) Lawalree	223	124_13	HEID 502751		x										AUT; Lower Austria; Waldviertel; Kamptal, between Buchberg and Zitternberg	48.5784	15.6601	M.Matschinger, R.Schmickl	2007-07-10
Arabidopsis arenosa subsp. arenosa	4	Arabidopsis arenosa (L.) Lawalree	223	124_14	HEID 503151		x										AUT; Lower Austria; Waldviertel; Kamptal, between Buchberg and Zitternberg	48.5784	15.6601	M.Matschinger, R.Schmickl	2007-07-10
Arabidopsis arenosa subsp. arenosa	4	Arabidopsis arenosa (L.) Lawalree	223	124_16	HEID 503153		x										AUT; Lower Austria; Waldviertel; Kamptal, between Buchberg and Zitternberg	48.5784	15.6601	M.Matschinger, R.Schmickl	2007-07-10
Arabidopsis arenosa subsp. arenosa	4	Arabidopsis arenosa (L.) Lawalree	223	124_17	HEID 503154		x			2	DQ313495	3	DQ528963	17	A		AUT; Lower Austria; Waldviertel; Kamptal, between Buchberg and Zitternberg	48.5784	15.6601	M.Matschinger, R.Schmickl	2007-07-10
Arabidopsis arenosa subsp. arenosa	4	Arabidopsis arenosa (L.) Lawalree	223	124_18	HEID 503155		x										AUT; Lower Austria; Waldviertel; Kamptal, between Buchberg and Zitternberg	48.5784	15.6601	M.Matschinger, R.Schmickl	2007-07-10
Arabidopsis arenosa subsp. arenosa	4	Arabidopsis arenosa (L.) Lawalree	224	176_01	HEID 408579		x										CZE; Jihomoravský; Znojmo; Lubnice, E river Želetavka	48.9433	15.6242	R. Schmickl	2011-05-26
Arabidopsis arenosa subsp. arenosa	4		224	176_02	HEID s.n.		x										CZE; Jihomoravský; Znojmo; Lubnice, E river Želetavka	48.9433	15.6242	R. Schmickl	2011-05-26
Arabidopsis arenosa subsp. arenosa	4	Arabidopsis arenosa (L.) Lawalree	224	176_03	HEID 408576		x										CZE; Jihomoravský; Znojmo; Lubnice, E river Želetavka	48.9433	15.6242	R. Schmickl	2011-05-26
Arabidopsis arenosa subsp. arenosa	4	Arabidopsis arenosa (L.) Lawalree	224	176_04	HEID 408577		x										CZE; Jihomoravský; Znojmo; Lubnice, E river Želetavka	48.9433	15.6242	R. Schmickl	2011-05-26
Arabidopsis arenosa subsp. arenosa	4	Arabidopsis arenosa (L.) Lawalree	224	176_05	HEID 408578		x										CZE; Jihomoravský; Znojmo; Lubnice, E river Želetavka	48.9433	15.6242	R. Schmickl	2011-05-26
Arabidopsis arenosa subsp. arenosa	4	Arabidopsis arenosa (L.) Lawalree	224	176_07	HEID 408580		x										CZE; Jihomoravský; Znojmo; Lubnice, E river Želetavka	48.9433	15.6242	R. Schmickl	2011-05-26
Arabidopsis arenosa subsp. arenosa	4	Arabidopsis arenosa (L.) Lawalree	224	176_09	HEID 408582		x										CZE; Jihomoravský; Znojmo; Lubnice, E river Želetavka	48.9433	15.6242	R. Schmickl	2011-05-26
Arabidopsis arenosa subsp. arenosa	4	Arabidopsis arenosa (L.) Lawalree	224	176_10	HEID 408583		x										CZE; Jihomoravský; Znojmo; Lubnice, E river Želetavka	48.9433	15.6242	R. Schmickl	2011-05-26
Arabidopsis arenosa subsp. arenosa	4	Arabidopsis arenosa (L.) Lawalree	224	176_11	HEID 408584		x										CZE; Jihomoravský; Znojmo; Lubnice, E river Želetavka	48.9433	15.6242	R. Schmickl	2011-05-26
Arabidopsis arenosa subsp. arenosa	4	Arabidopsis arenosa (L.) Lawalree	224	176_12	HEID 408585		x										CZE; Jihomoravský; Znojmo; Lubnice, E river Želetavka	48.9433	15.6242	R. Schmickl	2011-05-26
Arabidopsis arenosa subsp. arenosa	4	Arabidopsis arenosa (L.) Lawalree	224	176_13	HEID 408586		x										CZE; Jihomoravský; Znojmo; Lubnice, E river Želetavka	48.9433	15.6242	R. Schmickl	2011-05-26
Arabidopsis arenosa subsp. arenosa	4	Arabidopsis arenosa (L.) Lawalree	224	176_14	HEID 408586		x										CZE; Jihomoravský; Znojmo; Lubnice, E river Želetavka	48.9433	15.6242	R. Schmickl	2011-05-26
Arabidopsis arenosa subsp. arenosa	4	Arabidopsis arenosa (L.) Lawalree	224	176_17	HEID 408589		x										CZE; Jihomoravský; Znojmo; Lubnice, E river Želetavka	48.9433	15.6242	R. Schmickl	2011-05-26
Arabidopsis arenosa subsp. arenosa	4	Arabidopsis arenosa (L.) Lawalree	224	176_18	HEID 408590		x										CZE; Jihomoravský; Znojmo; Lubnice, E river Želetavka	48.9433	15.6242	R. Schmickl	2011-05-26
Arabidopsis arenosa subsp. arenosa	4	Arabidopsis arenosa (L.) Lawalree	224	176_19	HEID 408591		x										CZE; Jihomoravský; Znojmo; Lubnice, E river Želetavka	48.9433	15.6242	R. Schmickl	2011-05-26
Arabidopsis arenosa subsp. arenosa	4	Arabidopsis arenosa (L.) Lawalree	224	176_20	HEID 408592		x										CZE; Jihomoravský; Znojmo; Lubnice, E river Želetavka	48.9433	15.6242	R. Schmickl	2011-05-26
Arabidopsis arenosa subsp. arenosa	4	Arabidopsis arenosa (L.) Lawalree	224	176_23	HEID 408595		x										CZE; Jihomoravský; Znojmo; Lubnice, E river Želetavka	48.9433	15.6242	R. Schmickl	2011-05-26
Arabidopsis arenosa subsp. arenosa	4	Arabidopsis arenosa (L.) Lawalree	224	176_25	HEID 408597		x										CZE; Jihomoravský; Znojmo; Lubnice, E river Želetavka	48.9433	15.6242	R. Schmickl	2011-05-26
Arabidopsis arenosa subsp. arenosa	4	Arabidopsis arenosa (L.) Lawalree	224	176_28	HEID 408600		x										CZE; Jihomoravský; Znojmo; Lubnice, E river Želetavka	48.9433	15.6242	R. Schmickl	2011-05-26
Arabidopsis arenosa subsp. arenosa	4		225	5524	HEID s.n.		x										FRA; Alsace; Bas-Rhin; Wissembourg, Parc naturel régional des Vosges du Nord, ruin of Schöneck castle	49.0187	7.6585	F. Michling
Arabidopsis arenosa subsp. arenosa	4		225	5525	HEID s.n.		x										FRA; Alsace; Bas-Rhin; Wissembourg, Parc naturel régional des Vosges du Nord, ruin of Schöneck castle	49.0187	7.6585	F. Michling
Arabidopsis arenosa subsp. arenosa	4		225	5526	HEID s.n.		x										FRA; Alsace; Bas-Rhin; Wissembourg, Parc naturel régional des Vosges du Nord, ruin of Schöneck castle	49.0187	7.6585	F. Michling
Arabidopsis arenosa subsp. arenosa	4	Cardaminopsis	226	1991_05955	W / 1991-05955					2	DQ313495	1	DQ528961	8	A		FRA; Champagne-Ardenne; Mourmelon-le-Grand	49.1075	4.4202	A. Polatschek
Arabidopsis arenosa subsp. arenosa	4	Cardaminopsis	227	1988_9396	W / 1988-9396					2	DQ313495	164	FJ477711	215	A		FRA; Champagne-Ardenne; Saint-Hilaire-le-Grand	49.1713	4.4651	A. Polatschek
Arabidopsis arenosa subsp. arenosa	4	Arabidopsis arenosa (L.) Lawalree	228	205R_01	HEID 504061		x										DEU; Saarland, Völklingen, Gelände des Weltkulturerbes "Völklinger Hütte"	49.2481	6.8445	R. Schmickl	2011-07-26
Arabidopsis arenosa subsp. arenosa	4	Arabidopsis arenosa (L.) Lawalree	228	205R_02	HEID 504062		x										DEU; Saarland, Völklingen, Gelände des Weltkulturerbes "Völklinger Hütte"	49.2481	6.8445	R. Schmickl	2011-07-26
Arabidopsis arenosa subsp. arenosa	4	Arabidopsis arenosa (L.) Lawalree	228	205R_03	HEID 504063		x										DEU; Saarland, Völklingen, Gelände des Weltkulturerbes "Völklinger Hütte"	49.2481	6.8445	R. Schmickl	2011-07-26
Arabidopsis arenosa subsp. arenosa	4	Cardaminopsis arenosa ssp. arenosa	229	AAA_3_01	TESRI, Chichi, Taiwan		x	158	LN610071	45	LN610054	190	LN610036	262	BJ		CZE; Adamov village	49.2944	16.6685	L. Malikova	2011-06-16
Arabidopsis arenosa subsp. arenosa	4	Cardaminopsis arenosa ssp. arenosa	229	AAA_3_02	TESRI, Chichi, Taiwan		x										CZE; Adamov village	49.2944	16.6685	L. Malikova	2011-06-16
Arabidopsis arenosa subsp. arenosa	4	Cardaminopsis arenosa ssp. arenosa	229	AAA_3_05	TESRI, Chichi, Taiwan		x										CZE; Adamov village	49.2944	16.6685	L. Malikova	2011-06-16
Arabidopsis arenosa subsp. arenosa		Arabis arenosa (L.) Scop.	230	LON_04	BM					2	DQ313495	1	DQ528961	8	A		LUX; Grès de Luxembourg (Lias inférieur)	49.6146	6.1326	L. Reichling	1955-05-09
Arabidopsis arenosa subsp. arenosa	4		231	207R_01	HEID s.n.		x										CZE; Český Šternberk	49.8142	14.9335
Arabidopsis arenosa subsp. arenosa	4		231	207R_02	HEID s.n.		x										CZE; Český Šternberk	49.8142	14.9335
Arabidopsis arenosa subsp. arenosa	4		231	207R_03	HEID s.n.		x										CZE; Český Šternberk	49.8142	14.9335
Arabidopsis arenosa subsp. arenosa	4		231	207R_05	HEID s.n.		x										CZE; Český Šternberk	49.8142	14.9335
Arabidopsis arenosa subsp. arenosa	4		231	207R_06	HEID s.n.		x										CZE; Český Šternberk	49.8142	14.9335
Arabidopsis arenosa subsp. arenosa	4		231	207R_07	HEID s.n.		x										CZE; Český Šternberk	49.8142	14.9335
Arabidopsis arenosa subsp. arenosa	4		231	207R_08	HEID s.n.		x										CZE; Český Šternberk	49.8142	14.9335
Arabidopsis arenosa subsp. arenosa	4	Arabidopsis arenosa (L.) Lawalree	232	501372	HEID s.n.		x										LUX: Tal der Sauer bei Michelau, Bourscheid, Burscher Millen, am Weg vom Campingplatz "Um Gritt" zur Eisenbahnbrücke	49.9046	6.0836	M. Koch	2010-05-11
Arabidopsis arenosa subsp. arenosa	4	Arabidopsis arenosa (L.) Lawalree	233	186_01	HEID 408796		x										CZE; Středočeský [Mittelböhmen]; Praha-západ [Prag-West]; Wasserkraftwerk Vrané nad Vltavou an der Moldau	49.9361	14.3923	N. Hohmann	2011-05-28
Arabidopsis arenosa subsp. arenosa	4	Arabidopsis arenosa (L.) Lawalree	233	186_02	HEID 408797		x										CZE; Středočeský [Mittelböhmen]; Praha-západ [Prag-West]; Wasserkraftwerk Vrané nad Vltavou an der Moldau	49.9361	14.3923	N. Hohmann	2011-05-28
Arabidopsis arenosa subsp. arenosa	4	Cardaminopsis arenosa ssp. arenosa	234	AAA_1_01	TESRI, Chichi, Taiwan		x	90	DQ528950	44	LN610053	162	LN610032	261	BI		CZE; Karlštejn castle	49.9386	14.1859	L. Malikova	2011-05-06
Arabidopsis arenosa subsp. arenosa	4	Cardaminopsis arenosa ssp. arenosa	234	AAA_1_03	TESRI, Chichi, Taiwan		x										CZE; Karlštejn castle	49.9386	14.1859	L. Malikova	2011-05-06
Arabidopsis arenosa subsp. arenosa	4	Cardaminopsis arenosa ssp. arenosa	234	AAA_1_04	TESRI, Chichi, Taiwan		x										CZE; Karlštejn castle	49.9386	14.1859	L. Malikova	2011-05-06
Arabidopsis arenosa subsp. arenosa	4	Cardaminopsis arenosa ssp. arenosa	234	AAA_1_05	TESRI, Chichi, Taiwan		x										CZE; Karlštejn castle	49.9386	14.1859	L. Malikova	2011-05-06
Arabidopsis arenosa subsp. arenosa	4	Cardaminopsis arenosa ssp. arenosa	234	AAA_1_06	TESRI, Chichi, Taiwan		x										CZE; Karlštejn castle	49.9386	14.1859	L. Malikova	2011-05-06
Arabidopsis arenosa subsp. arenosa	4	Arabidopsis arenosa (L.) Lawalree	235	187_01	HEID 408798		x										CZE; Středočeský; Praha-západ; water power plant Vrané nad Vltavou an der Moldau, Homole mountain	49.941	14.3965	N. Hohmann	2011-05-27
Arabidopsis arenosa subsp. arenosa	4	Arabidopsis arenosa (L.) Lawalree	235	187_02	HEID 408799		x										CZE; Středočeský; Praha-západ; water power plant Vrané nad Vltavou an der Moldau, Homole mountain	49.941	14.3965	N. Hohmann	2011-05-27
Arabidopsis arenosa subsp. arenosa	4	Arabidopsis arenosa (L.) Lawalree	235	187_03	HEID 408800		x										CZE; Středočeský; Praha-západ; water power plant Vrané nad Vltavou an der Moldau, Homole mountain	49.941	14.3965	N. Hohmann	2011-05-27
Arabidopsis arenosa subsp. arenosa	4	Arabidopsis arenosa (L.) Lawalree	235	187_04	HEID 408801		x										CZE; Středočeský; Praha-západ; water power plant Vrané nad Vltavou an der Moldau, Homole mountain	49.941	14.3965	N. Hohmann	2011-05-27
Arabidopsis arenosa subsp. arenosa	4	Arabidopsis arenosa (L.) Lawalree	235	187_05	HEID 408802		x										CZE; Středočeský; Praha-západ; water power plant Vrané nad Vltavou an der Moldau, Homole mountain	49.941	14.3965	N. Hohmann	2011-05-27
Arabidopsis arenosa subsp. arenosa	4	Arabidopsis arenosa (L.) Lawalree	235	187_07	HEID 408803		x										CZE; Středočeský; Praha-západ; water power plant Vrané nad Vltavou an der Moldau, Homole mountain	49.941	14.3965	N. Hohmann	2011-05-27
Arabidopsis arenosa subsp. arenosa	4	Arabidopsis arenosa (L.) Lawalree	235	187_08	HEID 408804		x										CZE; Středočeský; Praha-západ; water power plant Vrané nad Vltavou an der Moldau, Homole mountain	49.941	14.3965	N. Hohmann	2011-05-27
Arabidopsis arenosa subsp. arenosa	4	Cardaminopsis arenosa ssp. arenosa	236	AAA_2_01	TESRI, Chichi, Taiwan		x	157	LN610070	5	DQ313498	12	DQ528992	70	Q		CZE; Křivoklát village	50.0361	13.8707	L. Malikova	2011-05-10
Arabidopsis arenosa subsp. arenosa	4	Cardaminopsis arenosa ssp. arenosa	236	AAA_2_03	TESRI, Chichi, Taiwan		x										CZE; Křivoklát village	50.0361	13.8707	L. Malikova	2011-05-10
Arabidopsis arenosa subsp. arenosa	4	Cardaminopsis arenosa ssp. arenosa	236	AAA_2_04	TESRI, Chichi, Taiwan		x										CZE; Křivoklát village	50.0361	13.8707	L. Malikova	2011-05-10
Arabidopsis arenosa subsp. arenosa	4	Cardaminopsis arenosa ssp. arenosa	236	AAA_2_05	TESRI, Chichi, Taiwan		x										CZE; Křivoklát village	50.0361	13.8707	L. Malikova	2011-05-10
Arabidopsis arenosa subsp. arenosa		Cardaminopsis arenosa (L.) Hay.	237	Card0035	LI 341134			87	DQ528949	2	DQ313495	5	DQ528965	23	A		DEU; Rheinland-Pfalz; S of the Laacher See, near Mendig, Vulkaneifel	50.375	7.25667	Heltmann	1998-06-27
Arabidopsis arenosa subsp. arenosa	4	Cardaminopsis	238	1988_7998	W / 1988-7998					2	DQ313495	1	DQ528961	8	A		BEL; Wallonia; Chokier	50.5891	5.4424	A. Polatschek
Arabidopsis arenosa subsp. arenosa	4	Cardaminopsis arenosa	239	1992_17650	W / 1992-17650					2	DQ313495	8	DQ528968	33	A		BEL; Wallonia; Angleur	50.613	5.6115	A. Polatschek
Arabidopsis arenosa subsp. arenosa	4		240	5528	HEID s.n.		x										DEU; Thuringia; Saalfeld-Rudolstadt, Zimmersberg near Kaulsdorf (Saale)	50.6172	11.4417	F. Michling
Arabidopsis arenosa subsp. arenosa	4	Cardaminopsis	241	1991_05958	W / 1991-05958					2	DQ313495	1	DQ528961	8	A		DEU; North Rhine-Westphalia; Hemschlar	51.0121	8.3642	A. Polatschek
Arabidopsis arenosa subsp. arenosa	4	Cardaminopsis arenosa ssp. borbasii	242	AAB_1_01	TESRI, Chichi, Taiwan		x	159	LN610072	7	DQ313500	191	LN610037	263	L		CZE; Fukov village near Šluknow town near border with Germany	51.0404	14.5	L. Malikova	2011-05-18
Arabidopsis arenosa subsp. arenosa	4	Cardaminopsis arenosa ssp. borbasii	242	AAB_1_02	TESRI, Chichi, Taiwan		x										CZE; Fukov village near Šluknow town near border with Germany	51.0404	14.5	L. Malikova	2011-05-18
Arabidopsis arenosa subsp. arenosa	4	Cardaminopsis arenosa ssp. borbasii	242	AAB_1_03	TESRI, Chichi, Taiwan		x										CZE; Fukov village near Šluknow town near border with Germany	51.0404	14.5	L. Malikova	2011-05-18
Arabidopsis arenosa subsp. arenosa	4	Cardaminopsis arenosa ssp. borbasii	242	AAB_1_04	TESRI, Chichi, Taiwan		x										CZE; Fukov village near Šluknow town near border with Germany	51.0404	14.5	L. Malikova	2011-05-18
Arabidopsis arenosa subsp. arenosa	4	Cardaminopsis arenosa ssp. borbasii	242	AAB_1_05	TESRI, Chichi, Taiwan		x										CZE; Fukov village near Šluknow town near border with Germany	51.0404	14.5	L. Malikova	2011-05-18
Arabidopsis arenosa subsp. arenosa		Arabis arenosa Scop.	243	Card0222	LI 84467			71	DQ528931	2	DQ313495	1	DQ528961	8	A		DEU; Saxony; Blasewitz	51.0597	13.7811	A. Berger	01.06.1891
Arabidopsis arenosa subsp. arenosa		Cardaminopsis arenosa (L.) Hay.	244	Card0397	W / 1995-6555					4	DQ313497	9	DQ528969	65	E		DEU; Brandenburg; Potsdam	52.4	13.0667	A. Neumann	1967-05-07
Arabidopsis arenosa subsp. arenosa		Cardaminopsis	245	Card0388	W 1986 6877					7	DQ313500	1	DQ528961	107	L		DEU; Berlin, Schöneberg; sem ex. Herbarium Halle, Nr 283 (C.arenosa), kult. Alpengarten Belveder, Vienna	52.4828	13.3398	A. Polatschek	1985
Arabidopsis arenosa subsp. arenosa		Cardaminopsis arenosa (L.) Hayek	246	LON_28	BM					2	DQ313495	1	DQ528961	8	A		GBR; England; Stafford [?], Wolverhampton, waste ground	52.5902	-2.1305	B.R. Fowler	1982-04-12
Arabidopsis arenosa subsp. arenosa		Cardaminopsis arenosa	247	830	ZT			71	DQ528931								POL; Polonia septentrionalis: Torun-Bielany, prope ambulatorium pro studentibus	53.0333	18.6983	W. Gugnacka-Fiedor	1976-05-16
Arabidopsis arenosa subsp. arenosa		Cardaminopsis arenosa	248	832	ZT			71	DQ528931	14	DQ313507	1	DQ528961	140	W		POL; Warmińsko-Mazurskie; Wilno [?]	53.9167	20.0667	Prosryrisar	1905-04-04
Arabidopsis arenosa subsp. arenosa		Cardaminopsis arenosa (L.) Hay.	249	Card0038	LI 189587			71	DQ528931	4	DQ313497	118	DQ528990	66	E		LTU;	55.5444	21.1222	Heltmann	1993-07-31
Arabidopsis arenosa subsp. arenosa		Cardaminopsis arenosa	250	707	ZT			72	DQ528932	2	DQ313495	1	DQ528961	8	A		FIN; Pansio, Turku, Varsinais-Suomo	60.45	22.15	T.Laine	1959-05-27
Arabidopsis arenosa subsp. arenosa	4	Cardaminopsis arenosa (L.) Hay.	251	Card0424	W / 1985-08485			72	DQ528932	2	DQ313495						NOR; Oppland; Etnedal, Kiergardsbrua [?]	60.8833	9.0111	A. Polatschek	1905-06-06
Arabidopsis arenosa subsp. arenosa		Cardaminopsis arenosa	252	710	ZT			72	DQ528932	2	DQ313495						FIN; Satakunta, Rauma	61.1322	21.5	Ilmari Kause & Eila Seikkula	1967-06-20
Arabidopsis arenosa subsp. arenosa		Cardaminopsis arenosa (L.) Hay.	253	Card0428	W / 1969-14205					2	DQ313495	1	DQ528961	8	A		FIN; Satakunta; Rauma, Rauma Harbor: Martinkari, lumber yard	61.1333	21.5	I. Kause & E. Seikkula	1967-06-20
Arabidopsis arenosa subsp. arenosa	4	Cardaminopsis	254	1988_7997	W / 1988-7997					2	DQ313495	163	FJ477710	214	A		FIN; Pirkanmaa; Vaasa, N Tampere, Virrat	62.2758	23.7424	A. Polatschek
Arabidopsis arenosa subsp. arenosa	4	Cardaminopsis arenosa (L.) Hay.	255	Card0425	W / 1986-06864			71	DQ528931	2	DQ313495	1	DQ528961	8	A		SWE; Jämtland; Härjedalen, Tännäs parish	62.4383	12.675	A. Polatschek	1905-06-07
Arabidopsis arenosa subsp. arenosa		Cardaminopsis arenosa (L.) Hay.	256	Card0399	W / 1971-9099			71	DQ528931	2	DQ313495						FIN; Kainuu (Ostrobottnia kajanensis); Paltamo, Kiehimänsuu	64.4683	27.83	R. Alho & K. Laine
Arabidopsis arenosa subsp. arenosa		Cardaminopsis arenosa	257	711	ZT			72	DQ528932	2	DQ313495						FIN; Ostrobottnia kajanensis, Paltamo, Kiehimänsuu.	64.4683	27.8333	Raili Alho & Kaija Laine	1970-07-29
Arabidopsis arenosa subsp. arenosa		Cardaminopsis arenosa (L.) Hay.	258	Card0429	W / 1971-15424					2	DQ313495	1	DQ528961	8	A		FIN; Northern Ostrobothnia; Oulu, Yläsiirtola, W Typpi Oy	65.0167	25.4783	E. Ohenoja & M. Ohenoja	1970-06-29
Arabidopsis arenosa subsp. arenosa		Cardaminopsis arenosa (L.) Hay.	259	Card0034	LI 288182			72	DQ528932	2	DQ313495						SWE; N Lulea, resting place with crazy golf	65.5833	22.15	Heltmann	1977-07-10
Arabidopsis arenosa subsp. arenosa		Cardaminopsis arenosa	260	706	ZT			71	DQ528931	2	DQ313495						SWE; Pite Lappmark, Arjeplog, Ringselet, Ringseforset	66.4167	16.7667	Liisa & Yrjö Mäkinen	1964-07-19
Arabidopsis arenosa subsp. arenosa		Cardaminopsis arenosa (L.) Hay.	261	Card0430	W / 1961-14647			92	DQ528952	2	DQ313495						SWE; Norrbotten; Pajala parish	67.2333	23.4	C.G. Alm	1956-07-25
Arabidopsis arenosa subsp. arenosa		Arabis arenosa	262	Card0412	W / 1997-6407					2	DQ313495	1	DQ528961	8	A		SWE; Norrbotten; Torne Lappmark: par Jukkasjärvi, in editione lacus Torne träsk, Rensjön, ad stationem vial ferreae	68.07	19.8133	K.H. Rechinger	1950-07-26
Arabidopsis arenosa subsp. arenosa		Cardaminopsis arenosa	263	704	ZT			72	DQ528932	2	DQ313495						SWE; Lappland, Abisko - Osetra	68.3467	18.775	Walo Koch	1950-07-28
Arabidopsis arenosa subsp. arenosa		Cardaminopsis arenosa (L.) Hay.	264	Card0039	LI 307932			72	DQ528932	8	DQ313501	1	DQ528961	114	D		SWE; Torne Lappmark: Abisko, prope Lacum Torne Träsk	68.3583	18.8458	G. Negrean	1995-08-21
Arabidopsis arenosa subsp. arenosa		Arabidopsis arenosa	265	Are_Gre	MO					2	DQ313495	187	GQ922903	254	A		GRL; Qaumarujuk Fjord: Alfred Wegener's station	71.2001	-51.8336	M.P. Porsild s.n.	1935-07-28
Arabidopsis arenosa subsp. arenosa var. intermedia	4	Cardaminopsis neglecta (Schult.) Hay.	266	Card0177	LI 115568		x			2	DQ313495	3	DQ528963	17	A		AUT; Styria; Wölzer Tauern: NW Oberwölz, between Gstoder and Kegeleck, Edelweißwand	47.2981	14.2147	H. Melzer	1978-08-14
Arabidopsis arenosa subsp. arenosa var. intermedia	4	Cardaminopsis neglecta	267	2004_03874	W / 2004-03874		x			2	DQ313495	3	DQ528963	17	A		AUT; Styria; Wölzer Tauern: Wildsee, below Eiskarspitz	47.3179	14.213	M. Staudinger	1997-08-22
Arabidopsis arenosa subsp. arenosa var. intermedia		Cardaminopsis neglecta (Schult.) Hay.	268	Card0088	LI 315957			71	DQ528931	4	DQ313497	3	DQ528963	60	E		AUT; Styria; Niedere Tauern: Wölzer Tauern, Hohenwart, slope W of Lake Fisch	47.3219	14.2342	H. Melzer	1997-08-13
Arabidopsis arenosa subsp. arenosa var. intermedia		Cardaminopsis cf neglecta (Schult.) Hay.	269	Card0007	LI 354032			80	DQ528940	2	DQ313495						AUT; Styria; Wölzer Tauern: on the south side of Mount Hohenwart above Fischsee	47.3242	14.2389	H. Melzer	1996-06-17
Arabidopsis arenosa subsp. arenosa var. intermedia	4	Arabidopsis neglecta (Schult.) O'Kane & Al-Shehbaz	270	210_02	HEID s.n.		x										AUT; Styria; Murtal; Seckauer Tauern, Wanderweg, oberhalb des Brandstättertörls,	47.3614	14.6888	M. Koch	2012-06-20
Arabidopsis arenosa subsp. arenosa var. intermedia	4	Arabidopsis neglecta (Schult.) O'Kane & Al-Shehbaz	270	210_03	HEID s.n.		x										AUT; Styria; Murtal; Seckauer Tauern, Wanderweg, oberhalb des Brandstättertörls,	47.3614	14.6888	M. Koch	2012-06-20
Arabidopsis arenosa subsp. arenosa var. intermedia	4	Arabidopsis neglecta (Schult.) O'Kane & Al-Shehbaz	270	210_04	HEID 409281		x	155	LN610068	2	DQ313495	41	DQ528969	19	A		AUT; Styria; Murtal; Seckauer Tauern, Wanderweg, oberhalb des Brandstättertörls,	47.3614	14.6888	M. Koch	2012-06-20
Arabidopsis arenosa subsp. arenosa var. intermedia	4	Arabidopsis neglecta (Schult.) O'Kane & Al-Shehbaz	270	210_05	HEID 409281		x	156	LN610069	2	DQ313495	4	DQ528964	18	A		AUT; Styria; Murtal; Seckauer Tauern, Wanderweg, oberhalb des Brandstättertörls,	47.3614	14.6888	M. Koch	2012-06-20
Arabidopsis arenosa subsp. arenosa var. intermedia	4	Arabidopsis neglecta (Schult.) O'Kane & Al-Shehbaz	270	210_06	HEID 409281		x										AUT; Styria; Murtal; Seckauer Tauern, Wanderweg, oberhalb des Brandstättertörls,	47.3614	14.6888	M. Koch	2012-06-20
Arabidopsis arenosa subsp. arenosa var. intermedia	4	Arabidopsis neglecta (Schult.) O'Kane & Al-Shehbaz	270	210_07	HEID 409281		x										AUT; Styria; Murtal; Seckauer Tauern, Wanderweg, oberhalb des Brandstättertörls,	47.3614	14.6888	M. Koch	2012-06-20
Arabidopsis arenosa subsp. arenosa var. intermedia	4	Arabidopsis neglecta (Schult.) O'Kane & Al-Shehbaz	270	210_08	HEID 409281		x										AUT; Styria; Murtal; Seckauer Tauern, Wanderweg, oberhalb des Brandstättertörls,	47.3614	14.6888	M. Koch	2012-06-20
Arabidopsis arenosa subsp. arenosa var. intermedia	4	Arabidopsis neglecta (Schult.) O'Kane & Al-Shehbaz	270	210_09	HEID 409281		x										AUT; Styria; Murtal; Seckauer Tauern, Wanderweg, oberhalb des Brandstättertörls,	47.3614	14.6888	M. Koch	2012-06-20
Arabidopsis arenosa subsp. arenosa var. intermedia	4	Arabidopsis neglecta (Schult.) O'Kane & Al-Shehbaz	270	210_11	HEID 409281		x										AUT; Styria; Murtal; Seckauer Tauern, Wanderweg, oberhalb des Brandstättertörls,	47.3614	14.6888	M. Koch	2012-06-20
Arabidopsis arenosa subsp. arenosa var. intermedia	4	Arabidopsis neglecta (Schult.) O'Kane & Al-Shehbaz	270	210_12	HEID 409281		x										AUT; Styria; Murtal; Seckauer Tauern, Wanderweg, oberhalb des Brandstättertörls,	47.3614	14.6888	M. Koch	2012-06-20
Arabidopsis arenosa subsp. arenosa var. intermedia	4	Arabidopsis neglecta (Schult.) O'Kane & Al-Shehbaz	270	210_13	HEID 409281		x										AUT; Styria; Murtal; Seckauer Tauern, Wanderweg, oberhalb des Brandstättertörls,	47.3614	14.6888	M. Koch	2012-06-20
Arabidopsis arenosa subsp. arenosa var. intermedia	4	Cardaminopsis neglecta	271	1978_19851	W / 1978-19851		x			2	DQ313495	41	DQ528969	19	A		AUT; Styria; Seckauer Tauern: Hochreichart, northern slope	47.3731	14.6872	F. Kummert	1973-07-21
Arabidopsis arenosa subsp. borbasii			272	Card0393	W / 1964-6012			90	DQ528950	2	DQ313495						SVN; St. Canzian, coastal area	45.5381	13.7511	K. Ronninger	1907-04-29
Arabidopsis arenosa subsp. borbasii		Cardaminopsis arenosa (L.) Hay.	273	Card0203	LI 137554					7	DQ313500	124	DQ528997	111	L		SVN; Krainer Karst: Krainer Schneeberg [Snežnik]	45.5908	14.4431	H. Melzer	1983-07-15
Arabidopsis arenosa subsp. borbasii		Cardaminopsis arenosa (L.) Hayek.	274	Ex07_10	HEID 591005			90	DQ528950	2	DQ313495	8	DQ528968	33	A		SVN; between Godovič and Idrija	45.6333	14.05	M.M. Matschinger & K. Wernisch	2004-05-23
Arabidopsis arenosa subsp. borbasii		Cardaminopsis arenosa (L.) Hay.	275	Card0003	LI / 363522			90	DQ528950	6	DQ313499	5	DQ528965	86	B		SVN; Primorska; Kraška planota: ~2.5 km SE Divača, Matavun, Park Škocjanske jame, Velika dolina	45.6661	13.9939	C. Dobeš	1994-06-04
Arabidopsis arenosa subsp. borbasii		Arabis arenosa Scop.	276	Card0232	LI			90	DQ528950			1	DQ528961				SVN; Postojnska jama [Grotte di Postumia]: Grotta Nera	45.8008	14.2053	Dr. F. Morton	1924-05-22
Arabidopsis arenosa subsp. borbasii	4	Cardaminopsis	277	1978_14093	W / 1978-14093					6	DQ313499	43	DQ529040	83	B		SVN; W Radeče, at the foot of Svibno	46.0628	15.1229	A. Polatschek	10.-24.06.1978
Arabidopsis arenosa subsp. borbasii		Cardaminopsis arenosa (L.) Hay.	278	Card0056	LI 471310			90	DQ528950	6	DQ313499	97	DQ529093	98	B		SVN; Carniolia; in clivo ad viam publicam inter oppida Sevnica et Celje, haud procul a pago Rimske Toplice	46.1212	15.2059	Voijtech Zila	2001-04-16
Arabidopsis arenosa subsp. borbasii		Cardaminopsis arenosa (L.) Hay.	279	Card0078	LI 194010					2	DQ313495	5	DQ528965	23	A		ROU; Transylvania; Alba, Searila Belioaza [?]	46.25	23.5	Gh. Groza	1994-05-28
Arabidopsis arenosa subsp. borbasii		Cardaminopsis arenosa (L.) Hay.	280	Card0099	LI 471309					3	DQ313496	20	DQ529017	57	U		SVN; Carniolia borealis-occidentalis; Montes Julijske Alpe: pagus Bovec	46.3386	13.5528	V. Zila	2000-04-24
Arabidopsis arenosa subsp. borbasii		Cardaminopsis arenosa (L.) Hay.	281	Card0001	LI / 408973			72	DQ528932	2	DQ313495	1	DQ528961	8	A		SVN; Carniolia septentrionalis; Montes Julijske Alpe: pagus Trenta, in ripa dextra flumis Soča	46.3738	13.7305	V. Zila	1999-07-06
Arabidopsis arenosa subsp. borbasii	4	Cardaminopsis arenosa	282	1989_01032	W / 1989-01032					2	DQ313495	137	DQ914837	211	C		SVN; Julian Alps: Trenta Valley below Trenta	46.3785	13.7483	A. Polatschek	1988-06-16
Arabidopsis arenosa subsp. borbasii	4	Cardaminopsis arenosa	282	1989_01033	W / 1989-01033					2	DQ313495	137	DQ914837	211	C		SVN; Julian Alps: Trenta Valley below Trenta	46.3785	13.7483	A. Polatschek	1988-06-16
Arabidopsis arenosa subsp. borbasii		Cardaminopsis arenosa (L.) Hay.	283	Card0217	LI 117863			71	DQ528931	2	DQ313495	1	DQ528961	8	A		SVN; Julian Alps: below Predel [Passo del Predil], at Log pod Mangartom	46.4086	13.6025	Melzer	1970-05-31
Arabidopsis arenosa subsp. borbasii		Cardaminopsis arenosa (L.) Hay.	284	Card0046	LI 261814			71	DQ528931	2	DQ313495	1	DQ528961	8	A		CHE; Tessin; at way down from Robiei to Lake Bianco, N Cevio in the Maggia-valley	46.4433	8.50833	Heltmann	1974-07-22
Arabidopsis arenosa subsp. borbasii		Cardaminopsis arenosa	285	Ex13_01	HEID 591008			90	DQ528950	2	DQ313495						AUT; Carinthia; Loibltal: "Deutscher Peter" Inn, right before bridge, at km 22.0	46.4793	14.2583	M.M. Matschinger & K. Wernisch	2004-05-23
Arabidopsis arenosa subsp. borbasii	4	Cardaminopsis arenosa	286	1986_06690	W / 1986-06690					4	DQ313497	9	DQ528969	65	E		CHE; Ticino; Valle Leventina: NW Biasca, below Lurengo	46.4979	8.7295	A. Polatschek	1986-06-15
Arabidopsis arenosa subsp. borbasii		Cardaminopsis arenosa	287	279	ZT			92	DQ528952	2	DQ313495	1	DQ528961	8	A		CHE; Ticino; Valle Leventina: Ambrì-Piotta	46.5	8.6833	E. Landolt	1962-06-07
Arabidopsis arenosa subsp. borbasii		Cardaminopsis arenosa	287	280	ZT			92	DQ528952	2	DQ313495	1	DQ528961	8	A		CHE; Ticino; Valle Leventina: Ambrì-Piotta	46.5	8.6833	E. Landolt	1962-06-07
Arabidopsis arenosa subsp. borbasii		Cardaminopsis arenosa	288	2002_10666	W / 2002-10666					2	DQ313495	1	DQ528961	8	A		ROU; Transylvania; Cluj, ~200 m from junction Câmpeni to Ocolişel	46.5033	23.527	F. Krendl	2002-06-06
Arabidopsis arenosa subsp. borbasii	4	Cardaminopsis arenosa	289	1983_08598	W / 1983-08598					2	DQ313495	1	DQ528961	8	A		AUT; Carinthia; Lavanttal: Wolfsberg, S St. Paul, Rabenstein castle ruin	46.6145	14.9741	A. Polatschek	1983-06-18
Arabidopsis arenosa subsp. borbasii	4	Cardaminopsis	290	Card0436	W / 1983-08600			71	DQ528931	2	DQ313495						AUT; Carinthia; Drautal: Völkermarkt, near St. Luzia	46.6333	14.8167	A. Polatschek	1983-06-18
Arabidopsis arenosa subsp. borbasii		Cardaminopsis arenosa (L.) Hay.	291	Card0005	LI / 363520			71	DQ528931	2	DQ313495	5	DQ528965	23	A		AUT; Carinthia; Lavanttal: Wolfsberg, Lavamünd, base [?] of Burgstall	46.6411	14.9519	C. Dobeš	1990-04-20
Arabidopsis arenosa subsp. borbasii		Cardaminopsis arenosa	292	258	ZT					2	DQ313495	1	DQ528961	8	A		CHE; Uri; between Abfrutt and Wiggen	46.6667	8.5333	U. Göschenertal	1973-06-05
Arabidopsis arenosa subsp. borbasii		Cardaminopsis arenosa (L.) Hay.	293	Card0048	LI 238486			71	DQ528931	2	DQ313495	4	DQ528964	18	A		AUT; Carinthia; lowerv Drau-valley: railway station Spittal-Millstättersee, at freight depot	46.7833	13.4833	H. Melzer	1995-08-27
Arabidopsis arenosa subsp. borbasii	4	Cardaminopsis arenosa	294	1983_08591	W / 1983-08591					6	DQ313499	101	DQ528972	101	B		AUT; Carinthia; Gurktal: NE Sankt Veit an der Glan, S Passering, Windischberg, western slope	46.7958	14.4512	A. Polatschek	1983-06-18
Arabidopsis arenosa subsp. borbasii		Cardaminopsis arenosa (L.) Hay.	295	Card0207	LI 115548			80	DQ528940	6	DQ313499	101	DQ528972	101	B		AUT; Carinthia; Gurktal: NE Sankt Veit an der Glan, Passering, Windischberg, northern slope	46.7981	14.475	Melzer	1975-07-14
Arabidopsis arenosa subsp. borbasii		Cardaminopsis arenosa	296	234	ZT			92	DQ528952	2	DQ313495	4	DQ528964	18	A		CHE; Uri; Erstfeld, Spätach	46.8167	8.6333	F. Grossmann	1973-05-17
Arabidopsis arenosa subsp. borbasii	4	Cardaminopsis arenosa	297	1983_08586	W / 1983-08586					6	DQ313499	9	DQ528969	96	B		AUT; Carinthia; Koralpe: NE Wolfsberg, Prössinggraben	46.8545	14.8973	A. Polatschek	1983-06-19
Arabidopsis arenosa subsp. borbasii		Cardaminopsis arenosa (L.) Hay.	298	Card0097	LI 218609			72	DQ528932	2	DQ313495	81	DQ529077	39	A		ROU; Transylvania; Crişana, Şuncuiuş, stinci umede [?]	46.9333	22.5333	Gh. Groza
Arabidopsis arenosa subsp. borbasii	4	Cardaminopsis arenosa	299	1985_08465	W / 1985-08465					2	DQ313495	8	DQ528968	33	A		AUT; Carinthia; Maltatal: Feistritz, Schlatzinger Au	46.959	13.4939	A. Polatschek	1985-07-11
Arabidopsis arenosa subsp. borbasii	4	Cardaminopsis	300	1988_8003	W / 1988-8003					2	DQ313495	1	DQ528961	8	A		AUT; Carinthia; Maltatal: Brandstatt, meadow near "Pflüglhof"	46.9893	13.4582	A. Polatschek	1985-07-11
Arabidopsis arenosa subsp. borbasii		Cardaminopsis arenosa	301	Card0237	LI 871755			74	DQ528934	2	DQ313495	92	DQ529088	137	A		AUT; Carinthia; Spittal an der Drau, Maltatal: NW Gmünd, near "Pflüglhof"	46.9903	13.4561	H. Becker	1972-06-20
Arabidopsis arenosa subsp. borbasii		Cardaminopsis arenosa	302	349	ZT					2	DQ313495	4	DQ528964	18	A		CHE; mountain range above Prellbock [?]	47	8	Wifrächtiger	1941-08-20
Arabidopsis arenosa subsp. borbasii		Cardaminopsis borbasii	303	373	ZT			71	DQ528931			4	DQ528964				CHE; between Arebri [?] and Rovi [?], roadside	47	9		1968-06-06
Arabidopsis arenosa subsp. borbasii		Cardaminopsis	304	Card0415	W 1983 8588			71	DQ528931	6	DQ313499	62	DQ529058	92	B		AUT; Styria; S St. Lambrecht: Kärnter Riegel, N-slope, Augerlingsee	47.0167	14.3	A. Polatschek	1983-06-18
Arabidopsis arenosa subsp. borbasii		Cardaminopsis arenosa (L.) Hay.	305	Card0208	LI 115554			76	DQ528936	6	DQ313499	11	DQ528981	77	B		AUT; Styria; Gleinalpe: Voitsberg, S Lobming Quarry	47.05	15.15	Melzer	1975-06-26
Arabidopsis arenosa subsp. borbasii		Cardaminopsis arenosa	306	312	ZT					2	DQ313495	3	DQ528963	17	A		CHE; Neuchâtel; Le Locle, Les Brenets, Saut du Doubs	47.0667	6.7	E. Berger	1943-08-05
Arabidopsis arenosa subsp. borbasii		Cardaminopsis arenosa	307	277	ZT			72	DQ528932	2	DQ313495						CHE; Schwyz; railway station Sattel-Aegeri	47.0833	8.6333	E. Oberholzer	1959-08-01
Arabidopsis arenosa subsp. borbasii	4	Cardaminopsis arenosa	308	1984_10422	W / 1984-10422					2	DQ313495	1	DQ528961	8	A		AUT; Salzburg; Gasteinertal: between Böckstein and Bad Gastein, Gasteiner Ache, river bank debris	47.0957	13.1214	A. Polatschek	1984-08-02
Arabidopsis arenosa subsp. borbasii		Cardaminopsis arenosa	309	802	ZT			69	DQ528929								AUT; Styria; E-Alps, Grazer Mountains, W of Gratkorn, S-base of Ulreichberg at entrance to the Kehrergraben	47.1333	15.3	J. Haffelner	1976-05-26
Arabidopsis arenosa subsp. borbasii		Cardaminopsis arenosa (L.) Hay.	310	Card0417	W / 1994-1331			72	DQ528932	2	DQ313495	1	DQ528961	8	A		AUT; Vorarlberg; Walgau: NW Bludenz, W Nüziders, railway embankment	47.1667	9.7833	A. Polatschek	1993-07-16
Arabidopsis arenosa subsp. borbasii		Cardaminopsis arenosa	311	313	ZT			73	DQ528933	2	DQ313495	1	DQ528961	8	A		CHE; Zug; near Hinterbrettingen [?]	47.1806	8.5889	W. Merz	1952-04-27
Arabidopsis arenosa subsp. borbasii		Cardaminopsis arenosa (L.) Hay.	312	Card0210	LI 115567			71	DQ528931	2	DQ313495	3	DQ528963	17	A		AUT; Styria; Murtal: Falkenberg above Thalheim	47.1833	14.6	H. Melzer	1975-07-29
Arabidopsis arenosa subsp. borbasii		Cardaminopsis arenosa (L.) Hay.	313	Card0206	LI 115553			71	DQ528931	2	DQ313495	3	DQ528963	17	A		AUT; Styria; Thalheim, steep slope of Falkenberg, crevice	47.2072	14.5881	H. Melzer	1975-07-29
Arabidopsis arenosa subsp. borbasii		Cardaminopsis arenosa (L.) Hay.	314	Card0041	LI 377455			71	DQ528931	6	DQ313499	43	DQ529040	83	B		AUT; Styria; East-Styria: Garracher Wände: above Ebner ??	47.2167	15.5167	W. Burri, F. Krendl	1972-08-20
Arabidopsis arenosa subsp. borbasii		Cardaminopsis borbasii	315	333	ZT			83	DQ528943	2	DQ313495	1	DQ528961	8	A		CHE; Jura; Franches Montagnes: Le Noirmont, Spiegelberg castle ruin	47.2167	6.95	P. Dar	1957-05-13
Arabidopsis arenosa subsp. borbasii		Cardaminopsis arenosa (L.) Hay.	316	Card0192	LI 137546			71	DQ528931	6	DQ313499	9	DQ528969	96	B		AUT; Styria; Grazer Bergland: SE Arzberg towards Gollersattel	47.2356	15.5525	Melzer	1983-06-18
Arabidopsis arenosa subsp. borbasii	4	Cardaminopsis	317	1978_20206	W / 1978-20206					2	DQ313495	3	DQ528963	17	A		AUT; Styria; Wölzer Tauern: cirque near Sauofensee, above Rudolf-Schober-Hütte	47.2377	13.9741	A. Polatschek	1968-08-18
Arabidopsis arenosa subsp. borbasii	4	Cardaminopsis	318	1979_16165	W / 1979-16165					2	DQ313495	3	DQ528963	17	A		AUT; Styria; Wölzer Tauern: NNW Oberwölz, Gstoder	47.2552	14.2122	D. Ernst	1978-08-14
Arabidopsis arenosa subsp. borbasii		Cardaminopsis arenosa (L.) Hay.	319	Card0049	LI 196881			71	DQ528931	2	DQ313495	3	DQ528963	17	A		AUT; Styria; Niedere Tauern, Schladminger Tauern, near the Sölkpaß at N-slope of the Nageleck above the lower Lake Kaltenbach	47.2667	14.0667	H. Melzer	1993-07-17
Arabidopsis arenosa subsp. borbasii		Cardaminopsis borbasii	320	387	ZT					2	DQ313495	1	DQ528961	8	A		CHE; Bern; Jura bernois: Gorges du Pichoux, directly behind Hotel de la Couronne	47.2667	7.2167	Berger & Seitter	1967-09-16
Arabidopsis arenosa subsp. borbasii		Cardaminopsis arenosa (L.) Hay.	321	Card0057	LI 466522			71	DQ528931								AUT; Salzburg; Pinzgau, Salzachtal: Niedersill	47.2667	12.65	E. Vitek	1981-06-01
Arabidopsis arenosa subsp. borbasii		Cardaminopsis arenosa	322	Card0067	LI 455837			72	DQ528932	2	DQ313495	1	DQ528961	8	A		AUT; Salzburg; Pinzgau, Salzachtal: S Uttendorf, along the street near crossing	47.2667	12.5667	C. Schröck	1999-07-16
Arabidopsis arenosa subsp. borbasii	4	Cardaminopsis arenosa	323	1986_06876	W / 1986-06876					6	DQ313499	102	DQ528973	102	B		AUT; Styria; Murtal: quarry near Kraubath	47.2827	14.9473	A. Polatschek
Arabidopsis arenosa subsp. borbasii	4	Cardaminopsis arenosa	324	1984_10520	W / 1984-10520					2	DQ313495	1	DQ528961	8	A		AUT; Salzburg; Pinzgau: Uttendorf, debris near railway station	47.283	12.5706	A. Polatschek	1984-07-26
Arabidopsis arenosa subsp. borbasii		Cardaminopsis borbasii	325	377	ZT			83	DQ528943			1	DQ528961				CHE; Bern; Moutier	47.2833	7.1833	Brozi	1979-07-16
Arabidopsis arenosa subsp. borbasii		Cardaminopsis borbasii	326	381	ZT			90	DQ528950	2	DQ313495	1	DQ528961	8	A		CHE; Bern; Manfior [?] - Moutier	47.2833	7.3667	Brori	1970-07-16
Arabidopsis arenosa subsp. borbasii		Cardaminopsis arenosa (L.) Hay.	327	Card0213	LI 115521			71	DQ528931	6	DQ313499	102	DQ528973	102	B		AUT; Styria; Cetische Alpen: Gleinalpe, Kraubath, Preg, Sommergraben	47.2833	14.9667	H. Melzer	1978-08-10
Arabidopsis arenosa subsp. borbasii	4	Cardaminopsis arenosa	328	1965_20016	W / 1965-20016					2	DQ313495	82	DQ529078	41	A		AUT; Styria; Weizklamm	47.2855	15.6874	F. Ehrendorfer
Arabidopsis arenosa subsp. borbasii		Cardaminopsis borbasii	329	410	ZT			85	DQ528945	2	DQ313495	79	DQ529075	35	A		CHE; Jura; between Undervelier and Berlincourt	47.3	7.2167	M. Müller	1977-08-06
Arabidopsis arenosa subsp. borbasii		Cardaminopsis arenosa (L.) Hay.	330	Card0211	LI 115564			86	DQ528946	2	DQ313495						AUT; Styria; Niedere Tauern: NW Judenburg, Pölstal, N Möderbrugg, near Rabensteiner	47.3	14.4667	H. Melzer	1976-06-09
Arabidopsis arenosa subsp. borbasii		Cardaminopsis arenosa (L.) Hay.	331	Card0199	LI 875723			71	DQ528931	6	DQ313499	100	DQ528971	100	B		AUT; Styria; Oberes Murtal: Kraubath, embankment towards Mur River	47.3028	14.95	Melzer	1986-09-07
Arabidopsis arenosa subsp. borbasii	4	Cardaminopsis	332	1978_20205	W / 1978-20205					19	DQ313512	5	DQ528965	234	AV		AUT; Styria; Wölzer Tauern: St. Nikolai im Sölktal, Hohenseebachtal	47.3056	14.0481	A. Polatschek	1978-07-19
Arabidopsis arenosa subsp. borbasii	4		333	5519	HEID s.n.		x										FRA; Franche-Comté; Saint-Hippolyte	47.3122	6.7608	F. Michling
Arabidopsis arenosa subsp. borbasii		Cardaminopsis arenosa (L.) Hay.	334	Card0438	W / 1972-2690					2	DQ313495	1	DQ528961	8	A		AUT; Tyrol; between Pill and Terfens, left bank of Inn River	47.3167	11.65	A. Polatschek	1971-06-12
Arabidopsis arenosa subsp. borbasii		Cardaminopsis	335	Card0180	LI 115527					2	DQ313495	3	DQ528963	17	A		AUT; Styria; Wölzer Tauern: Scharnitztal near Pusterwald	47.3225	14.3142	Melzer	1974-06-15
Arabidopsis arenosa subsp. borbasii		Cardaminopsis arenosa (L.) Hay.	336	Card0179	LI 115557			71	DQ528931			20	DQ529017				AUT; Styria; Wölzer Tauern: Scharnitztal near Pusterwald, steep slope below Wildalpe	47.3275	14.3	Melzer	1975-08-15
Arabidopsis arenosa subsp. borbasii		Cardaminopsis arenosa	337	304	ZT			80	DQ528940	2	DQ313495						CHE; Zurich; Bäretswil, eastern slope of Stoffel	47.3333	8.85	H. Hagi	1925-05-25
Arabidopsis arenosa subsp. borbasii		Cardaminopsis arenosa (L.) Hay.	338	Card0047	LI 255347			72	DQ528932	6	DQ313499	1	DQ528961	76	B		AUT; Styria; Liesing-valley: railway station St. Michael	47.3333	15	H. Melzer	1996-08-15
Arabidopsis arenosa subsp. borbasii		Cardaminopsis arenosa (L.) Hayek.	339	Ex05_01	HEID 591004			71	DQ528931	2	DQ313495	17	DQ529014	146	A		AUT; Styria; S Bruck a.d. Mur, Mixnitz, trail to the Bärenschützklamm	47.3355	15.3725	M.M. Matschinger & K. Wernisch	2004-05-22
Arabidopsis arenosa subsp. borbasii		Cardaminopsis arenosa (L.) Hay.	340	Card0200	LI 115622			72	DQ528932	6	DQ313499	11	DQ528981	77	B		AUT; Styria; Cetische Alpen: Gleinalpe, Leoben, Schladnitzgraben	47.3372	15.0978	H. Melzer	1977-09-12
Arabidopsis arenosa subsp. borbasii	4	Cardaminopsis arenosa	341	1965_20019	W / 1965-20019					2	DQ313495	17	DQ529014	146	A		AUT; Styria; Mixnitzbachtal	47.3433	15.3912	A. Polatschek
Arabidopsis arenosa subsp. borbasii	4	Cardaminopsis arenosa	342	1965_20017	W / 1965-20017					6	DQ313499	15	DQ529012	79	B		AUT; Styria; Murtal: Pernegg, batter, silicate	47.3657	15.3396	A. Polatschek
Arabidopsis arenosa subsp. borbasii	4		343	5520	HEID s.n.		x										FRA; Franche-Comté; Pont-de-Roide	47.3783	6.77992	F. Michling
Arabidopsis arenosa subsp. borbasii	4		343	5522	HEID s.n.		x										FRA; Franche-Comté; Pont-de-Roide	47.3783	6.77992	F. Michling
Arabidopsis arenosa subsp. borbasii		Cardaminopsis arenosa (L.) Hay.	344	Card0216	LI 164027					7	DQ313500	126	DQ528999	112	M		AUT; Tyrol; Inntal: between Buch-Stans and Jenbach, Tratzberger Felder	47.3833	11.7478	M. Mann	1994-07-27
Arabidopsis arenosa subsp. borbasii	4	Cardaminopsis arenosa	345	1975_2037	W / 1975-2037					36	FJ477685	159	FJ477706	236	AX		AUT; Vorarlberg; Bezau, Bezegg, shady limestone rocks	47.3904	9.9068	A. Polatschek
Arabidopsis arenosa subsp. borbasii		Cardaminopsis arenosa	346	820	ZT			71	DQ528931								AUT; Styria; at ridge Plannerkot - Plannerseekarspitze, S of Liezen	47.4144	14.2144
Arabidopsis arenosa subsp. borbasii		Cardaminopsis arenosa	347	319	ZT			67	DQ528927	2	DQ313495						CHE; Aargau; Staffelegg: near Küttigen	47.4167	8.0417	O. Buser	26.05.1878
Arabidopsis arenosa subsp. borbasii		Cardaminopsis arenosa	348	Card0218	LI 150914			71	DQ528931			136	DQ529010				AUT; Salzburg; Pongau, Salzachtal: N Bischofshofen, SSE Werfen, near confluence of Fritzbach Stream and Salzach River	47.4386	13.2103	H. Wittmann	1994-04-27
Arabidopsis arenosa subsp. borbasii	4	Cardaminopsis	349	1977_10199	W / 1977-10199					2	DQ313495	1	DQ528961	8	A		AUT; Tyrol; Kitzbüheler Alpen: Wörgler Bach Tal, Wildschönau, S Hemmersberg	47.457	12.0738	A. Polatschek	1977-05-18
Arabidopsis arenosa subsp. borbasii	4	Arabidopsis arenosa (L.) Lawalree	350	201_01	HEID 503821		x										AUT; Styria, Bruck an der Mur, Tragöß, street from Eisenerz to Tragöß	47.5092	15.0569	N. Hohmann	2011-08-16
Arabidopsis arenosa subsp. borbasii	4	Arabidopsis arenosa (L.) Lawalree	350	201_02	HEID 503822		x										AUT; Styria, Bruck an der Mur, Tragöß, street from Eisenerz to Tragöß	47.5092	15.0569	N. Hohmann	2011-08-16
Arabidopsis arenosa subsp. borbasii	4	Arabidopsis arenosa (L.) Lawalree	350	201_03	HEID 503823		x										AUT; Styria, Bruck an der Mur, Tragöß, street from Eisenerz to Tragöß	47.5092	15.0569	N. Hohmann	2011-08-16
Arabidopsis arenosa subsp. borbasii	4	Arabidopsis arenosa (L.) Lawalree	350	201_04	HEID 503824		x										AUT; Styria, Bruck an der Mur, Tragöß, street from Eisenerz to Tragöß	47.5092	15.0569	N. Hohmann	2011-08-16
Arabidopsis arenosa subsp. borbasii	4	Arabidopsis arenosa (L.) Lawalree	350	201_05	HEID 503825		x										AUT; Styria, Bruck an der Mur, Tragöß, street from Eisenerz to Tragöß	47.5092	15.0569	N. Hohmann	2011-08-16
Arabidopsis arenosa subsp. borbasii	4	Arabidopsis arenosa (L.) Lawalree	350	201_06	HEID 503826		x										AUT; Styria, Bruck an der Mur, Tragöß, street from Eisenerz to Tragöß	47.5092	15.0569	N. Hohmann	2011-08-16
Arabidopsis arenosa subsp. borbasii	4	Arabidopsis arenosa (L.) Lawalree	350	201_07	HEID 503827		x										AUT; Styria, Bruck an der Mur, Tragöß, street from Eisenerz to Tragöß	47.5092	15.0569	N. Hohmann	2011-08-16
Arabidopsis arenosa subsp. borbasii	4	Arabidopsis arenosa (L.) Lawalree	350	201_08	HEID 503828		x										AUT; Styria, Bruck an der Mur, Tragöß, street from Eisenerz to Tragöß	47.5092	15.0569	N. Hohmann	2011-08-16
Arabidopsis arenosa subsp. borbasii	4	Arabidopsis arenosa (L.) Lawalree	350	201_09	HEID 503829		x										AUT; Styria, Bruck an der Mur, Tragöß, street from Eisenerz to Tragöß	47.5092	15.0569	N. Hohmann	2011-08-16
Arabidopsis arenosa subsp. borbasii	4	Arabidopsis arenosa (L.) Lawalree	350	201_10	HEID 503830		x										AUT; Styria, Bruck an der Mur, Tragöß, street from Eisenerz to Tragöß	47.5092	15.0569	N. Hohmann	2011-08-16
Arabidopsis arenosa subsp. borbasii	4	Arabidopsis arenosa (L.) Lawalree	350	201_11	HEID 503831		x										AUT; Styria, Bruck an der Mur, Tragöß, street from Eisenerz to Tragöß	47.5092	15.0569	N. Hohmann	2011-08-16
Arabidopsis arenosa subsp. borbasii	4	Arabidopsis arenosa (L.) Lawalree	350	201_12	HEID 503832		x										AUT; Styria, Bruck an der Mur, Tragöß, street from Eisenerz to Tragöß	47.5092	15.0569	N. Hohmann	2011-08-16
Arabidopsis arenosa subsp. borbasii	4	Arabidopsis arenosa (L.) Lawalree	350	201_13	HEID 503833		x										AUT; Styria, Bruck an der Mur, Tragöß, street from Eisenerz to Tragöß	47.5092	15.0569	N. Hohmann	2011-08-16
Arabidopsis arenosa subsp. borbasii	4	Arabidopsis arenosa (L.) Lawalree	350	201_14	HEID 503834		x										AUT; Styria, Bruck an der Mur, Tragöß, street from Eisenerz to Tragöß	47.5092	15.0569	N. Hohmann	2011-08-16
Arabidopsis arenosa subsp. borbasii		Cardaminopsis halleri (L.) Hay.	351	Card0186	LI 876189			71	DQ528931	2	DQ313495	82	DQ529078	41	A		AUT; Styria; Rottenmann, Strechau castle	47.5289	14.3181	Dr. Mitterd.	1986-05-18
Arabidopsis arenosa subsp. borbasii		Cardaminopsis arenosa (L.) Hay.	352	Card0212	LI 115565			71	DQ528931	6	DQ313499	61	DQ529057	91	B		AUT; Styria; Hochschwabregion: Tragöß, Grüner See, near lakeside	47.5333	15.05	H. Melzer	1974-08-17
Arabidopsis arenosa subsp. borbasii		Cardaminopsis arenosa (L.) Hay.	353	Card0396	W / 1996-3002					2	DQ313495	8	DQ528968	33	A		AUT; Tyrol; Außerfern, Vilstal: railway station Vils	47.5333	10.6333	E. Dörr	1989-05-08
Arabidopsis arenosa subsp. borbasii	4	Arabidopsis arenosa (L.) Lawalree	354	181_01	HEID 408762		x										AUT; Styria; Bruck an der Mur; Tragöß, Oberort, Haringgraben, Marienklamm	47.5411	15.0889	N. Hohmann	2011-05-30
Arabidopsis arenosa subsp. borbasii	4	Arabidopsis arenosa (L.) Lawalree	354	181_02	HEID 408763		x										AUT; Styria; Bruck an der Mur; Tragöß, Oberort, Haringgraben, Marienklamm	47.5411	15.0889	N. Hohmann	2011-05-30
Arabidopsis arenosa subsp. borbasii	4	Arabidopsis arenosa (L.) Lawalree	354	181_03	HEID 408764		x										AUT; Styria; Bruck an der Mur; Tragöß, Oberort, Haringgraben, Marienklamm	47.5411	15.0889	N. Hohmann	2011-05-30
Arabidopsis arenosa subsp. borbasii	4		355	202_02	HEID s.n.		x										AUT; Styria, Bruck an der Mur, Tragöß, Grüner See	47.5415	15.0536	N. Hohmann	2011-08-16
Arabidopsis arenosa subsp. borbasii	4		355	202_06	HEID s.n.		x										AUT; Styria, Bruck an der Mur, Tragöß, Grüner See	47.5415	15.0536	N. Hohmann	2011-08-16
Arabidopsis arenosa subsp. borbasii	4		355	202_07	HEID s.n.		x										AUT; Styria, Bruck an der Mur, Tragöß, Grüner See	47.5415	15.0536	N. Hohmann	2011-08-16
Arabidopsis arenosa subsp. borbasii	4		355	202_08	HEID s.n.		x										AUT; Styria, Bruck an der Mur, Tragöß, Grüner See	47.5415	15.0536	N. Hohmann	2011-08-16
Arabidopsis arenosa subsp. borbasii	4		355	202_09	HEID s.n.		x										AUT; Styria, Bruck an der Mur, Tragöß, Grüner See	47.5415	15.0536	N. Hohmann	2011-08-16
Arabidopsis arenosa subsp. borbasii	4		355	202_10	HEID s.n.		x										AUT; Styria, Bruck an der Mur, Tragöß, Grüner See	47.5415	15.0536	N. Hohmann	2011-08-16
Arabidopsis arenosa subsp. borbasii	4		355	202_11	HEID s.n.		x										AUT; Styria, Bruck an der Mur, Tragöß, Grüner See	47.5415	15.0536	N. Hohmann	2011-08-16
Arabidopsis arenosa subsp. borbasii	4		355	202_12	HEID s.n.		x										AUT; Styria, Bruck an der Mur, Tragöß, Grüner See	47.5415	15.0536	N. Hohmann	2011-08-16
Arabidopsis arenosa subsp. borbasii	4		355	202_13	HEID s.n.		x										AUT; Styria, Bruck an der Mur, Tragöß, Grüner See	47.5415	15.0536	N. Hohmann	2011-08-16
Arabidopsis arenosa subsp. borbasii	4	Arabidopsis arenosa (L.) Lawalree	355	202_14	HEID 503835		x										AUT; Styria, Bruck an der Mur, Tragöß, Grüner See	47.5415	15.0536	N. Hohmann	2011-08-16
Arabidopsis arenosa subsp. borbasii	4	Arabidopsis arenosa (L.) Lawalree	356	180_01	HEID 408758		x										AUT; Styria; Bruck an der Mur; Tragöß, Oberort, Haringgraben, Marienklamm	47.5426	15.092	N. Hohmann	2011-05-30
Arabidopsis arenosa subsp. borbasii	4	Arabidopsis arenosa (L.) Lawalree	356	180_02	HEID 408759		x										AUT; Styria; Bruck an der Mur; Tragöß, Oberort, Haringgraben, Marienklamm	47.5426	15.092	N. Hohmann	2011-05-30
Arabidopsis arenosa subsp. borbasii	4	Arabidopsis arenosa (L.) Lawalree	356	180_03	HEID 408760		x										AUT; Styria; Bruck an der Mur; Tragöß, Oberort, Haringgraben, Marienklamm	47.5426	15.092	N. Hohmann	2011-05-30
Arabidopsis arenosa subsp. borbasii	4	Arabidopsis arenosa (L.) Lawalree	356	180_04	HEID 408761		x										AUT; Styria; Bruck an der Mur; Tragöß, Oberort, Haringgraben, Marienklamm	47.5426	15.092	N. Hohmann	2011-05-30
Arabidopsis arenosa subsp. borbasii	4	Arabidopsis arenosa (L.) Lawalree	356	180_06	HEID 408700		x										AUT; Styria; Bruck an der Mur; Tragöß, Oberort, Haringgraben, Marienklamm	47.5426	15.092	N. Hohmann	2011-05-30
Arabidopsis arenosa subsp. borbasii	4	Arabidopsis arenosa (L.) Lawalree	356	180_07	HEID 408701		x										AUT; Styria; Bruck an der Mur; Tragöß, Oberort, Haringgraben, Marienklamm	47.5426	15.092	N. Hohmann	2011-05-30
Arabidopsis arenosa subsp. borbasii	4		356	180_08	HEID s.n.		x										AUT; Styria; Bruck an der Mur; Tragöß, Oberort, Haringgraben, Marienklamm	47.5426	15.092	N. Hohmann	2011-05-30
Arabidopsis arenosa subsp. borbasii	4	Arabidopsis arenosa (L.) Lawalree	357	200_01	HEID 503819		x										AUT; Styria; Leoben, Eisenerz	47.5488	14.9022	N. Hohmann	2011-08-16
Arabidopsis arenosa subsp. borbasii	4	Arabidopsis arenosa (L.) Lawalree	357	200_02	HEID 503820		x										AUT; Styria; Leoben, Eisenerz	47.5488	14.9022	N. Hohmann	2011-08-16
Arabidopsis arenosa subsp. borbasii	4		357	200_03	HEID s.n.		x										AUT; Styria; Leoben, Eisenerz	47.5488	14.9022	N. Hohmann	2011-08-16
Arabidopsis arenosa subsp. borbasii	4		357	200_04	HEID s.n.		x										AUT; Styria; Leoben, Eisenerz	47.5488	14.9022	N. Hohmann	2011-08-16
Arabidopsis arenosa subsp. borbasii	4		357	200_05	HEID s.n.		x										AUT; Styria; Leoben, Eisenerz	47.5488	14.9022	N. Hohmann	2011-08-16
Arabidopsis arenosa subsp. borbasii		Cardaminopsis	358	1988_8004	W / 1988-8004					2	DQ313495	91	DQ529087	136	A		AUT; Upper Austria; Obertraun, railway gravel	47.5578	13.7042	A. Polatschek	1985-06-11
Arabidopsis arenosa subsp. borbasii		Cardaminopsis arenosa (L.) Hay.	359	Card0195	LI 1366/73					2	DQ313495	3	DQ528963	17	A		AUT; Upper Austria; Salzkammergut: near Koppenbrüllerhöhle, rocky batter along trail and crevice	47.5711	13.7208	H. Melzer	1969-07-15
Arabidopsis arenosa subsp. borbasii		Cardaminopsis arenosa (L.) Hayek.	360	Ca04	HEID 591563			92	DQ528952	6	DQ313499	9	DQ528969	96	B		AUT; Styria; Gesäuse: Enns, Gstatterboden	47.5833	14.6333	M. Koch	2002-05-01
Arabidopsis arenosa subsp. borbasii		Cardaminopsis arenosa (L.) Hayek.	361	Ca06	HEID 591565			71	DQ528931	6	DQ313499	11	DQ528981	77	B		AUT; Styria; S Hochschwab, embankment at "Sachwald" (between Bodenbauer Inn and Häuselalm)	47.5833	15.0833	B. Klug	2002-06-09
Arabidopsis arenosa subsp. borbasii		Arabis hispida Myg.	362	Card0171	LI			72	DQ528932	2	DQ313495	1	DQ528961	8	A		AUT; Styria; Ennstal	47.5833	14.6167	Wohack	1963-09-16
Arabidopsis arenosa subsp. borbasii		Cardaminopsis arenosa (L.) Hay.	363	Card0209	LI 115549			99	DQ528959	25	what is this?	19	DQ529016	133	C	was F before	AUT; Styria; Mürztaler Alpen: Veitsch, Sattlerkogel	47.5833	15.4667	H. Melzer	1967-11-19
Arabidopsis arenosa subsp. borbasii		Cardaminopsis arenosa (L.) Hayek.	364	Ca08	HEID 591568			71	DQ528931	6	DQ313499	9	DQ528969	96	B		AUT; Styria; Gesäuse: S Gstatterstein	47.595	14.6636	M. Koch	2002-05-30
Arabidopsis arenosa subsp. borbasii	4	Cardaminopsis arenosa	365	1965_20015	W / 1965-20015					2	DQ313495	136	DQ529010	210	AU		AUT; Styria; Gesäuse: along trail from Gstatterboden to Ennstaler Hütte	47.6121	14.646	A. Polatschek
Arabidopsis arenosa subsp. borbasii	4	Arabidopsis arenosa (L.) Lawalree	366	217_01	HEID 408983		x										AUT; Styria; Bruck an der Mur; Aflenzer Staritzen, Steirischer Seebergsattel, Aufstieg über "Dr. Ludwig Wagner Steig" zum Seeleiten; Wanderweg, Kiefernwald, Hochalm	47.6253	15.2825	Marcus Koch	2012-06-27
Arabidopsis arenosa subsp. borbasii	4	Arabidopsis arenosa (L.) Lawalree	366	217_02	HEID 408983		x										AUT; Styria; Bruck an der Mur; Aflenzer Staritzen, Steirischer Seebergsattel, Aufstieg über "Dr. Ludwig Wagner Steig" zum Seeleiten; Wanderweg, Kiefernwald, Hochalm	47.6253	15.2825	Marcus Koch	2012-06-27
Arabidopsis arenosa subsp. borbasii		Cardaminopsis arenosa	367	1971_17021	W / 1971-17021					35	FJ477684	3	DQ528963	235	AW		AUT; Styria; Salzkammergut: Loser, slope towards Grundlsee	47.6313	13.8636	H. Melzer	1969-07-16
Arabidopsis arenosa subsp. borbasii		Cardaminopsis arenosa (L.) Hay.	368	Card0042	LI C337305			70	DQ528930	6	DQ313499	11	DQ528981	77	B		AUT; Upper Austria; Bad Goisern, Gschwandt	47.6319	13.6222	G. Kleesadl U209	1997-07-26
Arabidopsis arenosa subsp. borbasii	4	Cardaminopsis	369	1978_19847	W / 1978-19847					4	DQ313497	119	DQ528991	67	E		AUT; Styria; Hohe Veitsch, summit	47.6464	15.4049	F. Ehrendorfer	1973-07-15
Arabidopsis arenosa subsp. borbasii		Cardaminopsis arenosa	370	Card0054	LI 284332			71	DQ528931	2	DQ313495	1	DQ528961	8	A		AUT; Salzburg; Tennengau, Salzachtal: SSE Hallein, SW Vigaun, W Tauglmauth Inn, at confluence of Taugl River and Salzach River	47.65	13.1167	D. & H. Wittmann	1997-05-03
Arabidopsis arenosa subsp. borbasii		Cardaminopsis arenosa	371	Card0282	HEID / 591549					4	DQ313497	46	DQ529043	61	E		AUT; Styria; Salzachtal: ~1.5 km SW Weichselboden	47.65	15.15	M. Koch	2003-07-02
Arabidopsis arenosa subsp. borbasii		Cardaminopsis arenosa (L.) Hayek.	372	Ca18	HEID 590367			65	DQ528925	6	DQ313499	11	DQ528981	77	B		AUT; Styria; Schneealpe: from Lichtenbach	47.6667	15.6	M. Koch
Arabidopsis arenosa subsp. borbasii	4	Arabidopsis arenosa (L.) Lawalree	373	185_01	HEID 408783		x										AUT; Styria; Leoben; Hieflau, Gasteiger Randwanderweg, südlich der Salza, am Hof “Kaiserbauer”	47.6714	14.7663	N. Hohmann	2011-05-30
Arabidopsis arenosa subsp. borbasii	4	Arabidopsis arenosa (L.) Lawalree	373	185_02	HEID 408784		x										AUT; Styria; Leoben; Hieflau, Gasteiger Randwanderweg, südlich der Salza, am Hof “Kaiserbauer”	47.6714	14.7663	N. Hohmann	2011-05-30
Arabidopsis arenosa subsp. borbasii	4	Arabidopsis arenosa (L.) Lawalree	373	185_03	HEID 408785		x										AUT; Styria; Leoben; Hieflau, Gasteiger Randwanderweg, südlich der Salza, am Hof “Kaiserbauer”	47.6714	14.7663	N. Hohmann	2011-05-30
Arabidopsis arenosa subsp. borbasii	4	Arabidopsis arenosa (L.) Lawalree	373	185_04	HEID 408786		x										AUT; Styria; Leoben; Hieflau, Gasteiger Randwanderweg, südlich der Salza, am Hof “Kaiserbauer”	47.6714	14.7663	N. Hohmann	2011-05-30
Arabidopsis arenosa subsp. borbasii	4	Arabidopsis arenosa (L.) Lawalree	373	185_05	HEID 408787		x										AUT; Styria; Leoben; Hieflau, Gasteiger Randwanderweg, südlich der Salza, am Hof “Kaiserbauer”	47.6714	14.7663	N. Hohmann	2011-05-30
Arabidopsis arenosa subsp. borbasii	4	Arabidopsis arenosa (L.) Lawalree	373	185_06	HEID 408788		x										AUT; Styria; Leoben; Hieflau, Gasteiger Randwanderweg, südlich der Salza, am Hof “Kaiserbauer”	47.6714	14.7663	N. Hohmann	2011-05-30
Arabidopsis arenosa subsp. borbasii	4	Arabidopsis arenosa (L.) Lawalree	373	185_07	HEID 408789		x										AUT; Styria; Leoben; Hieflau, Gasteiger Randwanderweg, südlich der Salza, am Hof “Kaiserbauer”	47.6714	14.7663	N. Hohmann	2011-05-30
Arabidopsis arenosa subsp. borbasii	4	Arabidopsis arenosa (L.) Lawalree	373	185_08	HEID 408790		x										AUT; Styria; Leoben; Hieflau, Gasteiger Randwanderweg, südlich der Salza, am Hof “Kaiserbauer”	47.6714	14.7663	N. Hohmann	2011-05-30
Arabidopsis arenosa subsp. borbasii	4	Arabidopsis arenosa (L.) Lawalree	373	185_09	HEID 408791		x										AUT; Styria; Leoben; Hieflau, Gasteiger Randwanderweg, südlich der Salza, am Hof “Kaiserbauer”	47.6714	14.7663	N. Hohmann	2011-05-30
Arabidopsis arenosa subsp. borbasii	4	Arabidopsis arenosa (L.) Lawalree	373	185_10	HEID 408792		x										AUT; Styria; Leoben; Hieflau, Gasteiger Randwanderweg, südlich der Salza, am Hof “Kaiserbauer”	47.6714	14.7663	N. Hohmann	2011-05-30
Arabidopsis arenosa subsp. borbasii	4	Arabidopsis arenosa (L.) Lawalree	373	185_11	HEID 408793		x										AUT; Styria; Leoben; Hieflau, Gasteiger Randwanderweg, südlich der Salza, am Hof “Kaiserbauer”	47.6714	14.7663	N. Hohmann	2011-05-30
Arabidopsis arenosa subsp. borbasii	4	Arabidopsis arenosa (L.) Lawalree	373	185_12	HEID 408794		x										AUT; Styria; Leoben; Hieflau, Gasteiger Randwanderweg, südlich der Salza, am Hof “Kaiserbauer”	47.6714	14.7663	N. Hohmann	2011-05-30
Arabidopsis arenosa subsp. borbasii	4	Arabidopsis arenosa (L.) Lawalree	373	185_13	HEID 408795		x										AUT; Styria; Leoben; Hieflau, Gasteiger Randwanderweg, südlich der Salza, am Hof “Kaiserbauer”	47.6714	14.7663	N. Hohmann	2011-05-30
Arabidopsis arenosa subsp. borbasii	4	Arabidopsis arenosa (L.) Lawalree	374	193_01	HEID 408868		x										AUT; Styria; Mürzzuschlag; Mürzsteg, Dobrein	47.672	15.4762	N. Hohmann	2011-05-29
Arabidopsis arenosa subsp. borbasii	4	Arabidopsis arenosa (L.) Lawalree	374	193_03	HEID 408870		x										AUT; Styria; Mürzzuschlag; Mürzsteg, Dobrein	47.672	15.4762	N. Hohmann	2011-05-29
Arabidopsis arenosa subsp. borbasii	4	Arabidopsis arenosa (L.) Lawalree	374	193_04	HEID 408871		x										AUT; Styria; Mürzzuschlag; Mürzsteg, Dobrein	47.672	15.4762	N. Hohmann	2011-05-29
Arabidopsis arenosa subsp. borbasii	4	Arabidopsis arenosa (L.) Lawalree	374	193_05	HEID 408872		x										AUT; Styria; Mürzzuschlag; Mürzsteg, Dobrein	47.672	15.4762	N. Hohmann	2011-05-29
Arabidopsis arenosa subsp. borbasii	4	Arabidopsis arenosa (L.) Lawalree	374	193_06	HEID 408873		x										AUT; Styria; Mürzzuschlag; Mürzsteg, Dobrein	47.672	15.4762	N. Hohmann	2011-05-29
Arabidopsis arenosa subsp. borbasii	4	Arabidopsis arenosa (L.) Lawalree	374	193_07	HEID 408874		x										AUT; Styria; Mürzzuschlag; Mürzsteg, Dobrein	47.672	15.4762	N. Hohmann	2011-05-29
Arabidopsis arenosa subsp. borbasii		Cardaminopsis arenosa	375	813	ZT			95	DQ528955								AUT; Lower Austria; Gloggnitz	47.6736	15.9353	K. Richter	02.07.1888
Arabidopsis arenosa subsp. borbasii	4	Arabidopsis arenosa (L.) Lawalree	376	178_01	HEID 408741		x										AUT; Styria; Mürzzuschlag; Quellgebiet Karlsgraben, Siebenquellen	47.6813	15.5629	N. Hohmann	2011-05-29
Arabidopsis arenosa subsp. borbasii	4	Arabidopsis arenosa (L.) Lawalree	376	178_02	HEID 408742		x										AUT; Styria; Mürzzuschlag; Quellgebiet Karlsgraben, Siebenquellen	47.6813	15.5629	N. Hohmann	2011-05-29
Arabidopsis arenosa subsp. borbasii	4	Arabidopsis arenosa (L.) Lawalree	376	178_03	HEID 408743		x										AUT; Styria; Mürzzuschlag; Quellgebiet Karlsgraben, Siebenquellen	47.6813	15.5629	N. Hohmann	2011-05-29
Arabidopsis arenosa subsp. borbasii	4	Arabidopsis arenosa (L.) Lawalree	376	178_04	HEID 408744		x										AUT; Styria; Mürzzuschlag; Quellgebiet Karlsgraben, Siebenquellen	47.6813	15.5629	N. Hohmann	2011-05-29
Arabidopsis arenosa subsp. borbasii	4	Arabidopsis arenosa (L.) Lawalree	376	178_06	HEID 408746		x										AUT; Styria; Mürzzuschlag; Quellgebiet Karlsgraben, Siebenquellen	47.6813	15.5629	N. Hohmann	2011-05-29
Arabidopsis arenosa subsp. borbasii	4	Arabidopsis arenosa (L.) Lawalree	376	178_07	HEID 408747		x										AUT; Styria; Mürzzuschlag; Quellgebiet Karlsgraben, Siebenquellen	47.6813	15.5629	N. Hohmann	2011-05-29
Arabidopsis arenosa subsp. borbasii	4	Arabidopsis arenosa (L.) Lawalree	376	178_08	HEID 408748		x										AUT; Styria; Mürzzuschlag; Quellgebiet Karlsgraben, Siebenquellen	47.6813	15.5629	N. Hohmann	2011-05-29
Arabidopsis arenosa subsp. borbasii	4	Arabidopsis arenosa (L.) Lawalree	376	178_09	HEID 408749		x										AUT; Styria; Mürzzuschlag; Quellgebiet Karlsgraben, Siebenquellen	47.6813	15.5629	N. Hohmann	2011-05-29
Arabidopsis arenosa subsp. borbasii	4	Arabidopsis arenosa (L.) Lawalree	376	178_10	HEID 408750		x										AUT; Styria; Mürzzuschlag; Quellgebiet Karlsgraben, Siebenquellen	47.6813	15.5629	N. Hohmann	2011-05-29
Arabidopsis arenosa subsp. borbasii	4	Arabidopsis arenosa (L.) Lawalree	376	178_11	HEID 408751		x										AUT; Styria; Mürzzuschlag; Quellgebiet Karlsgraben, Siebenquellen	47.6813	15.5629	N. Hohmann	2011-05-29
Arabidopsis arenosa subsp. borbasii	4	Arabidopsis arenosa (L.) Lawalree	376	178_12	HEID 408752		x										AUT; Styria; Mürzzuschlag; Quellgebiet Karlsgraben, Siebenquellen	47.6813	15.5629	N. Hohmann	2011-05-29
Arabidopsis arenosa subsp. borbasii	4	Arabidopsis arenosa (L.) Lawalree	376	178_13	HEID 408753		x										AUT; Styria; Mürzzuschlag; Quellgebiet Karlsgraben, Siebenquellen	47.6813	15.5629	N. Hohmann	2011-05-29
Arabidopsis arenosa subsp. borbasii		Cardaminopsis arenosa (L.) Hayek.	377	Ex04_04	HEID 591003					2	DQ313495	7	DQ528967	29	C		AUT; Lower Austria; along street from Reichenau to Semmering, first right turn behind Mayrhofen, view to Rothschild castle, at information board	47.6874	15.8217	M.M. Matschinger & K. Wernisch	2004-05-22
Arabidopsis arenosa subsp. borbasii		Cardaminopsis arenosa (L.) Hay.	378	Card0063	LI 450996			71	DQ528931	2	DQ313495	4	DQ528964	18	A		AUT; Upper Austria; Windischgarsten, railway station	47.7158	14.3267	G. Kleesadl	2001-05-19
Arabidopsis arenosa subsp. borbasii		Cardaminopsis arenosa (L.) Hayek.	379	Ca01	HEID 591560			71	DQ528931	6	DQ313499	98	DQ529094	99	B		AUT; Lower Austria; Hochkar, ski-run, transition to blocky scree	47.7167	14.9	K.-G. Bernhardt & M. Koch	2002-08-26
Arabidopsis arenosa subsp. borbasii		Cardaminopsis arenosa	380	Card0190	LI 872290			80	DQ528940	2	DQ313495	8	DQ528968	33	A		DEU; Bavaria; Berchtesgadener Land: WSW Berchtesgaden, "Soleweg", between Zipfhäusl and Ilsank, near mountain inn above Ilsank	47.7167	12.9	H. Becker	1970-06-05
Arabidopsis arenosa subsp. borbasii		Cardaminopsis arenosa (L.) Hay.	381	Card0219	LI 117354			64	DQ528924	2	DQ313495	8	DQ528968	33	A		DEU; Bavaria; Salzburger Alpen: SW Berchtesgaden, Albauer Kopf	47.717	12.8	H. Melzer	1975-09-14
Arabidopsis arenosa subsp. borbasii	4	Cardaminopsis	382	1980_00254	W / 1980-00254					3	DQ313496	20	DQ529017	57	U		DEU; Bavaria; Berchtesgadener Land: W Bad Reichenhall, northeastern end of Thumsee, northern slope	47.7193	12.828	E. Krendl & F. Krendl	1979-09-20
Arabidopsis arenosa subsp. borbasii		Cardaminopsis arenosa	383	Card0059	LI 427959			71	DQ528931	6	DQ313499	11	DQ528981	77	B		AUT; Lower Austria; Nordöstliche Kalkalpen: Göstlinger Alpen, Hochkar, towards Schmalzmauer	47.7281	14.9392	Melzer	1984-08-05
Arabidopsis arenosa subsp. borbasii	4	Cardaminopsis arenosa (L.) Hay.	384	Card0434	W / 1969-3255					6	DQ313499	105	DQ528976	105	B		AUT; Lower Austria; Schneeberg: along trail from Kaiserbrunn to Knofeleben	47.7333	15.8	A. Polatschek	1966-10-07
Arabidopsis arenosa subsp. borbasii		Cardaminopsis arenosa	385	Card0050	LI 204105			80	DQ528940	2	DQ313495	8	DQ528968	33	A		AUT; Salzburg; Flachgau, S of city Salzburg, N-base of mountain Untersberg, W Grödig, E Fürstenbrunn, surrounding of Rositten Inn (at the old quarry)	47.7333	12.9833	H. Wittmann	1995-06-11
Arabidopsis arenosa subsp. borbasii	4	Cardaminopsis arenosa	386	1984_13779	W / 1984-13779					6	DQ313499	24	DQ529021	227	B		AUT; Upper Austria; SE St. Wolfgang, from Schwarzenbach to Schwarzensee, Wirersteig	47.7399	13.4911	F. Krendl	1983-08-26
Arabidopsis arenosa subsp. borbasii		Cardaminopsis arenosa (L.) Hayek.	387	402159_01	HEID 402159					8	DQ313501	21	DQ529018	116	D		AUT; Lower Austria; Nordöstliche Kalkalpen: 6.5 km WSW Neuhaus (10 km W Mariazell), hunting lodge "Langböden"	47.7666	15.1056	R. Schmickl & M.A. Koch	2005-06-23
Arabidopsis arenosa subsp. borbasii		Cardaminopsis arenosa (L.) Hayek.	387	402159_02	HEID 402159					8	DQ313501	21	DQ529018	116	D		AUT; Lower Austria; Nordöstliche Kalkalpen: 6.5 km WSW Neuhaus (10 km W Mariazell), hunting lodge "Langböden"	47.7666	15.1056	R. Schmickl & M.A. Koch	2005-06-23
Arabidopsis arenosa subsp. borbasii		Cardaminopsis arenosa (L.) Hayek.	387	402159_03	HEID 402159					8	DQ313501	21	DQ529018	116	D		AUT; Lower Austria; Nordöstliche Kalkalpen: 6.5 km WSW Neuhaus (10 km W Mariazell), hunting lodge "Langböden"	47.7666	15.1056	R. Schmickl & M.A. Koch	2005-06-23
Arabidopsis arenosa subsp. borbasii		Cardaminopsis arenosa (L.) Hayek.	387	402159_04	HEID 402159					2	DQ313495	136	DQ529010	210	AU		AUT; Lower Austria; Nordöstliche Kalkalpen: 6.5 km WSW Neuhaus (10 km W Mariazell), hunting lodge "Langböden"	47.7666	15.1056	R. Schmickl & M.A. Koch	2005-06-23
Arabidopsis arenosa subsp. borbasii		Cardaminopsis arenosa (L.) Hayek.	387	402159_05	HEID 402159					2	DQ313495	136	DQ529010	210	AU		AUT; Lower Austria; Nordöstliche Kalkalpen: 6.5 km WSW Neuhaus (10 km W Mariazell), hunting lodge "Langböden"	47.7666	15.1056	R. Schmickl & M.A. Koch	2005-06-23
Arabidopsis arenosa subsp. borbasii	4	Cardaminopsis arenosa (L.) Hayek.	387	402159_07	HEID 402159					8	DQ313501	21	DQ529018	116	D		AUT; Lower Austria; Nordöstliche Kalkalpen: 6.5 km WSW Neuhaus (10 km W Mariazell), hunting lodge "Langböden"	47.7666	15.1056	R. Schmickl & M.A. Koch	2005-06-23
Arabidopsis arenosa subsp. borbasii	4	Cardaminopsis arenosa (L.) Hayek.	387	402159_08	HEID 402159					2	DQ313495	136	DQ529010	210	AU		AUT; Lower Austria; Nordöstliche Kalkalpen: 6.5 km WSW Neuhaus (10 km W Mariazell), hunting lodge "Langböden"	47.7666	15.1056	R. Schmickl & M.A. Koch	2005-06-23
Arabidopsis arenosa subsp. borbasii		Cardaminopsis arenosa	388	Card0036	LI 331543			80	DQ528940	4	DQ313497	22	DQ529019	56	I		AUT; Upper Austria; Totes Gebirge: Moosau NE of the Offensee	47.7667	13.8833	Franz Grims	1998-04-27
Arabidopsis arenosa subsp. borbasii		Cardaminopsis arenosa	389	Card0220	LI 176412			81	DQ528941	2	DQ313495	8	DQ528968	33	A		AUT; Salzburg; Flachgau: Hammerauer Moor	47.7667	13.0072	S. Ellmautaler	1994-08-30
Arabidopsis arenosa subsp. borbasii		Cardaminopsis arenosa (L.) Hayek.	390	97_03	HEID 591465			71	DQ528931	6	DQ313499	43	DQ529040	83	B		AUT; Lower Austria; W Mariazell, S Neuhaus, Faltbach	47.7834	15.1874	M.M. Matschinger & K. Wernisch	2004-06-19
Arabidopsis arenosa subsp. borbasii		Cardaminopsis arenosa (L.) Hayek.	390	97_07	HEID 591465					6	DQ313499	61	DQ529057	91	B		AUT; Lower Austria; W Mariazell, S Neuhaus, Faltbach	47.7834	15.1874	M.M. Matschinger & K. Wernisch	2004-06-19
Arabidopsis arenosa subsp. borbasii	4	Arabidopsis arenosa (L.) Lawalree	391	194_01	HEID 503754		x										AUT; Lower Austria; Scheibbs, Gaming; Faltlbach S Neuhaus;	47.7853	15.1787	N. Hohmann	2011-08-14
Arabidopsis arenosa subsp. borbasii	4	Arabidopsis arenosa (L.) Lawalree	391	194_03	HEID 503756		x										AUT; Lower Austria; Scheibbs, Gaming; Faltlbach S Neuhaus;	47.7853	15.1787	N. Hohmann	2011-08-14
Arabidopsis arenosa subsp. borbasii	4	Arabidopsis arenosa (L.) Lawalree	391	194_04	HEID 503757		x										AUT; Lower Austria; Scheibbs, Gaming; Faltlbach S Neuhaus;	47.7853	15.1787	N. Hohmann	2011-08-14
Arabidopsis arenosa subsp. borbasii	4	Arabidopsis arenosa (L.) Lawalree	391	194_05	HEID 503758		x										AUT; Lower Austria; Scheibbs, Gaming; Faltlbach S Neuhaus;	47.7853	15.1787	N. Hohmann	2011-08-14
Arabidopsis arenosa subsp. borbasii	4	Arabidopsis arenosa (L.) Lawalree	391	194_06	HEID 503759		x										AUT; Lower Austria; Scheibbs, Gaming; Faltlbach S Neuhaus;	47.7853	15.1787	N. Hohmann	2011-08-14
Arabidopsis arenosa subsp. borbasii	4	Arabidopsis arenosa (L.) Lawalree	391	194_07	HEID 503760		x										AUT; Lower Austria; Scheibbs, Gaming; Faltlbach S Neuhaus;	47.7853	15.1787	N. Hohmann	2011-08-14
Arabidopsis arenosa subsp. borbasii	4	Arabidopsis arenosa (L.) Lawalree	391	194_08	HEID 503761		x										AUT; Lower Austria; Scheibbs, Gaming; Faltlbach S Neuhaus;	47.7853	15.1787	N. Hohmann	2011-08-14
Arabidopsis arenosa subsp. borbasii	4	Cardaminopsis arenosa (L.) Hayek.	392	402140_01	HEID 402140		x			8	DQ313501	21	DQ529018	116	D		AUT; Styria; Nordöstliche Kalkalpen: 4 km NE Mariazell, Rechengraben, near bridge to "Wuchtelwirtin" Inn	47.7918	15.3528	R. Schmickl & M.A. Koch	2005-06-21	0.24 (8.12)	Raphanus	fresh
Arabidopsis arenosa subsp. borbasii	4	Cardaminopsis arenosa (L.) Hayek.	392	402140_02	HEID 402140		x			4	DQ313497	119	DQ528991	67	E		AUT; Styria; Nordöstliche Kalkalpen: 4 km NE Mariazell, Rechengraben, near bridge to "Wuchtelwirtin" Inn	47.7918	15.3528	R. Schmickl & M.A. Koch	2005-06-21	0.23 (11.53)	Raphanus	fresh
Arabidopsis arenosa subsp. borbasii	4	Cardaminopsis arenosa (L.) Hayek.	392	402140_03	HEID 402140		x			8	DQ313501	21	DQ529018	116	D		AUT; Styria; Nordöstliche Kalkalpen: 4 km NE Mariazell, Rechengraben, near bridge to "Wuchtelwirtin" Inn	47.7918	15.3528	R. Schmickl & M.A. Koch	2005-06-21	0.23 (10.63)	Raphanus	fresh
Arabidopsis arenosa subsp. borbasii	4	Cardaminopsis arenosa (L.) Hayek.	392	402140_04	HEID 402140		x			2	DQ313495	174	FJ477720	223	AU		AUT; Styria; Nordöstliche Kalkalpen: 4 km NE Mariazell, Rechengraben, near bridge to "Wuchtelwirtin" Inn	47.7918	15.3528	R. Schmickl & M.A. Koch	2005-06-21	0.24 (7.99)	Raphanus	fresh
Arabidopsis arenosa subsp. borbasii	4	Cardaminopsis arenosa (L.) Hayek.	392	402140_05	HEID 402140		x										AUT; Styria; Nordöstliche Kalkalpen: 4 km NE Mariazell, Rechengraben, near bridge to "Wuchtelwirtin" Inn	47.7918	15.3528	R. Schmickl & M.A. Koch	2005-06-21	0.24 (7.45)	Raphanus	fresh
Arabidopsis arenosa subsp. borbasii	4	Cardaminopsis arenosa (L.) Hayek.	392	402140_06	HEID 402140		x			4	DQ313497	119	DQ528991	67	E		AUT; Styria; Nordöstliche Kalkalpen: 4 km NE Mariazell, Rechengraben, near bridge to "Wuchtelwirtin" Inn	47.7918	15.3528	R. Schmickl & M.A. Koch	2005-06-21	0.24 (9.51)	Raphanus	fresh
Arabidopsis arenosa subsp. borbasii	4	Cardaminopsis arenosa (L.) Hayek.	392	402140_07	HEID 402140		x										AUT; Styria; Nordöstliche Kalkalpen: 4 km NE Mariazell, Rechengraben, near bridge to "Wuchtelwirtin" Inn	47.7918	15.3528	R. Schmickl & M.A. Koch	2005-06-21
Arabidopsis arenosa subsp. borbasii		Cardaminopsis arenosa	393	Card0283	HEID / 591552			71	DQ528931	2	DQ313495	46	DQ529043	21	A	was C before	AUT; Styria; Türnitzer Alpen: ~6.5 km SSE Annaberg, Walstern	47.8	15.3667	M. Koch	2003-06-14
Arabidopsis arenosa subsp. borbasii		Cardaminopsis arenosa	394	Card0321	BM			98	DQ528958	26	DQ313518	9	DQ528969	138	Z		AUT; Lower AUT; Limestone Alps: along trail from Schwarzau im Gebirge to Obersberg	47.8	15.6833	A. Polatschek	1969-05-24
Arabidopsis arenosa subsp. borbasii		Cardaminopsis arenosa	395	1978_13003	W / 1978-13003					2	DQ313495	136	DQ529010	210	AU		AUT; Lower Austria; Nördliche Kalkalpen: ascend to Obersberg from Schwarzau im Gebirge	47.8079	15.6847	A. Polatschek	1969-05-24
Arabidopsis arenosa subsp. borbasii		Cardaminopsis arenosa (L.) Hay. ssp. borbasii (Zapal. em. H Scholz) Pawl	396	Card0194	LI 116011			71	DQ528931			3	DQ528963				AUT; Upper Austria; Höllengebirge: Brennerriesensteig	47.8128	13.5636	W. Till	1979-09-04
Arabidopsis arenosa subsp. borbasii	4	Arabidopsis arenosa (L.) Lawalree	397	199_01	HEID 503800		x										AUT; Lower Austria; Lilienfeld, St. Aegyd am Neuwalde, Ortsteil Kernhof, opposite of "Lagerhaus"	47.8161	15.5425	N. Hohmann	2011-08-15
Arabidopsis arenosa subsp. borbasii	4	Arabidopsis arenosa (L.) Lawalree	397	199_02	HEID 503801		x										AUT; Lower Austria; Lilienfeld, St. Aegyd am Neuwalde, Ortsteil Kernhof, opposite of "Lagerhaus"	47.8161	15.5425	N. Hohmann	2011-08-15
Arabidopsis arenosa subsp. borbasii	4	Arabidopsis arenosa (L.) Lawalree	397	199_03	HEID 503802		x										AUT; Lower Austria; Lilienfeld, St. Aegyd am Neuwalde, Ortsteil Kernhof, opposite of "Lagerhaus"	47.8161	15.5425	N. Hohmann	2011-08-15
Arabidopsis arenosa subsp. borbasii	4	Arabidopsis arenosa (L.) Lawalree	397	199_04	HEID 503803		x										AUT; Lower Austria; Lilienfeld, St. Aegyd am Neuwalde, Ortsteil Kernhof, opposite of "Lagerhaus"	47.8161	15.5425	N. Hohmann	2011-08-15
Arabidopsis arenosa subsp. borbasii	4	Arabidopsis arenosa (L.) Lawalree	397	199_05	HEID 503804		x										AUT; Lower Austria; Lilienfeld, St. Aegyd am Neuwalde, Ortsteil Kernhof, opposite of "Lagerhaus"	47.8161	15.5425	N. Hohmann	2011-08-15
Arabidopsis arenosa subsp. borbasii	4	Arabidopsis arenosa (L.) Lawalree	397	199_06	HEID 503805		x										AUT; Lower Austria; Lilienfeld, St. Aegyd am Neuwalde, Ortsteil Kernhof, opposite of "Lagerhaus"	47.8161	15.5425	N. Hohmann	2011-08-15
Arabidopsis arenosa subsp. borbasii	4	Arabidopsis arenosa (L.) Lawalree	397	199_07	HEID 503806		x										AUT; Lower Austria; Lilienfeld, St. Aegyd am Neuwalde, Ortsteil Kernhof, opposite of "Lagerhaus"	47.8161	15.5425	N. Hohmann	2011-08-15
Arabidopsis arenosa subsp. borbasii	4	Arabidopsis arenosa (L.) Lawalree	397	199_08	HEID 503807		x										AUT; Lower Austria; Lilienfeld, St. Aegyd am Neuwalde, Ortsteil Kernhof, opposite of "Lagerhaus"	47.8161	15.5425	N. Hohmann	2011-08-15
Arabidopsis arenosa subsp. borbasii	4	Arabidopsis arenosa (L.) Lawalree	397	199_09	HEID 503808		x										AUT; Lower Austria; Lilienfeld, St. Aegyd am Neuwalde, Ortsteil Kernhof, opposite of "Lagerhaus"	47.8161	15.5425	N. Hohmann	2011-08-15
Arabidopsis arenosa subsp. borbasii	4	Arabidopsis arenosa (L.) Lawalree	397	199_10	HEID 503809		x										AUT; Lower Austria; Lilienfeld, St. Aegyd am Neuwalde, Ortsteil Kernhof, opposite of "Lagerhaus"	47.8161	15.5425	N. Hohmann	2011-08-15
Arabidopsis arenosa subsp. borbasii	4	Arabidopsis arenosa (L.) Lawalree	397	199_11	HEID 503810		x										AUT; Lower Austria; Lilienfeld, St. Aegyd am Neuwalde, Ortsteil Kernhof, opposite of "Lagerhaus"	47.8161	15.5425	N. Hohmann	2011-08-15
Arabidopsis arenosa subsp. borbasii	4	Arabidopsis arenosa (L.) Lawalree	397	199_12	HEID 503811		x										AUT; Lower Austria; Lilienfeld, St. Aegyd am Neuwalde, Ortsteil Kernhof, opposite of "Lagerhaus"	47.8161	15.5425	N. Hohmann	2011-08-15
Arabidopsis arenosa subsp. borbasii	4	Arabidopsis arenosa (L.) Lawalree	397	199_13	HEID 503812		x										AUT; Lower Austria; Lilienfeld, St. Aegyd am Neuwalde, Ortsteil Kernhof, opposite of "Lagerhaus"	47.8161	15.5425	N. Hohmann	2011-08-15
Arabidopsis arenosa subsp. borbasii	4	Arabidopsis arenosa (L.) Lawalree	397	199_15	HEID 503814		x										AUT; Lower Austria; Lilienfeld, St. Aegyd am Neuwalde, Ortsteil Kernhof, opposite of "Lagerhaus"	47.8161	15.5425	N. Hohmann	2011-08-15
Arabidopsis arenosa subsp. borbasii	4	Arabidopsis arenosa (L.) Lawalree	397	199_16	HEID 503815		x										AUT; Lower Austria; Lilienfeld, St. Aegyd am Neuwalde, Ortsteil Kernhof, opposite of "Lagerhaus"	47.8161	15.5425	N. Hohmann	2011-08-15
Arabidopsis arenosa subsp. borbasii	4	Arabidopsis arenosa (L.) Lawalree	397	199_17	HEID 503816		x										AUT; Lower Austria; Lilienfeld, St. Aegyd am Neuwalde, Ortsteil Kernhof, opposite of "Lagerhaus"	47.8161	15.5425	N. Hohmann	2011-08-15
Arabidopsis arenosa subsp. borbasii	4	Arabidopsis arenosa (L.) Lawalree	397	199_18	HEID 503817		x										AUT; Lower Austria; Lilienfeld, St. Aegyd am Neuwalde, Ortsteil Kernhof, opposite of "Lagerhaus"	47.8161	15.5425	N. Hohmann	2011-08-15
Arabidopsis arenosa subsp. borbasii	4	Arabidopsis arenosa (L.) Lawalree	397	199_19	HEID 503818		x										AUT; Lower Austria; Lilienfeld, St. Aegyd am Neuwalde, Ortsteil Kernhof, opposite of "Lagerhaus"	47.8161	15.5425	N. Hohmann	2011-08-15
Arabidopsis arenosa subsp. borbasii		Cardaminopsis arenosa (L.) Hayek.	398	81_01	HEID 591023			71	DQ528931	6	DQ313499						AUT; Lower Austria; Nordöstliche Kalkalpen: SSW St. Aegyd am Neuwalde, Kernhof, rocky batter opposite depot	47.8162	15.5435	M.M. Matschinger	2004-04-27
Arabidopsis arenosa subsp. borbasii	4		398	81_915142_02	HEID s.n.					6	DQ313499	11	DQ528981	77	B		AUT; Lower Austria; Nordöstliche Kalkalpen: SSW St. Aegyd am Neuwalde, Kernhof, rocky batter opposite depot	47.8162	15.5435	R. Schmickl & M.A. Koch	2006-06-05
Arabidopsis arenosa subsp. borbasii	4		398	81_915142_05	HEID s.n.					6	DQ313499	175	FJ477721	230	B		AUT; Lower Austria; Nordöstliche Kalkalpen: SSW St. Aegyd am Neuwalde, Kernhof, rocky batter opposite depot	47.8162	15.5435	R. Schmickl & M.A. Koch	2006-06-05
Arabidopsis arenosa subsp. borbasii			398	915142_02	HEID s.n.					6	DQ313499	11	DQ528981	77	B		AUT; Lower Austria; NE Limestone Alps: SSW St. Aegyd am Neuwalde, Kernhof, rocks next to street opposite depot	47.8162	15.5435	M. A. Koch & R. Schmickl
Arabidopsis arenosa subsp. borbasii			398	915142_05	HEID s.n.					6	DQ313499	175	FJ477721	230	B		AUT; Lower Austria; NE Limestone Alps: SSW St. Aegyd am Neuwalde, Kernhof, rocks next to street opposite depot	47.8162	15.5435	M. A. Koch & R. Schmickl
Arabidopsis arenosa subsp. borbasii			398	915142_09	HEID s.n.					6	DQ313499	11	DQ528981	77	B		AUT; Lower Austria; NE Limestone Alps: SSW St. Aegyd am Neuwalde, Kernhof, rocks next to street opposite depot	47.8162	15.5435	M. A. Koch & R. Schmickl
Arabidopsis arenosa subsp. borbasii			398	915142_13	HEID s.n.					6	DQ313499	11	DQ528981	77	B		AUT; Lower Austria; NE Limestone Alps: SSW St. Aegyd am Neuwalde, Kernhof, rocks next to street opposite depot	47.8162	15.5435	M. A. Koch & R. Schmickl
Arabidopsis arenosa subsp. borbasii			398	915142_15	HEID s.n.					6	DQ313499	11	DQ528981	77	B		AUT; Lower Austria; NE Limestone Alps: SSW St. Aegyd am Neuwalde, Kernhof, rocks next to street opposite depot	47.8162	15.5435	M. A. Koch & R. Schmickl
Arabidopsis arenosa subsp. borbasii			398	915142_20	HEID s.n.					6	DQ313499	11	DQ528981	77	B		AUT; Lower Austria; NE Limestone Alps: SSW St. Aegyd am Neuwalde, Kernhof, rocks next to street opposite depot	47.8162	15.5435	M. A. Koch & R. Schmickl
Arabidopsis arenosa subsp. borbasii	4	Cardaminopsis arenosa	399	1965_20018	W / 1965-20018					6	DQ313499	158	FJ477705	228	B		AUT; Lower Austria; Lunz, between Mittersee and Obersee	47.8163	15.0834	F. Krendl
Arabidopsis arenosa subsp. borbasii	4	Cardaminopsis	400	1983_08605	W / 1983-08605					6	DQ313499	162	FJ477709	229	B		AUT; Lower Austria; between Lunz am See and Göstling, entrance to Steinbachklamm, brookside	47.8285	15.0023	A. Polatschek	1983-06-26
Arabidopsis arenosa subsp. borbasii	4	Arabidopsis arenosa (L.) Lawalree	401	191_02	HEIID 408694		x										AUT; Lower Austria; Lilienfeld; Mostviertel, between Annaberg and Ulreichsberg (St. Aegyd am Neuwalde), Molterboden	47.8443	15.4066	R. Schmickl	2011-05-29
Arabidopsis arenosa subsp. borbasii	4	Arabidopsis arenosa (L.) Lawalree	401	191_03	HEIID 408695		x										AUT; Lower Austria; Lilienfeld; Mostviertel, between Annaberg and Ulreichsberg (St. Aegyd am Neuwalde), Molterboden	47.8443	15.4066	R. Schmickl	2011-05-29
Arabidopsis arenosa subsp. borbasii	4	Arabidopsis arenosa (L.) Lawalree	401	191_04	HEIID 408696		x										AUT; Lower Austria; Lilienfeld; Mostviertel, between Annaberg and Ulreichsberg (St. Aegyd am Neuwalde), Molterboden	47.8443	15.4066	R. Schmickl	2011-05-29
Arabidopsis arenosa subsp. borbasii	4	Arabidopsis arenosa (L.) Lawalree	401	191_05	HEIID 408697		x										AUT; Lower Austria; Lilienfeld; Mostviertel, between Annaberg and Ulreichsberg (St. Aegyd am Neuwalde), Molterboden	47.8443	15.4066	R. Schmickl	2011-05-29
Arabidopsis arenosa subsp. borbasii	4	Arabidopsis arenosa (L.) Lawalree	401	191_07	HEIID 408699		x										AUT; Lower Austria; Lilienfeld; Mostviertel, between Annaberg and Ulreichsberg (St. Aegyd am Neuwalde), Molterboden	47.8443	15.4066	R. Schmickl	2011-05-29
Arabidopsis arenosa subsp. borbasii	4	Cardaminopsis arenosa (L.) Hayek.	402	402168_02	HEID 402168		x			6	DQ313499	11	DQ528981	77	B		AUT; Lower Austria; Nordöstliche Kalkalpen: Lassinggraben, from rock breakups at ~700 mNN along trail up to "Ötscherhias" Inn	47.8456	15.2696	R. Schmickl & M.A. Koch	2005-06-22
Arabidopsis arenosa subsp. borbasii		Cardaminopsis arenosa (L.) Hayek.	402	402168_03	HEID 402168					6	DQ313499	11	DQ528981	77	B		AUT; Lower Austria; Nordöstliche Kalkalpen: Lassinggraben, from rock breakups at ~700 mNN along trail up to "Ötscherhias" Inn	47.8456	15.2696	R. Schmickl & M.A. Koch	2005-06-22
Arabidopsis arenosa subsp. borbasii		Cardaminopsis arenosa (L.) Hayek.	402	402168_04	HEID 402168					6	DQ313499	11	DQ528981	77	B		AUT; Lower Austria; Nordöstliche Kalkalpen: Lassinggraben, from rock breakups at ~700 mNN along trail up to "Ötscherhias" Inn	47.8456	15.2696	R. Schmickl & M.A. Koch	2005-06-22
Arabidopsis arenosa subsp. borbasii	4	Cardaminopsis arenosa (L.) Hayek.	402	402168_06	HEID 402168		x			6	DQ313499	11	DQ528981	77	B		AUT; Lower Austria; Nordöstliche Kalkalpen: Lassinggraben, from rock breakups at ~700 mNN along trail up to "Ötscherhias" Inn	47.8456	15.2696	R. Schmickl & M.A. Koch	2005-06-22
Arabidopsis arenosa subsp. borbasii	4	Cardaminopsis arenosa (L.) Hayek.	402	402168_07	HEID 402168		x			6	DQ313499	11	DQ528981	77	B		AUT; Lower Austria; Nordöstliche Kalkalpen: Lassinggraben, from rock breakups at ~700 mNN along trail up to "Ötscherhias" Inn	47.8456	15.2696	R. Schmickl & M.A. Koch	2005-06-22
Arabidopsis arenosa subsp. borbasii	4	Cardaminopsis arenosa (L.) Hayek.	402	402168_08	HEID 402168		x			8	DQ313501	21	DQ529018	116	D		AUT; Lower Austria; Nordöstliche Kalkalpen: Lassinggraben, from rock breakups at ~700 mNN along trail up to "Ötscherhias" Inn	47.8456	15.2696	R. Schmickl & M.A. Koch	2005-06-22
Arabidopsis arenosa subsp. borbasii	4	Cardaminopsis arenosa (L.) Hayek.	402	402168_10	HEID 402168		x			6	DQ313499	175	FJ477721	230	B		AUT; Lower Austria; Nordöstliche Kalkalpen: Lassinggraben, from rock breakups at ~700 mNN along trail up to "Ötscherhias" Inn	47.8456	15.2696	R. Schmickl & M.A. Koch	2005-06-22
Arabidopsis arenosa subsp. borbasii	4	Cardaminopsis arenosa (L.) Hayek.	402	402168_12	HEID 402168		x			6	DQ313499	11	DQ528981	77	B		AUT; Lower Austria; Nordöstliche Kalkalpen: Lassinggraben, from rock breakups at ~700 mNN along trail up to "Ötscherhias" Inn	47.8456	15.2696	R. Schmickl & M.A. Koch	2005-06-22
Arabidopsis arenosa subsp. borbasii	4		403	208_01	HEID s.n.		x										AUT; St. Aegyd am Neuwalde, quarry at townsend towards Kernhof	47.8491	15.559
Arabidopsis arenosa subsp. borbasii	4		403	208_02	HEID s.n.		x										AUT; St. Aegyd am Neuwalde, quarry at townsend towards Kernhof	47.8491	15.559
Arabidopsis arenosa subsp. borbasii	4		403	208_03	HEID s.n.		x										AUT; St. Aegyd am Neuwalde, quarry at townsend towards Kernhof	47.8491	15.559
Arabidopsis arenosa subsp. borbasii	4		403	208_04	HEID s.n.		x										AUT; St. Aegyd am Neuwalde, quarry at townsend towards Kernhof	47.8491	15.559
Arabidopsis arenosa subsp. borbasii	4		403	208_05	HEID s.n.		x										AUT; St. Aegyd am Neuwalde, quarry at townsend towards Kernhof	47.8491	15.559
Arabidopsis arenosa subsp. borbasii	4		403	208_06	HEID s.n.		x										AUT; St. Aegyd am Neuwalde, quarry at townsend towards Kernhof	47.8491	15.559
Arabidopsis arenosa subsp. borbasii	4		403	208_07	HEID s.n.		x										AUT; St. Aegyd am Neuwalde, quarry at townsend towards Kernhof	47.8491	15.559
Arabidopsis arenosa subsp. borbasii	4		403	208_08	HEID s.n.		x										AUT; St. Aegyd am Neuwalde, quarry at townsend towards Kernhof	47.8491	15.559
Arabidopsis arenosa subsp. borbasii		Cardaminopsis arenosa (L.) Hayek.	404	Ca26	HEID 590358					2	DQ313495	10	DQ528970	9	A	was B before	AUT; Lower Austria; between Annaberg and Ulreichsberg	47.85	15.3667	M. Koch	1999-05-29
Arabidopsis arenosa subsp. borbasii		Cardaminopsis arenosa	405	Card0281	HEID / 591426			71	DQ528931	4	DQ313497	46	DQ529043	61	E		AUT; Lower Austria; Nordöstliche Kalkalpen: ~1.5 km W Wienerbruck, along trail through Lassinggraben	47.85	15.2833	C. Dobeš	2003-07-02
Arabidopsis arenosa subsp. borbasii	4	Arabidopsis arenosa (L.) Lawalree	406	189_01	HEID 408685		x										AUT; Lower Austria; Lilienfeld; Mostviertel, between Annaberg and Ulreichsberg (St. Aegyd am Neuwalde), Pfarralm	47.8508	15.3899	N. Hohmann	2011-05-29
Arabidopsis arenosa subsp. borbasii	4	Arabidopsis arenosa (L.) Lawalree	406	189_02	HEID 408857		x										AUT; Lower Austria; Lilienfeld; Mostviertel, between Annaberg and Ulreichsberg (St. Aegyd am Neuwalde), Pfarralm	47.8508	15.3899	N. Hohmann	2011-05-29
Arabidopsis arenosa subsp. borbasii	4	Arabidopsis arenosa (L.) Lawalree	406	189_03	HEID 408858		x										AUT; Lower Austria; Lilienfeld; Mostviertel, between Annaberg and Ulreichsberg (St. Aegyd am Neuwalde), Pfarralm	47.8508	15.3899	N. Hohmann	2011-05-29
Arabidopsis arenosa subsp. borbasii	4	Arabidopsis arenosa (L.) Lawalree	406	189_04	HEID 408859		x										AUT; Lower Austria; Lilienfeld; Mostviertel, between Annaberg and Ulreichsberg (St. Aegyd am Neuwalde), Pfarralm	47.8508	15.3899	N. Hohmann	2011-05-29
Arabidopsis arenosa subsp. borbasii	4	Arabidopsis arenosa (L.) Lawalree	406	189_05	HEID 408860		x										AUT; Lower Austria; Lilienfeld; Mostviertel, between Annaberg and Ulreichsberg (St. Aegyd am Neuwalde), Pfarralm	47.8508	15.3899	N. Hohmann	2011-05-29
Arabidopsis arenosa subsp. borbasii	4	Arabidopsis arenosa (L.) Lawalree	406	189_06	HEID 408861		x										AUT; Lower Austria; Lilienfeld; Mostviertel, between Annaberg and Ulreichsberg (St. Aegyd am Neuwalde), Pfarralm	47.8508	15.3899	N. Hohmann	2011-05-29
Arabidopsis arenosa subsp. borbasii	4	Arabidopsis arenosa (L.) Lawalree	407	141_02_AU	HEID 503563		x										AUT; Lower Austria;Mostviertel; St. Aegyd, Bahnhofsgelände	47.8575	15.5783	R. Schmickl, S. Wötzel	2009-06-29
Arabidopsis arenosa subsp. borbasii	4	Arabidopsis arenosa (L.) Lawalree	407	141_03_AU	HEID 503564		x										AUT; Lower Austria;Mostviertel; St. Aegyd, Bahnhofsgelände	47.8575	15.5783	R. Schmickl, S. Wötzel	2009-06-29
Arabidopsis arenosa subsp. borbasii	4	Arabidopsis arenosa (L.) Lawalree	407	141_05_AU	HEID 503566		x										AUT; Lower Austria;Mostviertel; St. Aegyd, Bahnhofsgelände	47.8575	15.5783	R. Schmickl, S. Wötzel	2009-06-29
Arabidopsis arenosa subsp. borbasii		Cardaminopsis arenosa (L.) Hayek.	408	Ca16	HEID 590353			71	DQ528931	6	DQ313499	62	DQ529058	92	B		AUT; Lower AUT; Lassingbachtal: between Annaberg and Ulreichsberg	47.8578	15.3789	M. Koch	1999-08-01
Arabidopsis arenosa subsp. borbasii	4	Cardaminopsis arenosa (L.) Hayek.	409	402192_01	HEID 402192					8	DQ313501	21	DQ529018	116	D		AUT; Lower Austria; Nordöstliche Kalkalpen: Annarotte, 1 km W Annaberg	47.8629	15.3652	R. Schmickl & M.A. Koch	2005-06-22
Arabidopsis arenosa subsp. borbasii	4	Cardaminopsis arenosa (L.) Hayek.	409	402192_02	HEID 402192					2	DQ313495	19	DQ529016	13	C		AUT; Lower Austria; Nordöstliche Kalkalpen: Annarotte, 1 km W Annaberg	47.8629	15.3652	R. Schmickl & M.A. Koch	2005-06-22
Arabidopsis arenosa subsp. borbasii		Cardaminopsis arenosa (L.) Hayek.	409	402192_04	HEID 402192					2	DQ313495	19	DQ529016	13	C		AUT; Lower Austria; Nordöstliche Kalkalpen: Annarotte, 1 km W Annaberg	47.8629	15.3652	R. Schmickl & M.A. Koch	2005-06-22
Arabidopsis arenosa subsp. borbasii		Cardaminopsis arenosa (L.) Hayek.	409	402192_05	HEID 402192					2	DQ313495	19	DQ529016	13	C		AUT; Lower Austria; Nordöstliche Kalkalpen: Annarotte, 1 km W Annaberg	47.8629	15.3652	R. Schmickl & M.A. Koch	2005-06-22
Arabidopsis arenosa subsp. borbasii		Cardaminopsis arenosa (L.) Hayek.	409	402192_07	HEID 402192					2	DQ313495	19	DQ529016	13	C		AUT; Lower Austria; Nordöstliche Kalkalpen: Annarotte, 1 km W Annaberg	47.8629	15.3652	R. Schmickl & M.A. Koch	2005-06-22
Arabidopsis arenosa subsp. borbasii		Cardaminopsis arenosa (L.) Hayek.	409	402192_08	HEID 402192					8	DQ313501	21	DQ529018	116	D		AUT; Lower Austria; Nordöstliche Kalkalpen: Annarotte, 1 km W Annaberg	47.8629	15.3652	R. Schmickl & M.A. Koch	2005-06-22
Arabidopsis arenosa subsp. borbasii		Cardaminopsis arenosa	410	Card0044	LI 358948			71	DQ528931	2	DQ313495	78	DQ529074	37	A		AUT; Upper Austria; valley of river Steyr, ~ 3km WSW Molln, between Leonstein and the power plant Steyr-Durchbruch, S of house Schnitzlhub, surrounding of the power plant Agonitz	47.8667	14.2167	H. Wittmann	1998-05-14
Arabidopsis arenosa subsp. borbasii	4	Cardaminopsis arenosa	411	1981_02718	W / 1981-02718					2	DQ313495	125	DQ528998	209	A		AUT; Upper Austria; Voralpen: W Weyer, bridge over Gaflenz River	47.876	14.6721	E. Krendl & F. Krendl	1980-04-10
Arabidopsis arenosa subsp. borbasii		Cardaminopsis petraea x arenosa	412	84_01	HEID 591021			100	DQ528824	2	DQ313495						AUT; Lower Austria; W Gutenstein, from Kalte Kuchl up to Ochsattel	47.8889	15.6616	M.M. Matschinger	2004-04-27
Arabidopsis arenosa subsp. borbasii		Cardaminopsis arenosa (L.) Hay.	413	Card0431	W / 1964-5940					6	DQ313499	104	DQ528975	104	B		AUT; Lower Austria; Ybbsitz, Wülfatal [?]: Krumpmühle	47.9333	14.8833	K. Ronninger	1919-06-29
Arabidopsis arenosa subsp. borbasii		Arabidopsis arenosa (L.) Lawalree	414	54_01	HEID 590116					2	DQ313495	5	DQ528965	23	A		AUT; Upper Austria; Hausruckviertel: Desselbrunn, Sickinger Leiten	47.9986	13.7378	M.M. Matschinger	2003-05-04
Arabidopsis arenosa subsp. borbasii		Arabidopsis arenosa (L.) Lawalree	414	54_02	HEID 590116					2	DQ313495	5	DQ528965	23	A		AUT; Upper Austria; Hausruckviertel: Desselbrunn, Sickinger Leiten	47.9986	13.7378	M.M. Matschinger	2003-05-04
Arabidopsis arenosa subsp. borbasii		Arabidopsis arenosa (L.) Lawalree	414	54_03	HEID 590117					2	DQ313495	5	DQ528965	23	A		AUT; Upper Austria; Hausruckviertel: Desselbrunn, Sickinger Leiten	47.9986	13.7378	M.M. Matschinger	2003-05-04
Arabidopsis arenosa subsp. borbasii		Arabidopsis arenosa (L.) Lawalree	414	54_04	HEID 590116					2	DQ313495	5	DQ528965	23	A		AUT; Upper Austria; Hausruckviertel: Desselbrunn, Sickinger Leiten	47.9986	13.7378	M.M. Matschinger	2003-05-04
Arabidopsis arenosa subsp. borbasii		Arabidopsis arenosa (L.) Lawalree	414	54_05	HEID 590117					2	DQ313495	4	DQ528964	18	A		AUT; Upper Austria; Hausruckviertel: Desselbrunn, Sickinger Leiten	47.9986	13.7378	M.M. Matschinger	2003-05-04
Arabidopsis arenosa subsp. borbasii		Arabidopsis arenosa (L.) Lawalree	414	54_06	HEID 590116					2	DQ313495	4	DQ528964	18	A		AUT; Upper Austria; Hausruckviertel: Desselbrunn, Sickinger Leiten	47.9986	13.7378	M.M. Matschinger	2003-05-04
Arabidopsis arenosa subsp. borbasii		Arabidopsis arenosa (L.) Lawalree	414	54_07	HEID 590117					2	DQ313495	4	DQ528964	18	A		AUT; Upper Austria; Hausruckviertel: Desselbrunn, Sickinger Leiten	47.9986	13.7378	M.M. Matschinger	2003-05-04
Arabidopsis arenosa subsp. borbasii		Arabidopsis arenosa (L.) Lawalree	414	54_08	HEID 590116					2	DQ313495	4	DQ528964	18	A		AUT; Upper Austria; Hausruckviertel: Desselbrunn, Sickinger Leiten	47.9986	13.7378	M.M. Matschinger	2003-05-04
Arabidopsis arenosa subsp. borbasii		Cardaminopsis arenosa	415	Card0061	LI 462294			80	DQ528940	6	DQ313499	9	DQ528969	96	B		AUT; Upper Austria; Innviertel, Kobernaußerwald: Pöndorf, Bergham, Moos, Rote Lacke, forest road	48.0167	13.35	O. Stöhr	1999-07-10
Arabidopsis arenosa subsp. borbasii		Cardaminopsis arenosa	416	Card0188	LI 150895			71	DQ528931	2	DQ313495	3	DQ528963	17	A		AUT; Upper Austria; 10 km SSE Lambach, ENE Vorchdorf, Almtal, forest along Alm River, between Mühltal and highway bridge	48.0167	13.9364	D. Wittmann & H. Wittmann	1994-04-17
Arabidopsis arenosa subsp. borbasii		Cardaminopsis arenosa (L.) Hay.	417	Card0205	LI 115528			95	DQ528955	4	DQ313497	119	DQ528991	67	E		AUT; Lower Austria; N Kematen	48.0247	14.75	Melzer	1978-05-13
Arabidopsis arenosa subsp. borbasii		Cardaminopsis arenosa	418	796	ZT			90	DQ528950								DEU; Schwäbische Alp: Knopfmacherfelsen near Beuron	48.05	8.96666	Ernst Sulger Büel	1965-05-16
Arabidopsis arenosa subsp. borbasii	4	Cardaminopsis arenosa	419	Card0418	W / 1988-7834			91	DQ528951	2	DQ313495						DEU; Baden-Württemberg; Schwäbische Alb: Sigmaringen	48.0833	9.2167	A. Polatschek	1905-06-09
Arabidopsis arenosa subsp. borbasii		Cardaminopsis arenosa	420	Card0040	LI 314363			96	DQ528956	6	DQ313499	4	DQ528964	82	B		AUT; Upper Austria; Traunviertel, valley of river Traun, Lambach, orographic left bank of river Traun at confluence with river Ager, near the construction site of the hydroelectric power station	48.0833	13.85	H. Wittmann	1998-03-06
Arabidopsis arenosa subsp. borbasii	4	Cardaminopsis	421	1991_05951	W / 1991-05951					2	DQ313495	1	DQ528961	8	A		DEU; Baden-Württemberg; Schwäbische Alb: Sigmaringen	48.0887	9.215	A. Polatschek
Arabidopsis arenosa subsp. borbasii		Cardaminopsis arenosa	422	940	ZT			84	DQ528944	2	DQ313495						FRA; Lorraine; Thaon-les-Vosges, Hessen River [?]	48.255	6.42333	A. Binz	17.04.1898
Arabidopsis arenosa subsp. borbasii	4		423	209_02	HEID s.n.		x										DEU; Baden-Württemberg; Swabian Jura: Wimsener Höhle	48.2575	9.44871
Arabidopsis arenosa subsp. borbasii	4		423	209_04	HEID s.n.		x										DEU; Baden-Württemberg; Swabian Jura: Wimsener Höhle	48.2575	9.44871
Arabidopsis arenosa subsp. borbasii	4		423	209_05	HEID s.n.		x										DEU; Baden-Württemberg; Swabian Jura: Wimsener Höhle	48.2575	9.44871
Arabidopsis arenosa subsp. borbasii	4		423	209_06	HEID s.n.		x										DEU; Baden-Württemberg; Swabian Jura: Wimsener Höhle	48.2575	9.44871
Arabidopsis arenosa subsp. borbasii	4		423	209_07	HEID s.n.		x										DEU; Baden-Württemberg; Swabian Jura: Wimsener Höhle	48.2575	9.44871
Arabidopsis arenosa subsp. borbasii	4		423	209_08	HEID s.n.		x										DEU; Baden-Württemberg; Swabian Jura: Wimsener Höhle	48.2575	9.44871
Arabidopsis arenosa subsp. borbasii	4		423	209_09	HEID s.n.		x										DEU; Baden-Württemberg; Swabian Jura: Wimsener Höhle	48.2575	9.44871
Arabidopsis arenosa subsp. borbasii	4		423	209_10	HEID s.n.		x										DEU; Baden-Württemberg; Swabian Jura: Wimsener Höhle	48.2575	9.44871
Arabidopsis arenosa subsp. borbasii	4		423	209_11	HEID s.n.		x										DEU; Baden-Württemberg; Swabian Jura: Wimsener Höhle	48.2575	9.44871
Arabidopsis arenosa subsp. borbasii	4		423	209_12	HEID s.n.		x										DEU; Baden-Württemberg; Swabian Jura: Wimsener Höhle	48.2575	9.44871
Arabidopsis arenosa subsp. borbasii	4		423	209_13	HEID s.n.		x										DEU; Baden-Württemberg; Swabian Jura: Wimsener Höhle	48.2575	9.44871
Arabidopsis arenosa subsp. borbasii	4		423	209_15	HEID s.n.		x										DEU; Baden-Württemberg; Swabian Jura: Wimsener Höhle	48.2575	9.44871
Arabidopsis arenosa subsp. borbasii	4		423	209_16	HEID s.n.		x										DEU; Baden-Württemberg; Swabian Jura: Wimsener Höhle	48.2575	9.44871
Arabidopsis arenosa subsp. borbasii	4		423	209_18	HEID s.n.		x										DEU; Baden-Württemberg; Swabian Jura: Wimsener Höhle	48.2575	9.44871
Arabidopsis arenosa subsp. borbasii		Cardaminopsis arenosa	424	Card0236	LI			90	DQ528950	2	DQ313495	91	DQ529087	136	A		AUT; Upper Austria; Linz, right bank of Danube River (Goldwörth), quarry	48.2739	13.92	A. Hauser	01.04.1898
Arabidopsis arenosa subsp. borbasii		Cardaminopsis arenosa (L.) Hay. ssp. borbasii (Zapal.) Pawl. ex H. Schol	425	Card0051	LI 234294			60	DQ528920	2	DQ313495	80	DQ529076	38	A		FRA; Champagne-Ardenne; Doulaincourt-Saucourt, entre Saucourt et Doulaincourt, près de la "Roche Blanche"	48.3167	5.2	B. de Retz	1990-05-14
Arabidopsis arenosa subsp. borbasii		Cardaminopsis arenosa (L.) Hay.	426	Card0098	LI 249963					7	DQ313500	5	DQ528965	110	L		SVK; Nitriansky kraj; Pohoří Tribeč, Žibrica, step na jižním svahu	48.3609	18.152	Bartosch	1988-05-08
Arabidopsis arenosa subsp. borbasii		Cardaminopsis arenosa (L.) Hay.	427	Card0004	LI / 363521			90	DQ528950	2	DQ313495						AUT; Upper Austria; Aschachtal: ~5.5 km W Aschach an der Donau, "Steinwänd" at junction of the federal road B130 and the street to Waizenkirchen	48.3778	13.9511	C. Dobeš	1991-04-02
Arabidopsis arenosa subsp. borbasii		Cardaminopsis arenosa	428	Card0052	LI 28981			71	DQ528931	2	DQ313495	6	DQ528966	27	A		AUT; Lower Austria; Waldviertel, Wachau: Weißenkirchen	48.4	15.4667	J. Donner	1989-06-03
Arabidopsis arenosa subsp. borbasii		Cardaminopsis arenosa (L.) Hayek.	429	4_01	HEID 590188					5	DQ313498	12	DQ528992	70	Q		AUT; Lower Austria; Waldviertel, Wachau: NNE Weißenkirchen, Achleiten, deeply cut valley in the southwestern part	48.404	15.4722	M.M. Matschinger	2003-04-13
Arabidopsis arenosa subsp. borbasii	4	Cardaminopsis arenosa (L.) Hayek.	429	4_02	HEID 590188					5	DQ313498	12	DQ528992	70	Q		AUT; Lower Austria; Waldviertel, Wachau: NNE Weißenkirchen, Achleiten, deeply cut valley in the southwestern part	48.404	15.4722	M.M. Matschinger	2003-04-13
Arabidopsis arenosa subsp. borbasii		Cardaminopsis arenosa (L.) Hayek.	429	4_03	HEID 590188					5	DQ313498	12	DQ528992	70	Q		AUT; Lower Austria; Waldviertel, Wachau: NNE Weißenkirchen, Achleiten, deeply cut valley in the southwestern part	48.404	15.4722	M.M. Matschinger	2003-04-13
Arabidopsis arenosa subsp. borbasii	4	Cardaminopsis arenosa (L.) Hayek.	429	4_04	HEID 590188			140	DQ528868	6	DQ313499	9	DQ528969	96	B		AUT; Lower Austria; Waldviertel, Wachau: NNE Weißenkirchen, Achleiten, deeply cut valley in the southwestern part	48.404	15.4722	M.M. Matschinger	2003-04-13
Arabidopsis arenosa subsp. borbasii			429	4_05	HEID s.n.					6	DQ313499	9	DQ528969	96	B		AUT; Lower Austria; Waldviertel, Wachau: NNE Weißenkirchen, Achleiten, deeply cut valley in the southwestern part	48.404	15.4722	M.M. Matschinger	2003-04-13
Arabidopsis arenosa subsp. borbasii		Cardaminopsis arenosa (L.) Hayek.	429	4_06	HEID 590188					6	DQ313499	9	DQ528969	96	B		AUT; Lower Austria; Waldviertel, Wachau: NNE Weißenkirchen, Achleiten, deeply cut valley in the southwestern part	48.404	15.4722	M.M. Matschinger	2003-04-13
Arabidopsis arenosa subsp. borbasii		Cardaminopsis arenosa (L.) Hayek.	429	4_07	HEID 590188			80	DQ528940	6	DQ313499	9	DQ528969	96	B		AUT; Lower Austria; Waldviertel, Wachau: NNE Weißenkirchen, Achleiten, deeply cut valley in the southwestern part	48.404	15.4722	M.M. Matschinger	2003-04-13
Arabidopsis arenosa subsp. borbasii		Cardaminopsis arenosa (L.) Hayek.	429	4_08	HEID 590188			139	DQ528866	6	DQ313499	9	DQ528969	96	B		AUT; Lower Austria; Waldviertel, Wachau: NNE Weißenkirchen, Achleiten, deeply cut valley in the southwestern part	48.404	15.4722	M.M. Matschinger	2003-04-13
Arabidopsis arenosa subsp. borbasii	4		429	4_09	HEID s.n.					3	DQ313496	20	DQ529017	57	U		AUT; Lower Austria; Waldviertel, Wachau: NNE Weißenkirchen, Achleiten, deeply cut valley in the southwestern part	48.404	15.4722	M.M. Matschinger	2003-04-13
Arabidopsis arenosa subsp. borbasii		Cardaminopsis arenosa (L.) Hayek.	429	4_10	HEID 590188			65	DQ528925	2	DQ313495						AUT; Lower Austria; Waldviertel, Wachau: NNE Weißenkirchen, Achleiten, deeply cut valley in the southwestern part	48.404	15.4722	M.M. Matschinger	2003-04-13
Arabidopsis arenosa subsp. borbasii		Cardaminopsis arenosa (L.) Hay.	430	Card0187	LI 133923			71	DQ528931	6	DQ313499	9	DQ528969	96	B		AUT; Lower Austria; Waldviertel, Wachau: Weißenkirchen, street up to Seiberer	48.4053	15.4467	J. Schneeweiß	1980-04-20
Arabidopsis arenosa subsp. borbasii		Cardaminopsis arenosa (L.) Hayek.	431	5_01	HEID 590190			71	DQ528931	7	DQ313500						AUT; Lower Austria; Waldviertel, Wachau: NNE Weißenkirchen, Frauengärten, Im Schild	48.4062	15.4792	M.M. Matschinger	2003-04-13
Arabidopsis arenosa subsp. borbasii	4	Cardaminopsis arenosa (L.) Hayek.	431	5_02	HEID 590190			71	DQ528931	2	DQ313495	8	DQ528968	33	A		AUT; Lower Austria; Waldviertel, Wachau: NNE Weißenkirchen, Frauengärten, Im Schild	48.4062	15.4792	M.M. Matschinger	2003-04-13
Arabidopsis arenosa subsp. borbasii	4	Cardaminopsis arenosa (L.) Hayek.	431	5_03	HEID 590190					6	DQ313499	9	DQ528969	96	B		AUT; Lower Austria; Waldviertel, Wachau: NNE Weißenkirchen, Frauengärten, Im Schild	48.4062	15.4792	M.M. Matschinger	2003-04-13
Arabidopsis arenosa subsp. borbasii		Cardaminopsis arenosa (L.) Hayek.	431	5_04	HEID 590190					2	DQ313495	1	DQ528961	8	A		AUT; Lower Austria; Waldviertel, Wachau: NNE Weißenkirchen, Frauengärten, Im Schild	48.4062	15.4792	M.M. Matschinger	2003-04-13
Arabidopsis arenosa subsp. borbasii	4	Cardaminopsis arenosa (L.) Hayek.	431	5_05	HEID 590190					2	DQ313495	64	DQ529060	64	A		AUT; Lower Austria; Waldviertel, Wachau: NNE Weißenkirchen, Frauengärten, Im Schild	48.4062	15.4792	M.M. Matschinger	2003-04-13
Arabidopsis arenosa subsp. borbasii	4	Cardaminopsis arenosa (L.) Hayek.	431	5_06	HEID 590190					2	DQ313495	1	DQ528961	8	A		AUT; Lower Austria; Waldviertel, Wachau: NNE Weißenkirchen, Frauengärten, Im Schild	48.4062	15.4792	M.M. Matschinger	2003-04-13
Arabidopsis arenosa subsp. borbasii		Cardaminopsis arenosa (L.) Hayek.	431	5_07	HEID 590190					2	DQ313495	1	DQ528961	8	A		AUT; Lower Austria; Waldviertel, Wachau: NNE Weißenkirchen, Frauengärten, Im Schild	48.4062	15.4792	M.M. Matschinger	2003-04-13
Arabidopsis arenosa subsp. borbasii	4		431	5_09	HEID s.n.					7	DQ313500	4	DQ528964	109	L		AUT; Lower Austria; Waldviertel, Wachau: NNE Weißenkirchen, Frauengärten, Im Schild	48.4062	15.4792	M.M. Matschinger	2003-04-13
Arabidopsis arenosa subsp. borbasii	4	Arabidopsis arenosa (L.) Lawalree	432	23_02	HEID 590157			86	DQ528946	3	DQ313496	20	DQ529017	57	U		AUT; Lower Austria; Waldviertel, Wachau: Weißenkirchen, street up to Seiberer	48.4086	15.4417	M.M. Matschinger	2003-04-24
Arabidopsis arenosa subsp. borbasii		Arabidopsis arenosa (L.) Lawalree	432	23_03	HEID 590157			71	DQ528931	6	DQ313499	18	DQ529015	71	B		AUT; Lower Austria; Waldviertel, Wachau: Weißenkirchen, street up to Seiberer	48.4086	15.4417	M.M. Matschinger	2003-04-24
Arabidopsis arenosa subsp. borbasii		Arabidopsis arenosa (L.) Lawalree	432	23_04	HEID 590156			71	DQ528931	6	DQ313499	9	DQ528969	96	B		AUT; Lower Austria; Waldviertel, Wachau: Weißenkirchen, street up to Seiberer	48.4086	15.4417	M.M. Matschinger	2003-04-24
Arabidopsis arenosa subsp. borbasii		Arabidopsis arenosa (L.) Lawalree	432	23_07	HEID 590157			81	DQ528941	6	DQ313499	18	DQ529015	71	B		AUT; Lower Austria; Waldviertel, Wachau: Weißenkirchen, street up to Seiberer	48.4086	15.4417	M.M. Matschinger	2003-04-24
Arabidopsis arenosa subsp. borbasii	4	Arabidopsis arenosa (L.) Lawalree	432	23_08	HEID 590159					6	DQ313499	9	DQ528969	96	B		AUT; Lower Austria; Waldviertel, Wachau: Weißenkirchen, street up to Seiberer	48.4086	15.4417	M.M. Matschinger	2003-04-24
Arabidopsis arenosa subsp. borbasii	4	Arabidopsis arenosa (L.) Lawalree	432	23_10	HEID 590156					6	DQ313499	18	DQ529015	71	B		AUT; Lower Austria; Waldviertel, Wachau: Weißenkirchen, street up to Seiberer	48.4086	15.4417	M.M. Matschinger	2003-04-24
Arabidopsis arenosa subsp. borbasii		Arabidopsis arenosa (L.) Lawalree	432	23_11	HEID 590158			71	DQ528931	6	DQ313499	18	DQ529015	71	B		AUT; Lower Austria; Waldviertel, Wachau: Weißenkirchen, street up to Seiberer	48.4086	15.4417	M.M. Matschinger	2003-04-24
Arabidopsis arenosa subsp. borbasii	4	Arabidopsis arenosa (L.) Lawalree	432	23_12	HEID 590156			71	DQ528931	6	DQ313499	8	DQ528968	156	B		AUT; Lower Austria; Waldviertel, Wachau: Weißenkirchen, street up to Seiberer	48.4086	15.4417	M.M. Matschinger	2003-04-24
Arabidopsis arenosa subsp. borbasii	4	Arabidopsis arenosa (L.) Lawalree	433	106_01	HEID 502595					2	DQ313495	34	DQ529031	150	A		AUT; Lower Austria; Waldviertel, Wachau: NNE Weißenkirchen, Frauengärten, Im Schild, 0.5 km NE Pop. 5	48.4088	15.4817	R. Schmickl & M.M. Matschinger	2005
Arabidopsis arenosa subsp. borbasii	4	Arabidopsis arenosa (L.) Lawalree	433	106_02	HEID 502596					2	DQ313495	1	DQ528961	8	A		AUT; Lower Austria; Waldviertel, Wachau: NNE Weißenkirchen, Frauengärten, Im Schild, 0.5 km NE Pop. 5	48.4088	15.4817	R. Schmickl & M.M. Matschinger	2005
Arabidopsis arenosa subsp. borbasii	4	Arabidopsis arenosa (L.) Lawalree	433	106_04	HEID 502598					2	DQ313495	1	DQ528961	8	A		AUT; Lower Austria; Waldviertel, Wachau: NNE Weißenkirchen, Frauengärten, Im Schild, 0.5 km NE Pop. 5	48.4088	15.4817	R. Schmickl & M.M. Matschinger	2005
Arabidopsis arenosa subsp. borbasii	4	Arabidopsis arenosa (L.) Lawalree	433	106_05	HEID 502599					2	DQ313495	1	DQ528961	8	A		AUT; Lower Austria; Waldviertel, Wachau: NNE Weißenkirchen, Frauengärten, Im Schild, 0.5 km NE Pop. 5	48.4088	15.4817	R. Schmickl & M.M. Matschinger	2005
Arabidopsis arenosa subsp. borbasii	4	Arabidopsis arenosa (L.) Lawalree	433	106_06	HEID 502600					2	DQ313495	1	DQ528961	8	A		AUT; Lower Austria; Waldviertel, Wachau: NNE Weißenkirchen, Frauengärten, Im Schild, 0.5 km NE Pop. 5	48.4088	15.4817	R. Schmickl & M.M. Matschinger	2005
Arabidopsis arenosa subsp. borbasii	4	Arabidopsis arenosa (L.) Lawalree	433	106_08	HEID 502602					5	DQ313498	12	DQ528992	70	Q		AUT; Lower Austria; Waldviertel, Wachau: NNE Weißenkirchen, Frauengärten, Im Schild, 0.5 km NE Pop. 5	48.4088	15.4817	R. Schmickl & M.M. Matschinger	2005
Arabidopsis arenosa subsp. borbasii	4	Arabidopsis arenosa (L.) Lawalree	433	106_09	HEID 502603					5	DQ313498	12	DQ528992	70	Q		AUT; Lower Austria; Waldviertel, Wachau: NNE Weißenkirchen, Frauengärten, Im Schild, 0.5 km NE Pop. 5	48.4088	15.4817	R. Schmickl & M.M. Matschinger	2005
Arabidopsis arenosa subsp. borbasii	4	Arabidopsis arenosa (L.) Lawalree	433	106_10	HEID 502604					5	DQ313498	12	DQ528992	70	Q		AUT; Lower Austria; Waldviertel, Wachau: NNE Weißenkirchen, Frauengärten, Im Schild, 0.5 km NE Pop. 5	48.4088	15.4817	R. Schmickl & M.M. Matschinger	2005
Arabidopsis arenosa subsp. borbasii	4	Arabidopsis arenosa (L.) Lawalree	433	106_14	HEID 502608					2	DQ313495	1	DQ528961	8	A		AUT; Lower Austria; Waldviertel, Wachau: NNE Weißenkirchen, Frauengärten, Im Schild, 0.5 km NE Pop. 5	48.4088	15.4817	R. Schmickl & M.M. Matschinger	2005
Arabidopsis arenosa subsp. borbasii	4	Arabidopsis arenosa (L.) Lawalree	433	106_16	HEID 502610					2	DQ313495	1	DQ528961	8	A		AUT; Lower Austria; Waldviertel, Wachau: NNE Weißenkirchen, Frauengärten, Im Schild, 0.5 km NE Pop. 5	48.4088	15.4817	R. Schmickl & M.M. Matschinger	2005
Arabidopsis arenosa subsp. borbasii	4	Arabidopsis arenosa (L.) Lawalree	433	106_17	HEID 502611					2	DQ313495	1	DQ528961	8	A		AUT; Lower Austria; Waldviertel, Wachau: NNE Weißenkirchen, Frauengärten, Im Schild, 0.5 km NE Pop. 5	48.4088	15.4817	R. Schmickl & M.M. Matschinger	2005
Arabidopsis arenosa subsp. borbasii	4	Arabidopsis arenosa (L.) Lawalree	433	106_19	HEID 502613					2	DQ313495	1	DQ528961	8	A		AUT; Lower Austria; Waldviertel, Wachau: NNE Weißenkirchen, Frauengärten, Im Schild, 0.5 km NE Pop. 5	48.4088	15.4817	R. Schmickl & M.M. Matschinger	2005
Arabidopsis arenosa subsp. borbasii	4	Arabidopsis arenosa (L.) Lawalree	433	106_20	HEID 502614					2	DQ313495	1	DQ528961	8	A		AUT; Lower Austria; Waldviertel, Wachau: NNE Weißenkirchen, Frauengärten, Im Schild, 0.5 km NE Pop. 5	48.4088	15.4817	R. Schmickl & M.M. Matschinger	2005
Arabidopsis arenosa subsp. borbasii	4	Arabidopsis arenosa (L.) Lawalree	433	106_21	HEID 502615					5	DQ313498	12	DQ528992	70	Q		AUT; Lower Austria; Waldviertel, Wachau: NNE Weißenkirchen, Frauengärten, Im Schild, 0.5 km NE Pop. 5	48.4088	15.4817	R. Schmickl & M.M. Matschinger	2005
Arabidopsis arenosa subsp. borbasii	4	Cardaminopsis arenosa (L.) Hayek.	434	19_01	HEID 590422			81	DQ528941	5	DQ313498	12	DQ528992	70	Q		AUT; Lower Austria; Waldviertel, Wachau: forest road from Scheibenbach to Pfaffental	48.4093	15.5173	M.M. Matschinger	2003-04-17
Arabidopsis arenosa subsp. borbasii	4	Cardaminopsis arenosa (L.) Hayek.	434	19_02	HEID 590422					5	DQ313498	12	DQ528992	70	Q		AUT; Lower Austria; Waldviertel, Wachau: forest road from Scheibenbach to Pfaffental	48.4093	15.5173	M.M. Matschinger	2003-04-17
Arabidopsis arenosa subsp. borbasii	4	Cardaminopsis arenosa (L.) Hayek.	434	19_03	HEID 590422			91	DQ528951	5	DQ313498	12	DQ528992	70	Q		AUT; Lower Austria; Waldviertel, Wachau: forest road from Scheibenbach to Pfaffental	48.4093	15.5173	M.M. Matschinger	2003-04-17
Arabidopsis arenosa subsp. borbasii	4	Cardaminopsis arenosa (L.) Hayek.	434	19_04	HEID 590422					5	DQ313498	12	DQ528992	70	Q		AUT; Lower Austria; Waldviertel, Wachau: forest road from Scheibenbach to Pfaffental	48.4093	15.5173	M.M. Matschinger	2003-04-17
Arabidopsis arenosa subsp. borbasii	4	Cardaminopsis arenosa (L.) Hayek.	434	19_05	HEID 590422					5	DQ313498	12	DQ528992	70	Q		AUT; Lower Austria; Waldviertel, Wachau: forest road from Scheibenbach to Pfaffental	48.4093	15.5173	M.M. Matschinger	2003-04-17
Arabidopsis arenosa subsp. borbasii			435	3_01	HEID s.n.			71	DQ528931	3	DQ313496	20	DQ529017	57	U		AUT; Lower Austria; Waldviertel, Wachau: NNE Weißenkirchen, Achleiten, deeply cut valley in the southwestern part	48.4097	15.4744	M.M. Matschinger	2003-04-13
Arabidopsis arenosa subsp. borbasii		Cardaminopsis arenosa (L.) Hayek.	435	3_02	HEID 590187			80	DQ528940	3	DQ313496	20	DQ529017	57	U		AUT; Lower Austria; Waldviertel, Wachau: NNE Weißenkirchen, Achleiten, deeply cut valley in the southwestern part	48.4097	15.4744	M.M. Matschinger	2003-04-13
Arabidopsis arenosa subsp. borbasii	4	Cardaminopsis arenosa (L.) Hayek.	435	3_03	HEID 590187					3	DQ313496	20	DQ529017	57	U		AUT; Lower Austria; Waldviertel, Wachau: NNE Weißenkirchen, Achleiten, deeply cut valley in the southwestern part	48.4097	15.4744	M.M. Matschinger	2003-04-13
Arabidopsis arenosa subsp. borbasii		Cardaminopsis arenosa (L.) Hayek.	435	3_04	HEID 590187					2	DQ313495	1	DQ528961	8	A		AUT; Lower Austria; Waldviertel, Wachau: NNE Weißenkirchen, Achleiten, deeply cut valley in the southwestern part	48.4097	15.4744	M.M. Matschinger	2003-04-13
Arabidopsis arenosa subsp. borbasii		Cardaminopsis arenosa (L.) Hayek.	435	3_05	HEID 590187					2	DQ313495	1	DQ528961	8	A		AUT; Lower Austria; Waldviertel, Wachau: NNE Weißenkirchen, Achleiten, deeply cut valley in the southwestern part	48.4097	15.4744	M.M. Matschinger	2003-04-13
Arabidopsis arenosa subsp. borbasii	4	Cardaminopsis arenosa (L.) Hayek.	435	3_06	HEID 590187					2	DQ313495	1	DQ528961	8	A		AUT; Lower Austria; Waldviertel, Wachau: NNE Weißenkirchen, Achleiten, deeply cut valley in the southwestern part	48.4097	15.4744	M.M. Matschinger	2003-04-13
Arabidopsis arenosa subsp. borbasii	4	Cardaminopsis arenosa (L.) Hayek.	435	3_07	HEID 590187					2	DQ313495	8	DQ528968	33	A		AUT; Lower Austria; Waldviertel, Wachau: NNE Weißenkirchen, Achleiten, deeply cut valley in the southwestern part	48.4097	15.4744	M.M. Matschinger	2003-04-13
Arabidopsis arenosa subsp. borbasii	4	Cardaminopsis arenosa (L.) Hayek.	435	3_08	HEID 590187					6	DQ313499	9	DQ528969	96	B		AUT; Lower Austria; Waldviertel, Wachau: NNE Weißenkirchen, Achleiten, deeply cut valley in the southwestern part	48.4097	15.4744	M.M. Matschinger	2003-04-13
Arabidopsis arenosa subsp. borbasii		Cardaminopsis arenosa (L.) Hayek.	435	3_09	HEID 590187					3	DQ313496	20	DQ529017	57	U		AUT; Lower Austria; Waldviertel, Wachau: NNE Weißenkirchen, Achleiten, deeply cut valley in the southwestern part	48.4097	15.4744	M.M. Matschinger	2003-04-13
Arabidopsis arenosa subsp. borbasii		Cardaminopsis arenosa (L.) Hayek.	435	3_10	HEID 590187			145	DQ528873	3	DQ313496	20	DQ529017	57	U		AUT; Lower Austria; Waldviertel, Wachau: NNE Weißenkirchen, Achleiten, deeply cut valley in the southwestern part	48.4097	15.4744	M.M. Matschinger	2003-04-13
Arabidopsis arenosa subsp. borbasii		Cardaminopsis arenosa (L.) Hayek.	435	3_11	HEID 590187					4	DQ313497	21	DQ529018	59	E		AUT; Lower Austria; Waldviertel, Wachau: NNE Weißenkirchen, Achleiten, deeply cut valley in the southwestern part	48.4097	15.4744	M.M. Matschinger	2003-04-13
Arabidopsis arenosa subsp. borbasii	4	Cardaminopsis arenosa (L.) Hayek.	435	3_12	HEID 590187					4	DQ313497	21	DQ529018	59	E		AUT; Lower Austria; Waldviertel, Wachau: NNE Weißenkirchen, Achleiten, deeply cut valley in the southwestern part	48.4097	15.4744	M.M. Matschinger	2003-04-13
Arabidopsis arenosa subsp. borbasii		Cardaminopsis arenosa (L.) Hayek.	435	3_13	HEID 590187					2	DQ313495	8	DQ528968	33	A		AUT; Lower Austria; Waldviertel, Wachau: NNE Weißenkirchen, Achleiten, deeply cut valley in the southwestern part	48.4097	15.4744	M.M. Matschinger	2003-04-13
Arabidopsis arenosa subsp. borbasii		Cardaminopsis arenosa (L.) Hayek.	435	3_14	HEID 590187					4	DQ313497	21	DQ529018	59	E		AUT; Lower Austria; Waldviertel, Wachau: NNE Weißenkirchen, Achleiten, deeply cut valley in the southwestern part	48.4097	15.4744	M.M. Matschinger	2003-04-13
Arabidopsis arenosa subsp. borbasii		Cardaminopsis arenosa (L.) Hayek.	435	3_15	HEID 590187					4	DQ313497	21	DQ529018	59	E		AUT; Lower Austria; Waldviertel, Wachau: NNE Weißenkirchen, Achleiten, deeply cut valley in the southwestern part	48.4097	15.4744	M.M. Matschinger	2003-04-13
Arabidopsis arenosa subsp. borbasii		Cardaminopsis arenosa (L.) Hayek.	435	3_16	HEID 590187					3	DQ313496	20	DQ529017	57	U		AUT; Lower Austria; Waldviertel, Wachau: NNE Weißenkirchen, Achleiten, deeply cut valley in the southwestern part	48.4097	15.4744	M.M. Matschinger	2003-04-13
Arabidopsis arenosa subsp. borbasii	2	Cardaminopsis	436	1982_04859	W / 1982-04859					2	DQ313495	1	DQ528961	8	A		AUT; Lower Austria; Waldviertel, Wachau: ~2-3 km NE Weißenkirchen	48.41	15.4827	F. Krendl	1982-04-10
Arabidopsis arenosa subsp. borbasii	4	Arabidopsis arenosa (L.) Lawalree	437	21_01	HEID 590161			86	DQ528946	6	DQ313499	37	DQ529034	155	B		AUT; Lower Austria; Waldviertel, Wachau: NNW Dürnstein, Pfaffental	48,41	15,513	M.M. Matschinger	2003-04-17
Arabidopsis arenosa subsp. borbasii	4	Arabidopsis arenosa (L.) Lawalree	437	21_02	HEID 590161			71	DQ528931	5	DQ313498	12	DQ528992	70	Q		AUT; Lower Austria; Waldviertel, Wachau: NNW Dürnstein, Pfaffental	48,41	15,513	M.M. Matschinger	2003-04-17
Arabidopsis arenosa subsp. borbasii	4	Arabidopsis arenosa (L.) Lawalree	437	21_03	HEID 590161			71	DQ528931	5	DQ313498	12	DQ528992	70	Q		AUT; Lower Austria; Waldviertel, Wachau: NNW Dürnstein, Pfaffental	48,41	15,513	M.M. Matschinger	2003-04-17
Arabidopsis arenosa subsp. borbasii	4	Arabidopsis arenosa (L.) Lawalree	437	21_04	HEID 590161			108	DQ528832	6	DQ313499	18	DQ529015	71	B		AUT; Lower Austria; Waldviertel, Wachau: NNW Dürnstein, Pfaffental	48,41	15,513	M.M. Matschinger	2003-04-17
Arabidopsis arenosa subsp. borbasii	4	Arabidopsis arenosa (L.) Lawalree	437	21_05	HEID 590161			143	DQ528871	5	DQ313498	12	DQ528992	70	Q		AUT; Lower Austria; Waldviertel, Wachau: NNW Dürnstein, Pfaffental	48,41	15,513	M.M. Matschinger	2003-04-17
Arabidopsis arenosa subsp. borbasii	4	Arabidopsis arenosa (L.) Lawalree	437	21_06	HEID 590161			71	DQ528931	6	DQ313499	18	DQ529015	71	B		AUT; Lower Austria; Waldviertel, Wachau: NNW Dürnstein, Pfaffental	48,41	15,513	M.M. Matschinger	2003-04-17
Arabidopsis arenosa subsp. borbasii	4	Arabidopsis arenosa (L.) Lawalree	437	21_07	HEID 590161			71	DQ528931	6	DQ313499	18	DQ529015	71	B		AUT; Lower Austria; Waldviertel, Wachau: NNW Dürnstein, Pfaffental	48,41	15,513	M.M. Matschinger	2003-04-17
Arabidopsis arenosa subsp. borbasii	4	Arabidopsis arenosa (L.) Lawalree	437	21_08	HEID 590161			88	DQ528948	3	DQ313496	20	DQ529017	57	U		AUT; Lower Austria; Waldviertel, Wachau: NNW Dürnstein, Pfaffental	48,41	15,513	M.M. Matschinger	2003-04-17
Arabidopsis arenosa subsp. borbasii		Arabidopsis arenosa (L.) Lawalree	438	22_01	HEID 590162			71	DQ528931			20	DQ529017				AUT; Lower Austria; Waldviertel, Wachau: NNW Dürnstein, Schreiberberg, N Watstein	48.4133	15.512	M.M. Matschinger	2003-04-17
Arabidopsis arenosa subsp. borbasii		Arabidopsis arenosa (L.) Lawalree	438	22_02	HEID 590163			142	DQ528870			24	DQ529021				AUT; Lower Austria; Waldviertel, Wachau: NNW Dürnstein, Schreiberberg, N Watstein	48.4133	15.512	M.M. Matschinger	2003-04-17
Arabidopsis arenosa subsp. borbasii		Arabidopsis arenosa (L.) Lawalree	438	22_03	HEID 590164					2	DQ313495	24	DQ529021	154	A		AUT; Lower Austria; Waldviertel, Wachau: NNW Dürnstein, Schreiberberg, N Watstein	48.4133	15.512	M.M. Matschinger	2003-04-17
Arabidopsis arenosa subsp. borbasii	4	Arabidopsis arenosa (L.) Lawalree	438	22_04	HEID 590163			71	DQ528931	6	DQ313499	9	DQ528969	96	B		AUT; Lower Austria; Waldviertel, Wachau: NNW Dürnstein, Schreiberberg, N Watstein	48.4133	15.512	M.M. Matschinger	2003-04-17
Arabidopsis arenosa subsp. borbasii	4	Arabidopsis arenosa (L.) Lawalree	438	22_05	HEID s.n.					6	DQ313499	18	DQ529015	71	B		AUT; Lower Austria; Waldviertel, Wachau: NNW Dürnstein, Schreiberberg, N Watstein	48.4133	15.512	M.M. Matschinger	2003-04-17
Arabidopsis arenosa subsp. borbasii		Arabidopsis arenosa (L.) Lawalree	438	22_06	HEID s.n.			86	DQ528946	6	DQ313499	18	DQ529015	71	B		AUT; Lower Austria; Waldviertel, Wachau: NNW Dürnstein, Schreiberberg, N Watstein	48.4133	15.512	M.M. Matschinger	2003-04-17
Arabidopsis arenosa subsp. borbasii	4	Arabidopsis arenosa (L.) Lawalree	438	22_07	HEID 590162			71	DQ528931	2	DQ313495	24	DQ529021	154	A		AUT; Lower Austria; Waldviertel, Wachau: NNW Dürnstein, Schreiberberg, N Watstein	48.4133	15.512	M.M. Matschinger	2003-04-17
Arabidopsis arenosa subsp. borbasii		Arabidopsis arenosa (L.) Lawalree	438	22_08	HEID 590162					2	DQ313495	24	DQ529021	154	A		AUT; Lower Austria; Waldviertel, Wachau: NNW Dürnstein, Schreiberberg, N Watstein	48.4133	15.512	M.M. Matschinger	2003-04-17
Arabidopsis arenosa subsp. borbasii	4	Cardaminopsis arenosa (L.) Hayek.	439	20_01	HEID 590423			143	DQ528871	2	DQ313495	36	DQ529033	153	A		AUT; Lower Austria; Waldviertel, Wachau: forest road from Scheibenbach to Pfaffental, N Pop. 19	48.4137	15.52	M.M. Matschinger	2003-04-17
Arabidopsis arenosa subsp. borbasii	4	Cardaminopsis arenosa (L.) Hayek.	439	20_02	HEID 590423					2	DQ313495	3	DQ528963	17	A		AUT; Lower Austria; Waldviertel, Wachau: forest road from Scheibenbach to Pfaffental, N Pop. 19	48.4137	15.52	M.M. Matschinger	2003-04-17
Arabidopsis arenosa subsp. borbasii		Cardaminopsis arenosa (L.) Hayek.	439	20_03	HEID 590423			71	DQ528931	4	DQ313497	21	DQ529018	59	E		AUT; Lower Austria; Waldviertel, Wachau: forest road from Scheibenbach to Pfaffental, N Pop. 19	48.4137	15.52	M.M. Matschinger	2003-04-17
Arabidopsis arenosa subsp. borbasii	4	Cardaminopsis arenosa (L.) Hayek.	439	20_04	HEID 590423			143	DQ528871	6	DQ313499	18	DQ529015	71	B		AUT; Lower Austria; Waldviertel, Wachau: forest road from Scheibenbach to Pfaffental, N Pop. 19	48.4137	15.52	M.M. Matschinger	2003-04-17
Arabidopsis arenosa subsp. borbasii		Cardaminopsis arenosa (L.) Hayek.	439	20_06	HEID 590423			71	DQ528931	2	DQ313495	3	DQ528963	17	A		AUT; Lower Austria; Waldviertel, Wachau: forest road from Scheibenbach to Pfaffental, N Pop. 19	48.4137	15.52	M.M. Matschinger	2003-04-17
Arabidopsis arenosa subsp. borbasii	4	Cardaminopsis arenosa (L.) Hayek.	439	20_07	HEID 590423			80	DQ528940	2	DQ313495	24	DQ529021	154	A		AUT; Lower Austria; Waldviertel, Wachau: forest road from Scheibenbach to Pfaffental, N Pop. 19	48.4137	15.52	M.M. Matschinger	2003-04-17
Arabidopsis arenosa subsp. borbasii	4	Cardaminopsis arenosa (L.) Hayek.	439	20_08	HEID 590423			88	DQ528940	6	DQ313499	9	DQ528969	96	B		AUT; Lower Austria; Waldviertel, Wachau: forest road from Scheibenbach to Pfaffental, N Pop. 19	48.4137	15.52	M.M. Matschinger	2003-04-17
Arabidopsis arenosa subsp. borbasii	4	Cardaminopsis arenosa (L.) Hayek.	439	20_09	HEID 590423			141	DQ528869	5	DQ313498	12	DQ528992	70	Q		AUT; Lower Austria; Waldviertel, Wachau: forest road from Scheibenbach to Pfaffental, N Pop. 19	48.4137	15.52	M.M. Matschinger	2003-04-17
Arabidopsis arenosa subsp. borbasii	4	Cardaminopsis arenosa (L.) Hayek.	439	20_11	HEID 590423			71	DQ528931	4	DQ313497	21	DQ529018	59	E		AUT; Lower Austria; Waldviertel, Wachau: forest road from Scheibenbach to Pfaffental, N Pop. 19	48.4137	15.52	M.M. Matschinger	2003-04-17
Arabidopsis arenosa subsp. borbasii		Cardaminopsis arenosa (L.) Hayek.	439	20_12	HEID 590423			86	DQ528946	4	DQ313497	21	DQ529018	59	E		AUT; Lower Austria; Waldviertel, Wachau: forest road from Scheibenbach to Pfaffental, N Pop. 19	48.4137	15.52	M.M. Matschinger	2003-04-17
Arabidopsis arenosa subsp. borbasii	4	Cardaminopsis arenosa (L.) Hayek.	440	6_02	HEID 590191			80	DQ528940	4	DQ313497	9	DQ528969	65	E		AUT; Lower Austria; Waldviertel, Wachau: N Frauengärten, 200 m S Schildhütten	48.4158	15.4863	M.M. Matschinger	2003-04-14
Arabidopsis arenosa subsp. borbasii	4		440	6_03	HEID s.n.					4	DQ313497	21	DQ529018	59	E		AUT; Lower Austria; Waldviertel, Wachau: N Frauengärten, 200 m S Schildhütten	48.4158	15.4863	M.M. Matschinger	2003-04-14
Arabidopsis arenosa subsp. borbasii	4	Cardaminopsis arenosa (L.) Hayek.	440	6_04	HEID 590191					6	DQ313499	1	DQ528961	76	B		AUT; Lower Austria; Waldviertel, Wachau: N Frauengärten, 200 m S Schildhütten	48.4158	15.4863	M.M. Matschinger	2003-04-14
Arabidopsis arenosa subsp. borbasii	4	Cardaminopsis arenosa (L.) Hayek.	440	6_05	HEID 590191			71	DQ528931	4	DQ313497	18	DQ529015	69	E		AUT; Lower Austria; Waldviertel, Wachau: N Frauengärten, 200 m S Schildhütten	48.4158	15.4863	M.M. Matschinger	2003-04-14
Arabidopsis arenosa subsp. borbasii		Cardaminopsis arenosa (L.) Hayek.	440	6_06	HEID 590191					6	DQ313499	18	DQ529015	71	B		AUT; Lower Austria; Waldviertel, Wachau: N Frauengärten, 200 m S Schildhütten	48.4158	15.4863	M.M. Matschinger	2003-04-14
Arabidopsis arenosa subsp. borbasii	4	Cardaminopsis arenosa (L.) Hayek.	440	6_07	HEID 590191					2	DQ313495	1	DQ528961	8	A		AUT; Lower Austria; Waldviertel, Wachau: N Frauengärten, 200 m S Schildhütten	48.4158	15.4863	M.M. Matschinger	2003-04-14
Arabidopsis arenosa subsp. borbasii	4	Cardaminopsis arenosa (L.) Hayek.	440	6_08	HEID 590191			80	DQ528940	6	DQ313499	18	DQ529015	71	B		AUT; Lower Austria; Waldviertel, Wachau: N Frauengärten, 200 m S Schildhütten	48.4158	15.4863	M.M. Matschinger	2003-04-14
Arabidopsis arenosa subsp. borbasii		Cardaminopsis arenosa (L.) Hayek.	440	6_09	HEID 590191					6	DQ313499	18	DQ529015	71	B		AUT; Lower Austria; Waldviertel, Wachau: N Frauengärten, 200 m S Schildhütten	48.4158	15.4863	M.M. Matschinger	2003-04-14
[truncated: 1,402 more rows]
