# Supplementary material for: Taming the wild: resolving the gene pools of non-model Arabidopsis lineages
Source: BMC Evol Biol. 2014 Oct 27;14:224. doi: 10.1186/s12862-014-0224-x (PMC4216345; doi:10.1186/s12862-014-0224-x)
Supplement: Additional file 6: — Microsatellite data. [file 12862_2014_224_MOESM6_ESM.txt]

NOTA: microsatellite input data set for seven loci
NOTA: accession codes refer to Suppl. Table 5
NOTA: missing data "-9"
NOTA: in the second row numbers 1-23 indicates taxa (taxon identifyer as used in Suppl. Table 5)
GC16 ICE13 ICE7 SLL2 NGA162 ICE14 GC15
Card0494	1	24 24	04 17	-9 -9	09 09	03 03	10 10	23 23
Card0494-02	1	21 21	04 17	06 08	-9 -9	03 03	-9 -9	23 23
Card0496	1	12 12	17 17	08 08	09 09	03 03	10 11	23 23
Card0497	1	12 12	17 17	06 06	09 09	03 03	-9 -9	-9 -9
Card0498	1	21 21	17 17	-9 -9	09 09	03 03	-9 -9	25 25
Card0551-01	1	21 21	17 17	-9 -9	09 09	03 03	-9 -9	23 23
Card0551-02	1	21 21	17 17	-9 -9	09 09	03 03	-9 -9	23 23
Card0553-01	1	21 21	17 17	06 06	09 09	03 03	-9 -9	-9 -9
Card0553-02	1	21 21	-9 -9	06 06	-9 -9	03 03	11 11	23 23
Card0553-03	1	21 21	17 17	-9 -9	09 09	03 03	-9 -9	23 23
Card0553-04	1	21 21	17 17	-9 -9	09 09	03 03	-9 -9	23 23
LON-08	1	12 12	17 17	02 02	09 09	03 03	10 10	34 34
LON-09	1	12 12	17 17	02 02	09 09	03 03	-9 -9	-9 -9
LON-18	1	12 12	17 17	02 08	09 09	03 03	-9 -9	34 34
LON-22	1	12 12	17 17	-9 -9	09 09	03 03	10 10	34 34
LON-24	1	12 12	-9 -9	-9 -9	09 09	03 03	09 09	34 34
LON-26	1	12 12	17 17	-9 -9	09 09	03 03	-9 -9	-9 -9
OSLO-02	1	12 12	17 17	-9 -9	09 09	03 03	09 09	34 34
OSLO-03	1	12 12	17 17	02 02	09 09	03 03	10 10	31 31
Card0279	2	12 12	17 17	02 02	-9 -9	03 03	-9 -9	25 25
Card0491-01	2	12 15	15 15	08 08	09 09	03 03	-9 -9	23 25
Card0491-02	2	29 29	17 17	-9 -9	09 09	03 03	-9 -9	23 23
Card0492	2	12 12	17 17	02 02	09 09	03 03	-9 -9	-9 -9
Card0493-01	2	12 12	17 23	02 08	08 08	03 03	-9 -9	27 27
Card0493-02	2	12 12	17 17	08 08	09 09	03 03	-9 -9	-9 -9
Card0493-03	2	12 12	23 23	02 02	09 09	03 03	-9 -9	27 27
BEI1	2	12 12	19 23	02 02	09 09	03 03	10 10	23 23
HDC4	2	12 12	14 14	02 08	09 09	03 03	09 09	23 27
HDC5	2	12 12	14 17	02 08	09 09	03 03	09 09	30 30
IND1	2	12 15	-9 -9	02 02	09 09	03 03	11 11	29 29
IND4	2	12 12	15 23	02 02	09 09	03 03	09 12	23 27
IOM1	2	09 12	16 17	02 08	09 09	03 03	10 10	23 24
IOM3	2	09 21	17 17	02 08	09 09	03 03	10 10	15 23
KTT1	2	12 12	23 23	02 08	09 09	03 03	10 10	21 21
KTT2	2	12 12	23 23	02 08	09 09	03 03	10 10	27 27
LPT5	2	29 29	15 15	02 08	09 09	03 03	09 09	-9 -9
LPT6	2	29 29	15 15	02 08	09 09	03 03	09 09	27 27
LSP3	2	12 21	11 23	08 08	09 09	03 03	10 10	19 19
LSP4	2	12 21	23 23	02 08	09 09	03 03	10 10	19 19
M0604-4a	2	21 21	16 16	06 08	09 09	03 03	09 09	25 25
M0620-4	2	18 18	16 16	06 06	09 09	03 03	09 09	18 25
M0630-1	2	18 18	16 16	06 08	09 09	03 03	09 09	18 25
MAN5	2	12 12	14 14	08 08	09 09	03 03	10 10	25 27
MAN6	2	12 12	17 17	02 08	09 09	03 03	11 11	27 29
NCM2	2	21 21	16 16	02 06	09 09	03 03	09 09	18 18
NCM3	2	18 18	16 17	06 08	-9 -9	03 03	09 09	-9 -9
OWB5	2	12 12	14 14	02 02	09 09	03 03	10 10	-9 -9
OWB9	2	12 12	14 15	02 02	09 09	03 03	10 10	-9 -9
PCR1	2	12 15	15 23	02 08	09 09	03 03	-9 -9	27 27
PCR2	2	12 12	23 23	08 08	09 09	03 03	10 10	27 27
PIC5	2	12 21	17 17	02 02	09 09	03 03	10 10	12 25
PIC7	2	12 12	14 14	02 02	09 09	03 03	10 10	-9 -9
PIN5	2	12 12	15 17	02 02	09 09	03 03	10 10	27 27
PIN9	2	12 12	23 23	02 02	09 09	03 03	10 10	27 27
PIR2	2	12 12	15 15	08 08	09 09	03 03	10 10	27 27
PIR3	2	12 12	15 15	02 02	09 09	03 03	10 10	23 27
PRI-A1	2	29 29	17 17	02 08	09 09	03 03	09 09	23 23
PRI-A2	2	12 29	17 17	02 08	09 09	03 03	09 10	23 25
PTP3	2	12 12	15 15	02 08	09 09	03 03	11 11	23 23
PTP4	2	12 12	15 15	02 08	09 09	03 03	11 11	23 23
PUK8	2	12 12	14 23	02 02	09 09	03 03	10 10	-9 -9
PUK9	2	12 12	14 23	02 02	09 09	03 03	10 10	31 33
RON1	2	12 12	15 15	02 02	09 09	03 03	11 11	23 23
RON3	2	12 12	15 15	02 08	09 09	03 03	11 11	23 23
SBD1	2	05 18	11 17	02 02	09 09	03 03	10 10	21 29
SBD3	2	12 12	17 23	02 02	09 09	03 03	10 10	21 27
TC(IN)54	2	12 12	17 17	02 02	09 09	03 03	10 10	27 27
TC(IN)56	2	12 12	-9 -9	08 08	09 09	03 03	10 10	25 25
TC(OUT)10	2	12 12	15 15	02 02	09 09	03 03	10 10	26 26
TC(OUT)9	2	12 12	15 15	02 02	09 09	03 03	10 10	27 27
TSS1	2	12 12	17 17	02 02	09 09	03 03	10 10	21 23
TSS2	2	12 12	15 17	02 02	09 09	-9 -9	10 10	21 21
TSSA1	2	12 12	15 15	02 02	09 09	03 03	10 10	27 27
TSSA2	2	12 12	15 15	02 02	09 09	03 03	10 10	27 27
WAS1	2	12 12	17 23	02 08	09 09	03 03	10 10	27 27
WAS3	2	12 12	17 17	02 08	09 09	03 03	10 10	-9 -9
Card0477	3	24 24	20 20	08 08	09 09	-9 -9	13 13	11 11
Card0478	3	27 27	20 20	08 08	14 14	03 03	-9 -9	10 10
Card0487-01	3	24 24	14 14	08 08	14 14	03 03	-9 -9	11 11
Card0487-02	3	24 24	14 14	08 08	14 14	03 03	-9 -9	11 11
Card0488	3	30 30	14 14	08 08	14 14	03 03	13 13	11 11
OSLO-18	3	30 30	14 14	08 08	14 14	-9 -9	12 12	27 27
OSLO-19	3	30 30	14 14	08 08	14 14	-9 -9	12 12	11 11
OSLO-20	3	15 24	15 20	07 08	09 14	03 03	11 11	27 38
OSLO-24	3	15 18	15 17	07 07	09 14	03 03	11 11	19 21
OSLO-25	3	15 18	15 17	07 07	09 14	03 03	11 11	19 21
OSLO-26	3	15 18	15 17	07 07	09 14	03 03	11 11	19 21
OSLO-27	3	15 18	15 17	07 07	09 14	03 03	11 11	19 21
OSLO-28	3	15 18	15 17	07 07	09 14	03 03	11 11	19 21
OSLO-39	3	30 30	14 14	08 08	14 14	07 07	-9 -9	11 11
OSLO-40	3	30 30	14 14	08 08	-9 -9	-9 -9	12 12	11 11
OSLO-41	3	30 30	14 14	08 08	14 14	-9 -9	12 12	11 11
OSLO-42	3	30 30	14 14	08 08	14 14	-9 -9	12 12	11 11
OSLO-43	3	15 24	15 15	07 07	14 14	05 05	11 11	11 19
OSLO-44	3	30 30	14 14	08 08	14 14	-9 -9	12 12	11 11
OSLO-45	3	30 30	14 14	08 08	14 14	-9 -9	12 12	11 11
OSLO-50	3	30 30	14 14	08 08	14 14	-9 -9	12 12	11 11
OSLO-48	3	24 24	15 21	08 08	14 14	05 05	10 10	10 19
OSLO-54	3	29 30	15 15	07 08	14 14	05 05	11 12	19 19
OSLO-56	3	24 27	15 15	08 08	-9 -9	05 05	-9 -9	19 30
OSLO-55	3	30 30	14 14	08 08	14 14	-9 -9	12 12	11 11
OSLO-08	4	-9 -9 -9 -9	20 20 20 20	07 07 07 07	-9 -9 -9 -9	03 03 05 05	11 11 11 11	21 21 28 28
OSLO-10	4	21 21 27 27	17 19 26 28	07 07 08 08	09 14 14 14	03 03 03 03	11 11 11 11	19 19 20 21
OSLO-11	4	15 15 18 18	15 15 17 17	07 07 08 08	09 13 14 14	03 03 03 03	11 11 11 11	19 19 19 43
OSLO-12	4	15 15 18 18	15 15 20 20	07 07 07 07	09 09 14 14	05 05 05 05	08 08 11 11	19 19 21 21
OSLO-16	4	30 30 30 30	14 14 14 14	08 08 08 08	14 14 14 14	-9 -9 -9 -9	12 12 12 12	31 31 33 35
OSLO-17	4	24 24 24 24	15 15 23 23	07 07 07 07	09 14 14 14	03 03 03 03	11 11 11 11	37 37 37 37
OSLO-22	4	24 24 27 27	15 15 15 15	07 07 07 07	09 09 14 14	03 03 05 05	11 11 11 11	21 21 21 21
OSLO-47	4	24 24 24 24	21 21 21 30	07 07 08 08	09 13 14 14	05 05 05 05	08 08 08 11	19 19 23 23
74-915145-02	5	12 12	17 17	-9 -9	09 09	13 15	07 09	31 43
74-915145-03	5	12 12	19 19	09 09	08 09	07 07	09 09	15 15
74-915145-04	5	12 12	17 19	-9 -9	09 09	03 03	09 11	15 17
74-915145-05	5	12 29	15 17	-9 -9	09 09	03 05	07 09	15 43
74-915145-06	5	12 12	17 19	08 08	-9 -9	08 08	07 11	15 15
74-915145-07	5	12 16	15 17	-9 -9	08 09	03 09	07 09	15 43
74-915145-08	5	12 30	15 17	-9 -9	08 09	08 08	07 09	15 19
74-915145-09	5	12 12	17 19	-9 -9	08 09	08 09	09 09	31 31
74-915145-10	5	12 12	17 17	-9 -9	09 09	12 12	09 09	15 15
74-915145-11	5	29 29	15 17	-9 -9	08 08	03 03	11 11	43 43
74-915145-13	5	16 16	17 19	-9 -9	09 09	05 09	07 11	15 19
74-915145-14	5	12 12	19 19	-9 -9	08 09	07 07	09 09	15 31
74-915145-16	5	12 13	17 17	-9 -9	09 09	07 08	07 09	15 43
74-915145-17	5	12 12	17 19	-9 -9	09 09	09 09	09 11	15 15
74-915145-18	5	09 09	17 17	-9 -9	08 09	13 13	09 09	19 19
74-915145-19	5	12 12	17 17	-9 -9	08 09	07 12	09 09	15 15
74-915145-20	5	12 16	15 19	-9 -9	08 09	07 07	09 11	19 43
88-30	5	12 12	17 19	08 08	08 08	03 03	09 09	15 35
88-33	5	12 15	17 19	08 08	09 14	07 07	09 11	15 35
88-34	5	10 12	15 17	08 08	08 09	03 03	11 11	29 29
88-35	5	12 18	17 19	08 08	08 09	-9 -9	11 11	33 35
88-36	5	10 12	17 19	08 08	08 08	03 03	09 11	29 35
88-37	5	10 16	17 17	08 08	08 09	03 03	09 11	23 29
88-38	5	12 16	17 19	08 08	-9 -9	03 09	08 09	29 39
88-39	5	12 12	17 19	08 08	09 09	03 03	09 11	03 31
88-40	5	16 25	17 17	08 08	09 09	03 03	09 11	-9 -9
88-5509R	5	09 12	17 19	08 08	09 14	03 03	11 11	15 35
88-5510R	5	09 12	17 19	08 08	09 09	03 03	11 11	15 33
88-5511R	5	12 15	15 17	-9 -9	09 14	03 09	09 09	15 31
88-5512R	5	12 12	17 17	08 08	09 09	03 03	11 11	28 28
88-5513R	5	-9 -9	05 07	-9 -9	04 06	03 03	11 11	28 31
88-5514R	5	09 12	17 19	08 09	09 09	03 03	09 11	15 31
88-5515R	5	14 14	17 19	-9 -9	08 08	03 03	09 11	30 35
88-5516R	5	09 12	17 17	08 08	09 09	03 03	11 11	33 35
88-5517R	5	12 12	17 19	08 08	09 09	03 03	-9 -9	-9 -9
88-5518R	5	12 18	17 19	09 09	09 09	03 03	09 11	15 35
88-5519R	5	09 18	17 19	08 08	08 09	03 09	09 11	14 28
88-5520R	5	09 14	15 15	08 08	09 09	03 09	11 11	15 33
88-5521R	5	14 15	17 17	08 08	09 09	03 03	09 11	15 15
88-5523R	5	14 16	15 19	08 08	09 09	03 03	11 11	29 39
88-5524R	5	14 21	15 19	-9 -9	09 09	03 03	11 11	15 30
88-5525R	5	12 12	17 17	08 09	09 09	03 03	11 11	15 36
88-5526R	5	09 12	17 19	08 08	09 09	03 03	11 11	27 35
88-915143-02	5	10 12	17 17	08 08	09 09	03 09	08 11	15 29
88-915143-03	5	10 10	17 19	08 08	09 09	03 03	09 11	15 33
88-915143-04	5	12 15	15 15	08 08	-9 -9	03 03	09 11	15 31
88-915143-05	5	10 12	17 19	08 08	09 09	03 03	11 11	29 33
88-915143-06	5	12 12	17 19	08 08	09 09	03 03	11 11	29 35
88-915143-07	5	10 16	17 17	08 08	08 09	03 03	11 11	15 29
88-915143-09	5	12 22	15 17	08 08	09 09	03 03	11 11	15 35
88-915143-10	5	12 24	17 19	08 08	-9 -9	03 09	-9 -9	31 31
88-915143-11	5	13 18	17 17	08 08	09 09	03 03	09 09	03 35
88-915143-12	5	12 18	17 19	-9 -9	-9 -9	03 03	-9 -9	15 29
88-915143-13	5	10 18	17 19	08 08	09 09	03 09	09 09	15 29
88-915143-14	5	10 16	15 17	08 08	09 09	03 09	11 11	33 35
88-915143-15	5	16 18	17 19	08 08	09 14	03 03	09 11	15 15
88-915143-16	5	-9 -9	17 17	08 08	09 09	03 03	09 11	15 31
88-915143-18	5	12 15	17 19	08 08	09 09	03 03	11 11	29 33
88-915143-19	5	10 22	17 19	08 09	09 09	03 03	11 11	15 35
88-915143-20	5	12 13	17 19	08 09	05 09	03 03	09 11	15 36
88-915143-21	5	09 14	17 17	08 08	09 14	03 03	11 11	30 35
96-22	5	21 32	13 13	08 08	09 14	06 06	08 08	23 33
96-23	5	18 18	13 21	07 08	14 14	03 03	08 08	23 33
96-25	5	-9 -9	17 19	-9 -9	09 14	03 03	08 11	-9 -9
96-26	5	12 18	17 19	08 08	09 09	03 03	08 08	19 23
96-27	5	18 18	19 19	08 08	09 09	03 03	08 11	19 33
96-28	5	18 23	12 12	07 07	09 14	03 03	07 08	23 33
96-29	5	18 20	13 19	07 08	14 14	03 03	08 11	23 23
133-01	5	18 18	03 17	-9 -9	09 09	03 03	11 11	15 37
133-02	5	15 18	03 17	08 08	09 09	11 11	11 11	15 41
133-03	5	12 18	17 17	10 10	08 09	13 13	11 11	15 33
133-04	5	18 19	03 17	-9 -9	08 09	13 13	11 11	15 41
133-05	5	19 19	13 17	08 08	09 09	15 15	11 11	19 37
133-06	5	12 12	17 17	08 08	09 09	14 14	11 11	24 37
133-07	5	18 19	17 17	08 08	09 09	13 13	11 11	31 43
133-08	5	12 13	17 17	-9 -9	09 09	14 14	11 11	15 23
133-09	5	13 13	13 17	08 08	09 09	13 13	11 11	15 31
133-10	5	12 19	13 17	08 08	09 09	13 13	11 11	37 41
133-11	5	12 13	17 17	08 08	09 09	14 14	11 11	23 31
133-12	5	12 18	17 17	08 08	09 09	03 03	11 11	31 37
133-16	5	16 19	17 17	08 08	08 09	07 07	11 11	23 24
133-17	5	12 18	17 17	08 08	09 09	08 08	11 11	31 41
133-18	5	19 21	17 17	08 08	09 09	07 07	11 11	19 31
133-19	5	19 21	13 17	-9 -9	09 09	13 13	11 11	41 41
133-20	5	19 21	13 17	08 08	09 09	03 03	11 11	41 41
133-21	5	15 18	13 17	08 08	08 09	03 03	11 11	24 41
133-22	5	12 16	17 17	08 08	09 09	14 14	11 11	23 41
133-23	5	16 21	13 17	-9 -9	09 14	03 03	11 11	21 23
133-24	5	-9 -9	-9 -9	08 08	-9 -9	03 03	11 11	21 21
133-25	5	21 24	17 17	-9 -9	08 09	07 07	11 11	24 25
5523	5	15 18	17 17	08 08	09 09	01 03	08 08	23 23
121R-01	5	12 18	17 17	08 09	08 09	03 03	09 11	23 27
121R-02	5	12 12	17 17	08 08	08 09	03 03	09 11	23 23
121R-03	5	12 18	17 19	08 08	09 09	03 03	09 11	17 27
121R-04	5	12 12	17 17	08 08	09 09	03 03	09 11	35 35
170R-02	5	13 24	17 17	08 08	08 09	07 07	09 11	17 17
170R-03	5	13 24	17 17	08 08	08 09	03 07	09 11	17 24
170R-04	5	19 24	17 31	08 08	14 14	07 07	09 11	17 17
170R-05	5	13 13	17 17	08 08	09 09	07 07	09 09	17 17
170R-06	5	12 24	17 31	08 08	14 14	03 07	09 11	17 31
170R-07	5	13 13	17 31	08 08	14 14	07 07	09 11	17 30
170R-08	5	13 24	17 17	08 08	08 09	07 07	09 13	17 19
170R-09	5	13 24	17 31	08 08	14 14	07 15	09 09	17 17
170R-10	5	13 19	17 17	08 08	14 14	03 07	09 11	17 24
170R-11	5	13 24	17 31	08 08	14 14	03 07	09 09	17 17
170R-12	5	19 24	17 31	08 08	14 14	03 07	09 09	17 17
170R-13	5	13 24	17 31	08 08	08 08	03 07	11 11	19 30
170R-14	5	13 24	17 31	08 08	14 14	03 07	09 09	17 31
170R-15	5	24 24	17 17	08 08	08 09	07 15	09 11	17 19
170R-16	5	13 24	17 17	08 08	08 08	07 15	09 11	17 19
170R-17	5	13 24	17 17	08 08	08 09	07 15	09 11	17 17
170R-18	5	13 13	17 31	08 08	14 14	03 07	09 09	17 17
170R-19	5	13 24	17 17	08 08	08 09	03 07	11 11	19 30
171R-02	5	21 24	13 21	08 08	14 14	03 03	08 11	23 23
171R-03	5	16 24	17 17	08 09	14 14	03 03	08 11	20 23
171R-04	5	21 24	17 21	08 08	14 14	03 03	11 11	20 20
171R-05	5	18 21	17 17	08 08	14 14	03 03	08 11	23 23
171R-07	5	16 24	17 17	08 09	-9 -9	03 03	11 11	23 23
171R-08	5	24 24	17 17	08 08	14 14	03 03	-9 -9	20 23
171R-09	5	15 24	13 21	08 08	14 14	03 03	09 11	15 23
172R-01	5	12 15	17 17	05 05	09 09	03 05	11 11	17 17
172R-02	5	12 12	17 31	-9 -9	14 14	03 03	11 11	19 36
172R-03	5	12 15	17 19	-9 -9	14 14	03 03	11 11	17 19
172R-04	5	12 15	17 17	08 08	14 14	24 24	11 11	-9 -9
172R-05	5	12 12	17 21	08 08	09 14	03 03	11 11	19 19
172R-06	5	12 15	17 21	-9 -9	09 09	03 03	07 11	17 17
172R-07	5	12 15	17 17	-9 -9	08 09	03 05	11 11	19 23
172R-08	5	12 12	17 17	08 08	09 09	03 05	-9 -9	17 37
172R-09	5	10 12	17 17	08 08	09 09	03 05	11 11	17 19
172R-10	5	12 15	17 17	08 08	09 14	03 05	11 11	19 36
172R-11	5	12 12	17 21	08 08	08 14	03 03	07 11	17 17
172R-12	5	12 24	17 17	08 08	08 09	03 05	11 11	19 33
172R-14	5	12 24	17 19	08 08	09 09	05 05	07 11	40 40
172R-15	5	12 29	17 17	08 08	09 09	03 05	07 11	17 19
172R-16	5	12 15	17 17	08 08	09 09	03 03	11 11	31 33
172R-17	5	10 12	17 17	08 08	09 09	03 05	07 11	17 33
172R-19	5	12 15	17 17	-9 -9	09 09	03 05	11 11	19 35
172R-20	5	12 15	17 17	05 05	09 09	03 03	11 11	19 37
172R-21	5	12 15	19 19	-9 -9	08 09	03 05	11 11	19 36
172R-22	5	15 29	17 19	05 08	09 09	03 05	07 11	19 36
172R-24	5	15 25	17 31	08 08	14 14	03 05	07 11	19 37
172R-25	5	12 12	17 17	05 08	09 09	03 03	-9 -9	19 33
172R-26	5	12 12	17 17	05 08	09 09	03 03	11 11	19 33
172R-28	5	12 12	17 17	-9 -9	09 09	03 05	11 11	19 35
172R-29	5	12 12	17 17	08 08	-9 -9	05 05	11 11	17 37
172R-31	5	12 15	17 17	08 08	09 09	03 05	07 11	17 33
172R-32	5	12 18	17 19	08 08	08 09	05 07	11 11	19 27
172R-33	5	12 18	17 31	08 08	14 14	03 03	08 11	17 19
172R-34	5	12 18	17 31	08 08	14 14	03 05	11 11	19 19
172R-35	5	12 12	17 17	08 08	09 09	05 05	11 11	17 27
172R-36	5	12 12	17 19	08 08	09 09	05 07	07 08	17 17
172R-37	5	12 15	17 17	08 08	08 09	03 05	11 11	19 37
173R-01	5	12 21	17 17	08 08	09 09	03 03	11 11	17 34
173R-02	5	18 21	17 17	08 08	09 09	03 03	09 11	17 34
173R-03	5	12 21	17 17	08 08	09 09	03 07	08 11	17 17
173R-04	5	12 12	17 31	08 08	14 14	03 03	08 08	17 17
173R-05	5	21 21	17 17	08 08	09 09	03 03	-9 -9	17 33
173R-06	5	21 21	17 17	08 08	09 09	03 03	07 11	17 33
173R-07	5	21 21	17 17	08 08	09 09	03 07	-9 -9	-9 -9
173R-12	5	12 21	17 17	-9 -9	09 09	03 07	08 11	17 17
173R-13	5	12 21	17 17	07 08	09 14	03 03	07 11	17 44
173R-14	5	12 21	17 17	07 08	09 09	03 07	08 11	17 17
173R-15	5	18 21	17 31	08 08	14 14	03 03	11 11	17 34
173R-16	5	12 21	17 17	08 08	09 09	03 03	09 11	17 19
173R-17	5	18 21	17 31	08 08	14 14	03 03	11 11	17 34
173R-18	5	12 21	17 31	08 08	09 09	03 03	11 11	25 33
174R-01	5	18 21	17 31	08 08	09 14	03 03	09 11	15 19
174R-02	5	12 18	17 17	08 08	09 14	03 05	10 11	17 19
174R-03	5	21 24	17 17	08 08	09 09	03 03	10 11	15 21
174R-04	5	21 24	17 17	08 08	09 09	03 03	11 11	30 30
174R-05	5	12 21	17 17	08 08	08 08	03 03	11 11	17 21
174R-06	5	18 24	14 17	08 08	09 14	03 05	08 09	29 29
174R-07	5	21 29	14 17	08 08	09 09	03 05	08 08	19 19
174R-08	5	16 21	17 17	08 08	09 09	03 03	11 11	19 21
174R-09	5	18 21	17 17	08 08	09 09	03 03	09 11	19 30
174R-10	5	12 29	17 17	08 08	09 09	03 05	09 09	17 22
174R-11	5	18 21	17 17	08 08	09 14	03 05	10 11	17 19
174R-12	5	16 27	14 14	08 08	09 09	03 05	09 11	17 19
174R-13	5	21 24	17 17	08 08	09 09	03 05	08 09	10 19
174R-14	5	16 27	14 14	08 08	09 09	03 05	09 11	17 19
5527	5	10 16	10 17	07 08	09 09	03 03	08 08	10 45
5530	5	15 21	13 17	05 08	09 14	03 03	08 11	-9 -9
5531	5	15 24	13 17	05 08	09 14	03 03	08 08	17 17
5532	5	21 21	13 17	05 08	09 09	03 03	08 11	17 19
KAR01-7	5	29 30	17 19	07 07	09 14	05 05	11 11	19 19
KAR15-3	5	29 29	17 19	07 07	14 14	05 05	11 11	19 19
KAR31	5	29 30	17 19	07 07	09 14	05 05	11 11	19 19
66-915144-01	6	12 12 13 13	11 17 17 19	08 08 08 08	09 09 09 09	03 03 03 03	08 09 09 11	15 17 25 25
66-915144-02	6	12 12 12 13	01 17 19 19	-9 -9 -9 -9	09 09 09 09	07 07 07 08	09 09 11 11	-9 -9 -9 -9
66-915144-03	6	12 13 13 13	11 15 15 15	08 08 08 08	09 09 09 09	07 07 07 07	09 09 09 09	15 18 18 18
66-915144-04	6	12 13 13 24	17 17 17 17	08 08 08 08	09 09 09 09	03 03 03 11	09 09 11 11	15 28 31 47
66-915144-05	6	12 12 12 12	15 15 17 17	08 08 08 08	09 09 09 09	07 07 07 07	-9 -9 -9 -9	04 15 15 29
66-915144-06	6	12 12 18 24	01 17 17 19	08 08 08 08	08 09 09 09	06 06 06 06	09 09 09 11	04 15 15 31
66-915144-07	6	12 12 12 16	17 17 17 17	-9 -9 -9 -9	09 09 09 09	07 07 07 07	09 09 10 11	15 17 29 31
66-915144-08	6	12 13 13 16	01 17 17 17	-9 -9 -9 -9	09 09 09 09	07 07 07 07	09 09 09 10	15 15 15 31
66-915144-09	6	12 12 13 24	13 17 17 19	-9 -9 -9 -9	09 09 09 09	14 14 14 14	09 11 11 11	15 29 31 47
66-915144-10	6	12 12 18 18	13 13 17 17	-9 -9 -9 -9	09 09 09 09	07 07 07 07	09 09 11 11	15 15 15 27
66-915144-11	6	12 12 18 24	11 17 17 19	-9 -9 -9 -9	09 09 09 09	03 03 03 03	09 09 09 11	15 21 23 31
66-915144-12	6	12 12 12 18	01 05 17 19	-9 -9 -9 -9	09 09 09 09	03 03 03 03	09 09 09 09	15 15 15 29
66-915144-13	6	12 12 13 24	01 17 17 17	-9 -9 -9 -9	09 09 09 09	07 07 07 13	09 09 09 11	17 17 29 47
66-915144-14	6	10 12 18 24	11 17 17 17	08 08 08 08	09 09 09 14	07 07 07 13	08 09 09 11	23 29 31 31
66-915144-15	6	12 12 16 18	01 15 15 15	-9 -9 -9 -9	09 09 09 09	03 03 03 03	08 09 09 11	18 18 47 47
66-915144-16	6	12 12 13 18	-9 -9 -9 -9	-9 -9 -9 -9	09 09 09 09	07 07 07 07	08 09 09 09	15 15 15 25
66-915144-17	6	12 12 12 12	14 17 17 17	-9 -9 -9 -9	09 09 09 14	15 15 15 15	09 11 11 11	17 17 29 31
66-915144-19	6	12 12 15 18	01 13 17 17	-9 -9 -9 -9	09 09 09 09	07 07 07 13	09 09 09 09	15 15 15 31
66-915144-20	6	12 12 13 13	01 01 15 19	-9 -9 -9 -9	09 09 09 09	08 08 08 08	09 09 09 09	-9 -9 -9 -9
ALP-2-01	6	12 16 16 16	15 17 17 17	08 08 08 09	09 09 09 14	03 03 05 05	11 11 11 11	25 27 27 31
ALP-2-02	6	16 18 21 24	15 17 17 17	08 08 08 08	09 09 09 14	03 03 03 03	09 09 10 11	17 17 23 27
ALP-2-05	6	12 13 16 18	10 13 16 17	05 08 08 08	09 09 14 14	03 03 03 05	09 09 10 12	27 27 29 33
LON-30	6	18 18 18 18	14 17 17 17	02 02 08 08	03 09 09 09	03 03 03 03	-9 -9 -9 -9	35 35 35 35
LON-31	6	12 12 12 12	-9 -9 -9 -9	-9 -9 -9 -9	09 09 09 09	03 03 03 05	-9 -9 -9 -9	31 31 31 31
LON-32	6	12 12 12 12	17 17 20 20	-9 -9 -9 -9	09 09 09 09	03 03 03 03	-9 -9 -9 -9	05 05 19 19
124-01	7	29 30 30 32	15 15 17 17	08 08 08 08	14 14 14 14	03 05 05 09	10 10 11 11	12 12 19 19
124-02	7	12 12 12 12	13 15 15 16	07 08 08 08	02 14 14 14	05 05 07 07	10 10 10 10	17 17 17 17
124-03	7	05 18 18 34	05 11 11 13	08 08 08 08	14 14 14 14	03 03 05 05	10 10 12 12	14 17 18 18
124-04	7	12 21 29 32	05 15 15 16	08 08 09 09	14 14 14 14	05 07 07 09	-9 -9 -9 -9	10 10 21 21
124-05	7	21 21 24 29	05 13 15 15	08 08 08 12	14 14 14 14	05 05 07 09	-9 -9 -9 -9	-9 -9 -9 -9
124-06	7	05 12 12 32	05 10 11 13	08 08 24 25	14 14 14 14	03 03 05 07	11 11 12 12	17 17 17 18
124-07	7	15 17 27 29	10 10 11 16	08 08 08 25	14 14 14 14	05 05 05 05	08 08 10 10	11 11 11 17
124-08	7	12 12 24 37	15 15 17 17	08 08 08 08	14 14 14 14	05 05 05 07	10 10 12 13	12 12 17 20
124-09	7	-9 -9 -9 -9	05 15 15 16	07 08 08 25	14 14 14 14	03 05 05 05	10 10 10 10	-9 -9 -9 -9
124-10	7	15 18 27 33	11 16 16 23	07 08 08 08	14 14 14 14	03 03 05 07	-9 -9 -9 -9	17 17 17 21
124-12	7	12 12 15 24	-9 -9 -9 -9	-9 -9 -9 -9	14 14 14 14	03 03 05 05	-9 -9 -9 -9	10 11 12 17
124-13	7	05 29 30 32	10 16 17 17	08 08 08 08	14 14 14 14	05 05 07 09	08 11 11 11	12 12 17 17
124-14	7	-9 -9 -9 -9	-9 -9 -9 -9	08 08 24 25	14 14 14 14	03 03 05 07	11 11 12 12	17 17 17 18
124-16	7	05 12 21 32	05 05 10 15	08 08 08 08	14 14 14 14	05 05 05 05	09 09 10 13	-9 -9 -9 -9
124-17	7	12 15 24 26	11 16 16 16	07 08 08 08	14 14 14 14	05 05 05 05	09 10 10 10	10 13 17 19
124-18	7	05 05 21 21	05 15 16 16	-9 -9 -9 -9	14 14 14 14	03 05 05 05	-9 -9 -9 -9	11 11 17 19
5528	7	27 27 29 33	08 10 14 17	08 25 25 25	13 14 14 14	05 05 07 07	02 12 12 12	13 13 17 17
501372	7	-9 -9 -9 -9	05 13 17 17	08 08 08 08	14 14 14 14	-9 -9 -9 -9	07 09 09 11	-9 -9 -9 -9
176R-01	7	05 13 24 32	13 13 15 17	07 08 08 08	03 14 14 14	03 05 05 11	09 10 10 10	11 11 17 31
176R-02	7	05 12 15 15	13 13 13 13	08 08 08 08	14 14 14 14	03 05 07 11	-9 -9 -9 -9	-9 -9 -9 -9
176R-03	7	05 05 29 30	13 15 20 20	07 07 08 08	03 14 14 14	03 05 05 11	09 09 12 12	-9 -9 -9 -9
176R-04	7	05 12 30 36	13 17 20 20	08 08 08 08	14 14 14 14	05 05 07 11	09 09 09 09	19 31 31 31
176R-05	7	12 13 24 29	08 15 17 20	08 08 08 08	14 14 14 14	05 07 07 07	08 09 10 10	17 21 23 31
176R-07	7	05 15 24 36	13 13 15 20	08 08 08 08	14 14 14 14	05 05 05 05	09 09 09 09	-9 -9 -9 -9
176R-09	7	12 15 29 30	09 15 17 20	07 07 08 08	14 14 14 14	05 07 07 07	08 09 09 09	17 17 19 19
176R-10	7	12 12 12 15	15 15 15 17	08 08 08 24	14 14 14 14	05 05 05 05	09 09 09 09	-9 -9 -9 -9
176R-11	7	12 12 12 15	15 15 15 17	08 08 08 08	14 14 14 14	05 05 05 05	09 09 09 09	-9 -9 -9 -9
176R-12	7	12 12 15 29	13 13 15 17	07 07 07 24	14 14 14 14	07 11 11 13	08 08 09 09	-9 -9 -9 -9
176R-13	7	12 24 29 33	13 15 15 20	07 07 08 08	14 14 14 14	05 05 07 11	09 09 10 10	16 21 21 21
176R-14	7	12 29 29 29	13 13 15 15	07 07 08 08	14 14 14 14	05 07 11 11	09 09 09 10	16 16 19 21
176R-17	7	15 15 18 29	15 15 15 17	08 08 08 08	14 14 14 14	-9 -9 -9 -9	-9 -9 -9 -9	13 17 19 21
176R-18	7	05 15 15 29	13 13 15 17	08 08 08 08	03 03 14 14	03 05 07 11	-9 -9 -9 -9	11 19 19 19
176R-19	7	05 12 15 15	13 15 15 17	07 07 07 08	02 02 14 14	07 07 07 11	09 09 09 11	11 11 17 21
176R-20	7	12 15 15 29	13 13 15 20	08 08 08 08	03 14 14 14	03 05 07 11	09 09 09 10	-9 -9 -9 -9
176R-23	7	12 15 21 29	13 17 17 20	07 08 08 25	14 14 14 14	07 07 11 11	09 09 11 11	17 19 19 41
176R-25	7	15 15 29 29	10 17 17 20	07 08 08 08	14 14 14 14	05 05 05 05	08 08 09 09	15 16 17 19
176R-28	7	12 15 21 24	15 15 17 17	07 07 08 25	14 14 14 14	-9 -9 -9 -9	09 09 09 09	-9 -9 -9 -9
186R-01	7	05 12 21 24	14 15 17 20	08 08 08 11	14 14 14 14	05 05 05 07	-9 -9 -9 -9	13 17 19 19
186R-02	7	05 24 24 32	13 15 15 20	08 08 08 25	14 14 14 14	05 07 07 07	09 09 09 09	13 13 13 17
187R-01	7	05 05 05 05	10 15 15 24	07 07 07 08	14 14 14 14	05 05 05 07	10 10 11 11	19 21 26 31
187R-02	7	12 21 21 35	-9 -9 -9 -9	08 08 08 11	14 14 14 14	03 05 05 07	09 09 09 10	13 19 19 31
187R-03	7	21 24 33 33	10 15 16 16	07 08 08 08	14 14 14 14	03 05 05 07	09 09 09 10	12 19 19 21
187R-04	7	15 15 15 34	13 13 15 16	07 08 08 11	14 14 14 14	05 05 05 05	10 10 10 11	-9 -9 -9 -9
187R-05	7	02 05 12 18	11 16 16 16	07 07 07 08	14 14 14 14	05 05 05 05	10 10 10 10	-9 -9 -9 -9
187R-07	7	05 05 12 15	10 13 13 15	07 08 08 08	02 14 14 14	05 05 05 07	08 10 10 10	13 19 19 20
187R-08	7	12 18 21 29	15 16 22 24	07 07 07 08	02 03 14 14	03 05 05 19	09 10 10 10	-9 -9 -9 -9
205R-01	7	18 27 27 28	11 15 15 26	08 08 25 25	13 13 14 14	03 07 07 07	09 09 09 09	08 10 13 21
205R-02	7	12 15 18 30	13 15 15 15	08 08 08 08	13 13 14 14	07 07 07 07	09 10 10 10	10 10 10 10
205R-03	7	18 18 18 27	11 26 26 26	07 08 08 25	13 14 14 14	-9 -9 -9 -9	09 09 09 10	10 10 21 21
207R-01	7	15 18 29 35	08 13 13 17	08 08 08 08	14 14 14 14	-9 -9 -9 -9	09 09 09 10	12 12 19 39
207R-02	7	18 21 24 30	08 15 16 17	07 07 08 08	14 14 14 14	03 05 07 11	07 07 09 09	12 19 35 35
207R-03	7	15 20 27 34	15 15 17 17	08 08 08 08	14 14 14 14	05 05 05 09	07 07 07 11	12 17 19 25
207R-05	7	20 20 34 37	11 13 15 20	08 08 08 08	03 14 14 14	05 05 07 09	09 09 09 11	17 19 19 45
207R-06	7	17 20 21 21	08 11 15 16	08 08 08 08	14 14 14 14	05 05 07 07	09 09 10 11	12 19 19 19
207R-07	7	18 34 34 34	13 13 13 16	-9 -9 -9 -9	14 14 14 14	05 05 07 07	07 09 09 09	12 19 19 25
207R-08	7	15 27 34 34	08 15 15 15	08 08 08 08	14 14 14 14	05 05 05 07	-9 -9 -9 -9	12 17 17 19
5524	7	05 12 18 24	15 15 16 16	08 12 12 21	03 14 14 14	05 05 05 05	09 09 10 10	11 14 14 17
5525	7	05 05 21 29	13 15 15 16	07 08 08 21	14 14 14 14	03 05 05 07	09 09 09 10	11 11 29 30
5526	7	05 32 32 33	05 15 19 19	08 08 25 27	13 13 14 14	03 07 07 07	09 09 09 09	08 11 13 19
AAA-1-01	7	05 24 24 27	15 16 22 22	08 08 08 08	14 14 14 14	05 05 07 07	09 09 09 10	13 13 18 27
AAA-1-03	7	05 15 27 29	15 15 16 22	07 07 08 08	09 14 14 14	03 05 05 07	10 10 10 10	17 27 27 27
AAA-1-04	7	24 24 30 30	08 15 17 17	08 08 08 08	09 14 14 14	05 05 07 07	09 10 10 10	04 15 17 21
AAA-1-05	7	24 24 27 30	10 15 16 17	07 08 08 11	09 14 14 14	03 07 07 07	08 09 09 09	15 15 15 21
AAA-1-06	7	05 15 21 27	15 15 15 23	07 07 07 08	14 14 14 14	03 07 07 09	09 09 09 10	17 17 17 17
AAA-2-01	7	12 12 24 30	15 15 15 20	07 08 08 11	14 14 14 14	03 05 05 07	10 10 11 11	10 17 17 21
AAA-2-03	7	12 15 27 29	15 15 15 20	07 08 08 08	13 14 14 14	05 05 05 05	09 09 09 10	11 19 19 31
AAA-2-04	7	12 12 27 29	15 15 15 15	07 08 08 08	14 14 14 14	03 05 05 07	09 09 10 11	17 17 23 23
AAA-2-05	7	12 24 27 29	15 15 15 20	08 08 08 08	14 14 14 14	05 05 07 07	09 09 10 11	19 19 21 21
AAA-3-01	7	05 05 13 32	13 13 16 16	07 07 08 09	14 14 14 14	03 05 07 07	09 10 11 12	12 14 16 29
AAA-3-02	7	15 21 24 32	08 10 16 17	07 07 08 08	14 14 14 14	03 05 07 09	09 09 10 11	12 12 14 37
AAA-3-05	7	05 13 21 27	11 17 17 24	07 08 09 24	14 14 14 14	03 03 07 09	09 09 10 12	12 14 19 19
AAB-1-01	7	12 12 12 12	08 15 26 26	08 08 08 08	14 14 14 14	07 07 09 13	09 09 09 09	-9 -9 -9 -9
AAB-1-02	7	12 18 27 30	11 15 20 26	08 08 08 25	13 14 14 14	03 07 07 07	08 09 09 09	10 19 21 23
AAB-1-03	7	05 27 27 30	11 15 20 26	08 08 08 25	14 14 14 14	07 07 07 11	08 09 09 09	10 13 19 21
AAB-1-04	7	12 18 21 30	08 15 16 20	08 08 08 08	14 14 14 14	03 07 13 13	08 09 09 09	10 10 19 21
AAB-1-05	7	05 12 23 27	15 20 26 26	08 08 25 25	13 13 14 14	03 07 11 11	09 09 09 09	11 11 14 24
1978-19851	8	12 12 15 21	10 10 17 17	08 08 08 08	13 14 14 14	05 05 05 07	10 10 10 12	17 19 19 23
2004-03874	8	05 12 21 29	05 05 17 17	07 08 08 08	14 14 14 14	07 07 07 07	09 09 09 09	-9 -9 -9 -9
210R-02	8	09 15 30 32	05 05 11 13	08 08 08 08	14 14 14 14	05 07 07 07	09 09 09 10	19 21 23 25
210R-03	8	09 09 30 36	05 05 15 16	08 08 11 11	14 14 14 14	05 05 05 05	09 10 10 10	19 19 19 21
210R-04	8	09 15 30 32	10 13 17 17	08 08 08 11	02 14 14 14	05 05 07 07	09 09 09 10	10 14 19 21
210R-05	8	09 09 18 24	05 05 11 17	07 08 08 11	14 14 14 14	05 05 07 07	09 10 10 10	-9 -9 -9 -9
210R-06	8	05 05 05 05	05 05 11 16	08 08 08 11	14 14 14 14	05 05 07 07	09 09 09 12	10 19 21 21
210R-07	8	05 12 12 24	10 11 16 17	08 08 08 08	14 14 14 14	05 05 05 07	09 10 11 11	13 15 21 25
210R-08	8	-9 -9 -9 -9	05 15 16 16	08 08 08 11	14 14 14 14	-9 -9 -9 -9	-9 -9 -9 -9	-9 -9 -9 -9
210R-09	8	09 09 18 21	05 13 17 17	08 08 08 11	-9 -9 -9 -9	05 07 07 07	10 10 10 10	10 10 10 29
210R-11	8	05 15 24 33	05 05 11 15	08 08 08 08	13 14 14 14	05 05 05 09	10 10 10 10	13 25 25 25
210R-12	8	15 18 24 24	05 11 16 17	08 08 08 08	13 14 14 14	05 05 07 07	09 10 10 10	10 19 19 25
210R-13	8	09 09 09 09	05 05 11 15	08 08 08 11	13 14 14 14	05 05 05 05	09 09 09 10	13 19 19 19
Card0177	8	05 21 35 35	14 16 16 16	07 08 08 08	14 14 14 14	07 07 07 09	-9 -9 -9 -9	-9 -9 -9 -9
5519	9	05 24 27 28	09 13 15 15	07 07 07 08	13 14 14 15	03 03 03 07	09 09 09 09	11 13 17 48
402140-1	9	05 08 12 12	05 14 16 17	08 08 08 16	14 14 14 14	13 14 14 16	10 10 10 12	13 19 19 24
402140-2	9	09 12 21 33	14 17 17 17	-9 -9 -9 -9	-9 -9 -9 -9	07 08 10 13	09 10 10 10	20 23 26 33
402140-3	9	12 21 27 33	05 14 14 15	-9 -9 -9 -9	14 14 14 14	06 09 09 14	09 09 10 12	05 13 19 21
402140-4	9	05 12 12 27	15 17 17 17	08 08 08 08	14 14 14 14	07 07 09 10	09 09 09 10	21 21 21 23
402140-5	9	05 12 12 21	14 17 17 17	08 08 08 16	02 14 14 14	06 06 07 14	09 09 09 09	-9 -9 -9 -9
402140-6	9	05 12 27 32	14 16 16 17	08 08 25 25	08 14 14 14	07 08 08 10	09 09 10 10	15 19 19 21
402140-7	9	05 12 12 24	05 14 16 17	08 08 16 16	08 14 14 14	03 07 07 09	09 09 09 10	10 15 17 19
402168-10	9	05 05 24 32	15 17 17 17	-9 -9 -9 -9	-9 -9 -9 -9	07 07 10 13	10 10 10 10	12 13 17 17
402168-12	9	12 12 12 15	-9 -9 -9 -9	-9 -9 -9 -9	-9 -9 -9 -9	07 09 09 13	09 09 10 10	12 17 19 25
402168-2	9	12 12 12 27	-9 -9 -9 -9	-9 -9 -9 -9	02 14 14 14	05 05 09 11	09 09 09 09	15 15 15 19
402168-6	9	05 12 12 27	-9 -9 -9 -9	-9 -9 -9 -9	-9 -9 -9 -9	05 05 09 09	06 09 09 10	19 21 23 45
402168-7	9	12 12 12 12	-9 -9 -9 -9	-9 -9 -9 -9	02 02 02 02	13 15 15 21	09 09 10 11	13 15 19 21
402168-8	9	09 12 27 28	-9 -9 -9 -9	-9 -9 -9 -9	14 14 14 14	03 03 05 09	10 10 10 10	12 13 19 21
141R-02_AU	9	05 12 27 29	-9 -9 -9 -9	07 07 07 08	-9 -9 -9 -9	03 03 03 11	-9 -9 -9 -9	12 17 21 32
141R-03_AU	9	12 24 24 27	-9 -9 -9 -9	-9 -9 -9 -9	-9 -9 -9 -9	03 05 05 11	10 10 10 10	19 19 32 32
141R-05_AU	9	12 12 12 27	05 16 16 16	08 08 08 08	-9 -9 -9 -9	05 05 07 07	10 10 10 10	12 17 19 21
178R-01	9	05 09 27 29	14 16 16 16	07 08 16 25	03 14 14 14	05 05 05 09	08 09 09 09	13 13 15 21
178R-02	9	12 21 27 30	10 10 15 16	08 08 16 25	-9 -9 -9 -9	-9 -9 -9 -9	08 08 11 11	13 19 23 41
178R-03	9	05 12 12 21	15 15 16 17	07 08 08 08	14 14 14 14	05 05 07 23	09 09 09 09	15 15 17 19
178R-04	9	09 21 27 27	05 05 10 14	08 08 08 11	14 14 14 14	05 07 07 11	06 08 08 11	19 19 19 19
178R-06	9	05 12 16 27	05 17 17 17	07 08 08 16	14 14 14 14	05 05 05 09	06 10 10 11	12 13 13 19
178R-07	9	12 12 27 30	14 15 15 17	08 08 08 08	14 14 14 14	05 05 09 13	08 09 10 11	16 17 18 19
178R-08	9	05 12 12 27	05 17 17 17	08 08 08 25	14 14 14 14	07 07 11 11	09 09 10 10	11 16 19 19
178R-09	9	05 12 21 30	15 16 17 17	07 16 16 25	14 14 14 14	05 05 07 07	09 09 10 10	11 19 21 21
178R-10	9	05 24 29 35	05 05 13 17	07 07 08 08	14 14 14 14	03 05 05 05	09 09 09 09	13 17 17 19
178R-11	9	12 12 24 27	10 14 14 16	08 08 08 08	14 14 14 14	05 05 05 11	09 09 09 09	08 13 17 25
178R-12	9	12 12 27 29	05 10 14 19	08 08 16 25	14 14 14 14	05 07 07 09	08 09 09 09	08 12 17 19
178R-13	9	12 12 12 27	05 15 16 17	08 08 16 16	14 14 14 14	05 05 07 23	08 08 10 10	13 15 19 19
180R-01	9	-9 -9 -9 -9	15 15 17 17	08 08 08 08	14 14 14 14	07 07 07 09	10 10 10 10	-9 -9 -9 -9
180R-02	9	12 12 12 27	15 16 16 17	08 08 08 08	-9 -9 -9 -9	07 07 09 13	09 09 09 09	10 13 19 19
180R-03	9	09 12 12 24	05 16 17 17	07 08 08 08	14 14 14 14	05 05 05 07	-9 -9 -9 -9	-9 -9 -9 -9
180R-04	9	09 24 30 37	05 15 16 17	08 08 08 08	14 14 14 14	05 07 07 07	08 10 10 10	-9 -9 -9 -9
180R-06	9	27 29 34 36	16 16 16 17	08 08 08 08	14 14 14 14	07 07 09 12	11 11 11 11	-9 -9 -9 -9
180R-07	9	05 09 09 12	15 16 16 16	08 08 08 25	02 14 14 14	07 07 09 09	10 10 10 10	13 17 17 19
180R-08	9	12 15 21 24	15 16 16 16	08 08 25 25	14 14 14 14	07 07 07 07	-9 -9 -9 -9	-9 -9 -9 -9
181R-01	9	18 21 27 36	15 16 16 17	08 08 08 11	14 14 14 14	-9 -9 -9 -9	-9 -9 -9 -9	-9 -9 -9 -9
181R-02	9	05 15 24 27	05 15 16 17	08 08 08 25	14 14 14 14	05 07 07 09	10 10 10 10	10 10 19 19
181R-03	9	12 12 12 24	15 15 16 16	08 08 08 08	02 03 14 14	05 05 07 09	11 11 11 11	-9 -9 -9 -9
185R-01	9	09 12 12 12	15 16 17 21	08 08 08 21	14 14 14 14	05 05 05 07	09 09 09 09	-9 -9 -9 -9
185R-02	9	09 09 12 27	05 15 16 16	07 08 08 11	14 14 14 14	05 05 07 07	09 09 09 09	12 12 12 15
185R-03	9	09 09 29 32	10 16 16 16	08 08 13 25	03 14 14 14	05 05 07 11	09 10 10 10	11 17 21 21
185R-04	9	05 09 27 27	15 16 16 17	07 08 08 11	14 14 14 14	05 05 07 11	09 09 11 11	12 17 17 17
185R-05	9	09 12 27 27	05 05 16 17	07 08 08 21	-9 -9 -9 -9	05 05 07 07	09 09 09 09	-9 -9 -9 -9
185R-06	9	12 21 24 24	05 16 16 17	08 08 08 25	14 14 14 14	-9 -9 -9 -9	-9 -9 -9 -9	-9 -9 -9 -9
185R-07	9	09 12 18 27	05 05 16 16	07 08 11 21	14 14 14 14	-9 -9 -9 -9	-9 -9 -9 -9	-9 -9 -9 -9
185R-08	9	05 12 12 12	05 15 15 15	07 08 08 08	02 14 14 14	05 07 07 07	09 09 09 09	-9 -9 -9 -9
185R-09	9	-9 -9 -9 -9	13 15 16 17	07 07 08 08	14 14 14 14	05 05 07 09	10 10 10 10	-9 -9 -9 -9
185R-10	9	09 12 27 27	05 05 16 17	07 08 08 21	02 14 14 14	05 05 07 07	09 09 09 09	-9 -9 -9 -9
185R-11	9	09 12 27 27	05 05 16 17	07 08 08 21	02 14 14 14	05 05 07 07	09 09 09 09	-9 -9 -9 -9
185R-12	9	09 12 27 27	05 05 16 17	07 08 08 21	02 14 14 14	05 05 07 07	-9 -9 -9 -9	10 10 12 21
185R-13	9	12 18 18 27	15 15 15 17	08 08 16 16	03 14 14 14	07 07 07 07	09 09 09 09	-9 -9 -9 -9
189R-01	9	09 12 18 29	05 13 16 17	08 08 08 08	14 14 14 14	05 07 09 13	09 09 09 09	12 13 13 45
189R-02	9	05 12 15 24	14 14 15 17	07 08 08 16	09 14 14 14	05 05 07 13	09 09 09 09	15 19 19 21
189R-03	9	05 12 24 24	14 16 16 17	08 08 08 08	09 14 14 14	05 07 07 13	09 09 09 10	15 19 19 21
189R-04	9	05 12 12 24	14 17 17 17	08 08 08 16	-9 -9 -9 -9	05 07 07 07	09 09 09 09	13 19 21 21
189R-05	9	05 05 12 12	14 15 17 17	08 08 16 16	14 14 14 14	03 05 07 13	09 09 09 09	15 19 21 21
189R-06	9	12 12 15 24	14 15 16 17	07 08 08 08	09 14 14 14	05 07 07 13	09 09 10 10	13 19 21 21
191R-02	9	05 05 15 27	13 14 16 17	08 08 16 16	09 14 14 14	03 05 07 11	10 10 10 10	-9 -9 -9 -9
191R-03	9	12 12 27 29	05 14 16 17	07 08 16 16	14 14 14 14	05 05 07 09	-9 -9 -9 -9	-9 -9 -9 -9
191R-04	9	-9 -9 -9 -9	13 16 16 17	08 08 08 08	14 14 14 14	03 05 07 09	09 09 10 11	19 19 21 21
191R-05	9	12 12 12 12	15 16 17 21	07 07 08 08	14 14 14 14	07 11 11 11	-9 -9 -9 -9	-9 -9 -9 -9
191R-07	9	-9 -9 -9 -9	05 15 16 16	07 08 08 08	14 14 14 14	05 07 07 13	-9 -9 -9 -9	13 15 17 17
193R-01	9	-9 -9 -9 -9	15 15 15 15	08 08 08 25	14 14 14 14	05 05 05 09	-9 -9 -9 -9	-9 -9 -9 -9
193R-03	9	05 09 16 24	05 10 14 15	08 08 08 11	03 14 14 14	05 05 05 05	-9 -9 -9 -9	-9 -9 -9 -9
193R-04	9	-9 -9 -9 -9	10 10 16 17	08 08 16 16	14 14 14 14	05 05 05 05	-9 -9 -9 -9	-9 -9 -9 -9
193R-05	9	05 09 27 30	15 15 16 16	08 08 08 16	14 14 14 14	05 05 05 09	-9 -9 -9 -9	-9 -9 -9 -9
193R-06	9	24 30 30 30	16 16 19 19	08 08 11 16	14 14 14 14	-9 -9 -9 -9	-9 -9 -9 -9	-9 -9 -9 -9
193R-07	9	12 30 30 33	05 10 15 17	08 08 08 08	14 14 14 14	05 05 05 07	-9 -9 -9 -9	-9 -9 -9 -9
194R-01	9	05 09 12 12	05 05 15 17	07 07 08 08	14 14 14 14	05 05 11 17	-9 -9 -9 -9	-9 -9 -9 -9
194R-03	9	09 12 27 29	05 16 17 17	08 08 08 08	14 14 14 14	03 05 07 07	-9 -9 -9 -9	-9 -9 -9 -9
194R-04	9	05 12 12 27	13 15 15 17	08 08 08 16	14 14 14 14	05 05 07 09	-9 -9 -9 -9	15 19 19 19
194R-05	9	05 05 12 27	05 05 15 17	08 08 08 08	14 14 14 14	05 05 05 07	10 10 10 10	17 21 21 21
194R-06	9	12 27 27 29	15 15 17 17	08 08 08 08	14 14 14 14	05 09 11 11	-9 -9 -9 -9	-9 -9 -9 -9
194R-07	9	05 12 27 32	05 15 17 17	08 08 08 25	14 14 14 14	05 07 11 13	08 08 10 10	-9 -9 -9 -9
194R-08	9	-9 -9 -9 -9	05 05 05 05	07 08 08 16	14 14 14 14	05 05 07 15	-9 -9 -9 -9	-9 -9 -9 -9
199R-01	9	12 12 12 21	05 15 16 17	08 08 08 08	13 14 14 14	03 05 07 09	09 09 09 09	13 19 19 21
199R-02	9	12 12 12 28	11 14 16 17	07 08 08 16	14 14 14 14	03 05 07 07	09 09 09 09	-9 -9 -9 -9
199R-03	9	12 12 12 12	05 11 16 17	07 07 08 08	14 14 14 14	03 05 07 09	09 09 11 11	17 19 19 19
199R-04	9	-9 -9 -9 -9	05 11 17 17	07 08 08 16	09 14 14 14	03 05 05 11	09 09 09 09	12 12 12 12
199R-05	9	12 12 18 18	14 16 17 17	07 07 07 08	14 14 14 14	05 07 11 13	11 11 11 11	27 27 27 27
199R-06	9	09 12 18 24	14 17 17 17	11 16 16 16	09 14 14 14	03 03 07 11	09 11 11 11	12 19 19 27
199R-07	9	12 12 12 12	05 16 17 17	07 07 08 08	14 14 14 14	05 07 11 13	09 11 11 11	12 12 21 21
199R-08	9	12 12 18 21	05 11 15 17	07 08 08 08	09 14 14 14	03 05 07 09	09 09 09 11	12 12 19 21
199R-09	9	-9 -9 -9 -9	05 11 11 14	08 08 08 08	09 14 14 14	03 05 05 13	09 09 10 11	10 12 12 18
199R-10	9	12 12 27 27	05 14 14 17	08 08 08 08	09 09 14 14	03 09 11 11	-9 -9 -9 -9	18 18 19 27
199R-11	9	-9 -9 -9 -9	05 05 14 17	07 07 08 16	09 09 09 14	07 07 07 07	09 09 09 09	10 10 21 27
199R-12	9	12 21 27 27	15 16 16 17	07 08 08 16	14 14 14 14	09 09 11 11	10 10 10 10	21 21 21 21
199R-13	9	05 05 05 12	14 15 15 15	07 08 08 08	09 14 14 14	05 05 05 11	-9 -9 -9 -9	-9 -9 -9 -9
199R-15	9	-9 -9 -9 -9	14 17 17 17	08 08 08 16	09 14 14 14	05 07 09 11	09 11 11 11	12 12 21 21
199R-16	9	12 12 25 25	16 17 17 17	07 07 08 16	09 09 14 14	05 07 07 11	09 09 09 09	17 21 21 21
199R-17	9	12 12 27 27	05 16 16 17	08 08 08 08	09 14 14 14	05 05 09 11	09 09 12 12	12 18 18 19
199R-18	9	05 12 27 27	05 11 14 17	07 07 08 08	09 14 14 14	07 11 11 11	09 10 10 10	10 21 21 21
199R-19	9	12 12 21 27	14 15 17 17	07 08 08 08	-9 -9 -9 -9	05 05 09 11	11 11 11 11	19 21 21 24
200R-01	9	05 12 12 24	15 16 17 21	08 08 11 11	03 14 14 14	05 05 05 09	07 07 07 07	10 15 17 21
200R-02	9	12 12 15 21	14 14 16 16	08 08 08 08	03 14 14 14	05 07 07 09	09 09 10 10	10 12 19 19
200R-03	9	05 12 12 12	-9 -9 -9 -9	08 08 16 16	14 14 14 14	05 05 07 11	07 09 10 10	10 10 11 19
200R-04	9	05 12 21 27	14 16 16 17	08 08 08 08	14 14 14 14	05 05 07 09	08 08 08 11	10 17 21 23
200R-05	9	05 12 12 29	13 14 15 17	08 08 08 08	14 14 14 14	05 05 07 07	09 09 09 12	10 17 17 19
201R-01	9	09 09 09 21	05 05 05 16	08 08 08 08	14 14 14 14	05 05 05 05	09 09 09 09	17 19 19 23
201R-02	9	-9 -9 -9 -9	16 16 16 16	08 08 08 08	14 14 14 14	05 05 05 09	-9 -9 -9 -9	19 19 19 23
201R-03	9	05 09 21 24	05 16 16 17	08 08 08 08	03 03 14 14	05 05 09 09	09 09 10 10	10 10 10 19
201R-04	9	12 12 30 35	05 05 15 16	08 08 08 08	14 14 14 14	05 05 09 09	09 09 10 10	-9 -9 -9 -9
201R-05	9	10 12 12 32	05 15 16 16	08 08 08 08	03 14 14 14	05 05 09 09	08 10 10 10	10 10 21 21
201R-06	9	18 21 34 35	05 05 16 17	08 08 08 08	03 03 14 14	05 05 05 07	09 10 10 10	10 19 19 23
201R-07	9	10 12 18 29	05 16 16 16	08 08 08 08	03 03 14 14	05 09 09 09	09 09 10 10	10 19 19 19
201R-08	9	05 18 18 35	05 05 15 15	08 08 08 08	14 14 14 14	05 07 09 09	-9 -9 -9 -9	-9 -9 -9 -9
201R-09	9	-9 -9 -9 -9	05 16 16 16	08 08 08 08	03 14 14 14	05 07 07 09	10 10 10 10	10 13 19 23
201R-10	9	18 21 34 34	05 05 15 17	08 08 08 08	03 03 14 14	05 05 09 09	10 10 10 10	13 19 23 23
201R-11	9	12 12 21 29	05 05 16 16	08 08 08 08	14 14 14 14	05 05 05 05	08 10 10 10	11 13 19 23
201R-12	9	09 09 21 29	05 16 16 16	08 08 08 08	14 14 14 14	05 07 07 09	09 09 09 10	10 10 10 17
201R-13	9	09 12 12 24	05 05 16 16	08 08 08 08	03 14 14 14	05 05 05 07	10 10 10 10	10 10 17 17
201R-14	9	09 09 21 29	05 16 16 16	08 08 08 08	14 14 14 14	05 07 07 09	09 09 09 10	10 10 17 17
202R-02	9	09 09 30 30	05 15 16 17	08 08 08 11	09 14 14 14	07 07 07 11	09 09 10 10	-9 -9 -9 -9
202R-06	9	09 12 24 24	05 15 16 17	08 08 08 25	03 14 14 14	07 07 07 13	09 09 09 09	13 13 13 21
202R-07	9	05 09 12 21	05 05 16 17	08 08 08 08	14 14 14 14	07 07 07 13	09 09 09 10	13 17 17 41
202R-08	9	09 09 21 32	13 15 16 17	08 08 08 21	14 14 14 14	07 07 07 09	06 09 10 10	10 13 13 17
202R-09	9	09 09 09 12	15 16 16 17	08 08 08 08	03 14 14 14	05 05 07 07	07 10 10 10	13 15 22 39
202R-10	9	05 12 12 30	15 15 16 16	08 08 08 08	03 14 14 14	07 07 07 07	06 10 10 10	10 11 19 21
202R-11	9	05 09 09 27	05 13 17 17	21 21 21 25	09 14 14 14	05 07 07 09	08 08 10 10	12 13 17 19
202R-12	9	05 05 09 27	05 15 15 15	08 08 08 21	14 14 14 14	07 09 11 13	09 10 10 12	11 12 17 19
202R-13	9	09 12 12 27	16 16 17 17	08 08 08 25	14 14 14 14	07 07 07 07	09 09 09 09	10 10 15 15
202R-14	9	05 05 09 09	05 16 16 17	08 08 08 08	14 14 14 14	07 07 07 09	08 10 10 10	10 15 17 32
208R-01	9	24 24 24 27	05 15 16 16	08 08 08 08	09 14 14 14	05 05 07 11	07 07 10 10	10 13 17 17
208R-02	9	05 05 12 27	05 13 17 19	08 08 08 08	08 14 14 14	03 03 07 07	09 09 09 10	19 21 32 32
208R-03	9	12 24 24 27	05 13 15 16	08 08 08 08	14 14 14 14	03 03 05 07	09 09 10 10	10 10 19 19
208R-04	9	12 12 13 16	15 17 17 21	07 08 11 16	09 14 14 14	03 05 05 07	09 09 10 10	19 19 19 19
208R-05	9	05 12 21 35	15 16 17 17	08 08 08 16	14 14 14 14	03 03 05 07	09 09 09 09	13 17 21 32
208R-06	9	12 12 13 27	16 17 19 21	08 08 09 16	14 14 14 14	03 03 05 05	09 09 10 10	19 19 21 21
208R-07	9	05 12 27 29	05 13 19 19	08 08 08 08	09 14 14 14	03 03 03 11	10 10 11 11	15 17 19 19
208R-08	9	05 12 24 24	05 05 16 16	08 08 08 08	09 14 14 14	05 07 11 13	10 10 10 10	10 10 19 19
209R-02	9	12 12 18 24	10 10 10 15	07 07 08 08	14 14 14 14	-9 -9 -9 -9	-9 -9 -9 -9	-9 -9 -9 -9
209R-04	9	21 24 29 35	-9 -9 -9 -9	07 08 08 11	14 14 14 15	05 09 09 09	04 04 04 04	-9 -9 -9 -9
209R-05	9	18 21 24 31	10 11 15 17	07 07 08 08	14 14 14 14	04 07 07 07	10 10 10 10	-9 -9 -9 -9
209R-06	9	12 21 33 33	10 13 14 15	08 11 11 11	14 14 14 14	03 07 07 07	-9 -9 -9 -9	11 11 11 13
209R-07	9	12 18 31 32	10 10 13 15	07 08 08 11	14 14 14 15	05 05 07 09	09 09 09 11	17 17 17 21
209R-08	9	05 12 24 31	08 08 15 17	07 08 08 08	14 14 14 15	05 05 05 05	09 09 09 10	11 11 21 21
209R-09	9	21 26 26 29	05 05 05 05	07 07 08 08	14 14 14 14	04 04 07 09	10 10 10 10	13 18 20 20
209R-10	9	12 18 29 29	11 13 13 17	08 08 08 11	14 14 14 14	04 05 06 07	-9 -9 -9 -9	-9 -9 -9 -9
209R-11	9	12 21 21 24	05 13 17 17	07 07 08 08	14 14 14 14	05 05 05 07	04 09 09 09	20 20 20 20
209R-12	9	18 24 29 29	10 15 17 17	07 08 08 08	14 14 14 14	03 07 09 09	-9 -9 -9 -9	-9 -9 -9 -9
209R-13	9	12 12 26 31	11 11 11 15	07 07 08 08	14 14 14 15	05 05 07 07	08 09 09 09	11 11 11 13
209R-15	9	12 12 12 12	-9 -9 -9 -9	08 08 08 08	14 14 14 15	04 04 07 07	-9 -9 -9 -9	-9 -9 -9 -9
209R-16	9	21 21 32 32	-9 -9 -9 -9	07 07 08 08	14 14 14 14	03 04 05 05	09 09 09 09	-9 -9 -9 -9
209R-18	9	18 27 29 29	10 14 15 16	08 08 11 11	14 14 14 14	03 05 05 07	-9 -9 -9 -9	11 13 13 13
217R-01	9	09 18 32 34	16 16 17 17	08 08 08 08	14 14 14 14	05 05 05 05	09 09 09 10	-9 -9 -9 -9
217R-02	9	-9 -9 -9 -9	-9 -9 -9 -9	08 08 11 25	03 14 14 14	05 05 07 12	-9 -9 -9 -9	15 19 23 23
5520	9	05 30 30 32	01 05 15 15	08 08 08 08	14 14 14 14	-9 -9 -9 -9	-9 -9 -9 -9	01 01 01 02
5522	9	18 30 30 35	15 17 21 21	08 08 08 08	14 14 14 14	03 07 07 07	09 09 10 12	10 11 13 49
123-01	9	12 15 21 24	10 13 15 17	08 08 08 08	03 14 14 14	05 09 11 11	09 09 09 09	10 11 11 13
123-02	9	12 15 32 32	13 13 15 15	08 08 08 08	14 14 14 14	03 03 05 09	08 09 09 10	11 11 13 31
123-03	9	12 24 30 33	09 09 13 20	08 08 08 11	14 14 14 14	05 05 11 11	08 08 08 09	13 13 19 19
123-04	9	-9 -9 -9 -9	02 09 10 10	07 08 08 08	03 03 03 14	05 09 11 11	09 09 10 10	10 13 26 33
123-05	9	-9 -9 -9 -9	13 13 15 17	08 08 08 08	14 14 14 14	-9 -9 -9 -9	09 09 09 09	11 11 11 11
123-09	9	12 24 29 30	02 10 15 17	08 08 08 08	03 14 14 14	03 09 09 09	08 10 10 10	11 13 19 19
123-14	9	12 21 24 30	02 02 13 13	07 08 08 08	14 14 14 14	07 07 09 09	08 10 10 10	10 11 13 13
123-18	9	12 12 12 12	10 13 17 17	08 08 11 11	03 14 14 14	05 05 09 09	-9 -9 -9 -9	13 13 26 26
123-21	9	21 30 33 33	02 10 15 15	-9 -9 -9 -9	03 14 14 14	03 05 05 05	08 08 08 10	19 33 33 33
204R-01	9	05 05 20 28	13 17 17 17	05 05 05 07	02 14 14 14	05 05 05 05	09 10 10 10	07 07 10 19
204R-02	9	05 09 37 37	13 13 17 17	08 08 08 08	02 14 14 14	05 07 07 07	09 09 09 10	07 10 10 13
Card0359	10	09 15	15 15	-9 -9	14 15	05 05	11 11	31 36
126-05	10	09 12	15 15	08 25	14 14	-9 -9	-9 -9	12 13
126-08	10	-9 -9	-9 -9	07 08	13 14	07 11	-9 -9	14 27
126-10	10	-9 -9	15 15	25 25	14 14	05 09	09 09	17 23
126-11	10	12 24	10 16	07 08	14 14	07 17	11 11	17 18
126-17	10	29 30	15 25	08 08	14 14	05 13	08 08	08 29
126-22	10	21 32	10 15	-9 -9	14 14	-9 -9	-9 -9	17 34
126-32	10	18 36	11 15	07 08	-9 -9	09 09	09 10	13 35
126-36	10	-9 -9	15 15	-9 -9	14 14	09 15	-9 -9	13 14
126-37	10	-9 -9	15 15	-9 -9	14 14	07 09	09 10	13 25
126-39	10	21 27	10 15	08 08	14 14	07 09	09 09	12 34
126-40	10	-9 -9	14 15	08 08	-9 -9	07 09	09 09	25 25
126-41	10	21 37	10 17	25 25	14 14	07 09	-9 -9	17 19
126-43	10	17 24	15 15	08 08	14 14	07 07	09 09	13 32
126-44	10	18 21	11 15	07 25	14 14	05 07	09 09	08 13
126-45	10	-9 -9	21 26	-9 -9	-9 -9	09 17	09 09	19 27
126-49	10	17 33	13 15	-9 -9	14 14	05 07	09 11	10 17
126-52	10	17 24	15 15	-9 -9	14 14	11 11	09 09	12 13
126-57	10	21 29	15 15	08 08	-9 -9	07 07	08 09	10 11
126-58	10	05 27	13 15	08 08	09 14	07 07	08 09	23 23
126-60	10	27 29	11 15	07 25	14 14	09 09	08 08	18 19
127-02	10	15 15	10 14	08 08	13 14	07 09	10 10	17 35
127-03	10	30 30	13 15	25 25	14 14	09 09	07 09	13 22
127-04	10	03 27	10 15	-9 -9	-9 -9	05 07	09 10	21 35
127-09	10	12 15	15 16	-9 -9	14 14	11 12	09 11	25 25
128-01	10	21 30	17 19	08 08	13 14	06 10	08 11	22 22
128-02	10	21 30	17 19	08 08	13 14	06 10	08 11	22 22
128-03	10	21 24	11 15	-9 -9	14 14	-9 -9	09 10	10 27
128-04	10	21 29	15 15	-9 -9	14 14	06 09	10 10	22 24
128-05	10	21 27	13 17	25 25	13 14	15 15	-9 -9	25 25
128-06	10	21 24	11 15	07 25	13 14	09 10	08 09	11 31
128-07	10	21 33	14 15	08 08	13 14	14 17	09 09	27 27
128-08	10	12 21	15 15	25 25	13 14	-9 -9	12 12	22 25
128-09	10	08 33	15 16	06 08	13 14	14 17	10 10	13 23
128-10	10	18 21	08 15	-9 -9	14 14	06 09	09 11	12 22
128-11	10	18 21	08 15	-9 -9	14 14	15 15	10 10	10 13
128-12	10	12 21	15 16	-9 -9	-9 -9	06 11	11 11	10 19
128-13	10	21 30	14 14	07 08	14 14	14 17	-9 -9	21 22
128-14	10	21 21	14 15	21 25	14 14	07 10	09 11	10 25
128-15	10	21 21	11 15	07 08	13 14	-9 -9	08 10	13 19
128-16	10	21 21	14 15	08 25	14 14	06 08	10 10	11 23
128-17	10	12 30	11 15	08 08	14 14	-9 -9	11 12	15 23
128-18	10	21 29	08 15	-9 -9	14 14	06 09	09 10	11 11
128-19	10	21 21	11 22	07 07	14 14	10 13	09 09	11 11
128-20	10	21 21	11 22	-9 -9	14 14	10 13	09 09	11 11
915140-01	10	21 24	15 15	27 27	13 14	09 09	09 09	13 13
915140-02	10	09 09	11 15	09 21	14 14	15 15	09 10	21 21
915140-03	10	24 29	15 22	27 27	14 14	14 17	10 10	12 12
915140-04	10	30 30	05 22	-9 -9	13 14	13 22	09 12	10 28
915140-05	10	12 21	15 20	-9 -9	13 14	14 14	08 11	14 20
915140-06	10	24 24	22 22	-9 -9	14 14	08 11	10 10	10 23
915140-07	10	09 29	20 20	-9 -9	14 14	10 10	09 10	13 23
915140-08	10	24 27	11 16	-9 -9	14 14	15 18	09 09	10 17
915140-09	10	12 32	15 20	-9 -9	14 14	14 19	08 10	15 15
915140-10	10	09 32	10 15	-9 -9	14 14	16 16	10 12	22 28
915140-12	10	08 24	05 15	-9 -9	14 14	15 23	10 10	17 28
915140-13	10	24 27	15 22	-9 -9	14 14	16 22	10 10	17 28
915140-14	10	23 24	15 22	-9 -9	14 14	05 09	10 10	23 23
915140-18	10	08 32	05 05	-9 -9	14 14	15 17	09 09	22 22
915140-19	10	09 32	10 25	-9 -9	13 14	14 17	10 12	22 22
915140-20	10	21 21	15 15	-9 -9	14 14	11 14	09 10	17 17
915140-24	10	18 24	16 22	08 21	14 14	07 15	08 09	17 21
915140-25	10	08 18	15 16	-9 -9	13 14	14 20	10 10	22 28
915140-26	10	09 27	16 16	21 21	13 14	07 09	09 09	22 22
915140-27	10	24 24	15 15	-9 -9	14 14	15 21	09 10	10 21
915140-29	10	23 29	15 22	-9 -9	13 14	09 12	09 10	23 25
915140-30	10	09 21	15 15	08 08	14 14	-9 -9	09 11	-9 -9
915140-31	10	18 27	05 16	-9 -9	13 14	19 23	10 10	25 40
915140-32	10	21 30	08 25	-9 -9	14 14	16 20	09 10	13 13
915141-01	10	21 27	15 15	-9 -9	14 14	16 18	09 09	13 13
915141-02	10	24 32	15 19	-9 -9	14 14	17 18	09 09	17 21
915141-03	10	17 30	15 17	-9 -9	14 14	15 17	07 09	13 13
915141-04	10	15 24	11 15	-9 -9	14 14	15 17	09 11	11 13
915141-05	10	15 29	05 14	-9 -9	14 14	17 17	09 09	13 23
915141-06	10	30 32	15 15	08 25	14 14	18 19	09 11	11 13
915141-07	10	09 24	15 17	-9 -9	14 14	09 09	09 12	10 21
915141-09	10	09 24	15 15	-9 -9	14 14	14 17	09 11	21 29
915141-10	10	24 24	25 25	-9 -9	14 14	16 19	11 11	23 23
915141-11	10	24 29	05 15	-9 -9	14 14	16 16	09 09	10 13
915141-12	10	12 21	09 15	-9 -9	14 14	09 10	09 10	11 11
915141-13	10	24 27	15 15	-9 -9	14 14	15 17	10 10	02 13
915141-15	10	15 21	15 15	-9 -9	14 14	17 20	10 11	13 13
915141-16	10	15 24	11 15	-9 -9	14 14	14 18	09 10	19 19
915141-17	10	18 29	15 17	-9 -9	14 14	15 15	10 10	13 19
915141-20	10	24 27	15 15	-9 -9	14 14	08 14	10 11	02 19
915141-21	10	30 32	15 22	-9 -9	14 14	09 09	09 10	13 13
915141-22	10	24 24	15 17	-9 -9	14 14	08 10	09 11	13 19
915141-23	10	12 12	15 15	-9 -9	14 14	09 10	09 09	11 39
915141-24	10	24 27	15 17	-9 -9	14 14	15 17	10 11	13 13
915141-27	10	09 24	15 15	08 08	14 14	11 11	09 09	11 13
915141-29	10	29 30	15 22	08 08	14 14	07 11	09 10	19 46
915141-30	10	21 30	-9 -9	08 08	14 14	07 11	09 09	17 19
150R-01	10	-9 -9	15 16	07 21	-9 -9	05 05	09 09	18 42
150R-02	10	-9 -9	11 15	08 21	13 13	05 13	09 09	16 18
150R-03	10	-9 -9	15 17	08 21	-9 -9	03 05	09 09	-9 -9
150R-04	10	-9 -9	16 17	21 21	-9 -9	05 05	09 09	21 27
150R-05	10	-9 -9	11 16	08 08	14 14	03 05	09 09	-9 -9
150R-06	10	-9 -9	15 16	08 21	-9 -9	05 05	09 09	-9 -9
150R-08	10	27 27	15 17	08 21	13 13	05 05	09 10	-9 -9
150R-09	10	-9 -9	11 16	08 08	14 14	03 05	09 09	10 27
150R-10	10	21 21	15 16	21 21	13 14	05 05	09 09	10 18
153R-01	10	-9 -9	15 16	07 08	14 14	07 09	08 10	-9 -9
153R-02	10	-9 -9	14 23	21 21	14 14	03 11	11 11	17 17
153R-03	10	21 21	11 15	08 23	14 14	05 11	10 10	13 13
153R-04	10	21 21	11 25	08 08	14 14	03 13	09 10	05 10
153R-06	10	21 21	15 16	08 08	13 14	03 11	08 10	10 10
153R-07	10	-9 -9	15 16	08 25	14 14	03 07	08 10	25 25
153R-08	10	21 32	15 16	08 21	14 14	03 09	-9 -9	10 13
153R-09	10	21 21	05 25	08 08	13 14	03 05	10 10	17 25
SK22-12	10	27 27	15 15	08 21	14 14	07 07	-9 -9	-9 -9
SK22-13	10	12 30	15 15	07 21	14 14	07 07	09 09	-9 -9
SK22-15	10	24 24	15 15	08 08	14 14	05 07	09 09	19 19
SK22-16	10	21 24	-9 -9	08 08	14 14	05 11	-9 -9	-9 -9
915138-01	11	09 21	10 13	08 11	14 14	05 07	09 11	25 25
915138-02	11	18 21	14 17	08 11	14 14	05 05	09 11	18 25
915138-03	11	18 21	10 17	08 08	14 14	05 07	09 10	18 25
915138-04	11	09 18	17 17	08 08	14 14	07 07	09 10	18 25
915138-05	11	18 21	13 17	08 08	14 14	03 05	09 10	25 25
915138-06	11	15 21	10 17	08 08	14 14	05 07	10 11	23 23
915138-07	11	15 21	06 14	08 08	14 14	05 07	10 10	19 19
915138-08	11	09 19	06 14	08 08	14 14	05 07	09 09	19 19
915138-09	11	09 21	13 14	08 08	14 14	05 07	10 11	04 25
915138-10	11	18 21	10 10	08 08	14 14	05 05	06 11	31 31
915138-11	11	15 18	06 14	08 08	14 14	05 07	06 10	-9 -9
915138-12	11	09 21	10 17	08 08	14 14	05 07	10 11	25 25
915138-13	11	15 21	06 10	08 08	14 14	05 05	09 10	04 04
915138-14	11	09 18	06 14	08 08	14 14	05 05	07 11	25 25
915138-15	11	15 18	10 10	08 11	14 14	05 07	10 10	25 25
915138-16	11	18 18	10 17	08 08	13 14	05 07	10 11	04 25
915138-17	11	21 24	13 14	08 11	14 14	05 07	10 11	19 19
915138-18	11	18 18	06 17	08 11	14 14	05 07	11 11	19 19
915138-19	11	18 24	06 13	08 08	14 14	05 07	10 11	18 25
915138-20	11	18 18	06 10	08 11	14 14	05 05	07 10	04 25
915138-21	11	18 21	10 14	08 11	14 14	05 05	10 11	25 25
915138-22	11	18 24	06 13	08 08	14 14	05 07	09 10	04 19
915138-23	11	18 21	15 17	08 08	13 14	07 07	10 10	19 28
915138-25	11	18 24	10 13	08 08	14 14	05 07	09 11	19 19
915138-26	11	18 18	06 10	11 11	14 14	03 05	10 11	19 19
915139-02	11	15 15	10 10	-9 -9	02 14	07 13	09 10	22 22
915139-03	11	15 27	13 15	08 08	02 14	09 09	08 08	11 27
915139-04	11	14 19	10 15	16 16	02 14	07 07	08 09	27 27
915139-05	11	18 21	15 15	08 08	14 14	07 07	08 09	17 27
915139-06	11	15 21	10 14	08 08	02 14	05 07	09 12	10 11
915139-09	11	09 18	15 15	08 08	02 14	09 09	09 09	11 12
915139-10	11	09 18	10 15	08 08	14 14	07 07	09 12	10 25
915139-11	11	09 15	-9 -9	08 08	02 14	07 13	10 10	11 22
915139-12	11	21 27	06 13	08 08	14 14	07 13	09 09	19 22
915139-13	11	18 21	13 15	08 08	02 14	07 13	09 12	10 22
915139-14	11	15 18	10 15	08 08	14 14	07 13	08 09	10 22
915139-15	11	12 15	09 10	08 08	02 14	07 07	09 10	22 22
915139-16	11	18 21	13 15	08 08	14 14	07 07	08 09	17 22
915139-17	11	15 18	10 15	08 08	02 14	07 13	10 12	10 22
915139-18	11	15 18	10 10	08 08	14 14	07 13	10 12	10 22
915139-19	11	09 18	10 10	08 08	14 14	05 13	08 09	11 11
915139-20	11	27 27	17 17	08 08	14 14	-9 -9	-9 -9	-9 -9
915139-21	11	18 27	10 17	08 08	14 14	-9 -9	08 12	11 27
915139-23	11	09 18	10 15	-9 -9	14 14	05 13	09 10	12 25
915139-30	11	09 12	10 15	09 09	14 14	07 09	08 14	11 27
SK11-03	11	18 18	-9 -9	25 25	14 14	05 05	-9 -9	08 08
SK11-06	11	18 18	-9 -9	07 08	14 14	07 09	-9 -9	-9 -9
SK11-07	11	18 27	-9 -9	08 25	14 14	07 09	09 09	16 16
SK11-10	11	18 18	15 20	-9 -9	14 14	05 05	-9 -9	-9 -9
SK11-11	11	18 29	-9 -9	07 07	-9 -9	09 09	-9 -9	08 08
SK13-03	11	09 09	-9 -9	08 08	14 14	09 09	-9 -9	-9 -9
SK13-06	11	12 21	14 14	08 08	14 14	03 05	-9 -9	18 21
SK13-08	11	24 29	14 14	08 21	14 14	05 05	06 06	10 28
SK13-10	11	21 33	14 14	08 08	14 14	03 05	-9 -9	18 21
SK13-12	11	12 21	15 15	08 27	14 14	05 05	13 13	10 21
SK13-13	11	05 18	14 14	08 08	14 14	07 09	09 10	17 17
SK13-14	11	02 38	14 14	08 21	-9 -9	05 09	07 09	10 10
154R-01	11	-9 -9	14 14	25 25	14 14	03 05	09 09	-9 -9
154R-02	11	-9 -9	11 15	08 21	14 14	07 09	10 11	17 29
154R-03	11	-9 -9	-9 -9	25 25	14 14	03 05	09 09	-9 -9
154R-04	11	15 21	-9 -9	08 21	14 14	09 11	07 10	10 10
154R-06	11	18 18	15 15	08 25	14 14	07 09	09 10	10 14
154R-07	11	12 30	11 14	08 08	14 14	03 11	09 11	18 25
154R-09	11	-9 -9	-9 -9	08 08	14 14	09 11	09 10	15 18
155R-01	11	-9 -9	05 15	07 08	-9 -9	03 09	09 10	21 21
155R-02	11	-9 -9	09 14	08 08	14 14	05 05	08 09	23 23
155R-03	11	-9 -9	14 16	08 08	14 14	03 09	07 10	21 23
155R-04	11	-9 -9	-9 -9	08 08	14 14	05 05	08 09	-9 -9
SK12-04	11	05 09	15 15	08 08	14 14	05 05	-9 -9	-9 -9
SK12-05	11	15 18	08 15	08 08	14 14	05 09	-9 -9	-9 -9
SK12-06	11	-9 -9	15 15	08 08	14 14	03 05	-9 -9	-9 -9
SK12-10	11	21 33	15 26	08 21	14 14	05 09	-9 -9	-9 -9
SK12-11	11	18 29	-9 -9	08 25	14 14	07 13	-9 -9	27 27
147R-01	12	21 24 29 35	10 13 15 17	07 07 08 08	03 14 14 14	03 07 07 09	09 09 09 09	13 13 16 16
147R-02	12	-9 -9 -9 -9	10 10 11 13	08 08 08 08	13 14 14 14	05 05 05 09	-9 -9 -9 -9	11 12 13 13
147R-03	12	10 27 27 27	10 15 16 17	07 08 08 21	14 14 14 14	09 09 09 09	09 09 09 09	-9 -9 -9 -9
147R-04	12	12 12 12 27	-9 -9 -9 -9	04 04 08 25	14 14 14 14	05 07 07 09	09 09 09 09	12 19 19 19
147R-05	12	12 15 18 18	15 15 15 15	07 08 11 21	14 14 14 14	05 07 07 09	09 09 09 09	13 19 19 19
147R-06	12	12 12 12 27	10 13 15 17	04 08 08 08	14 14 14 14	03 05 05 09	09 09 09 10	10 12 17 19
147R-07	12	09 12 18 27	-9 -9 -9 -9	04 08 08 08	13 14 14 14	05 07 07 07	09 09 09 09	12 12 12 17
147R-09	12	15 27 27 27	15 17 17 23	08 08 08 08	14 14 14 14	09 09 09 09	09 09 09 09	13 13 17 17
147R-10	12	-9 -9 -9 -9	15 15 15 23	-9 -9 -9 -9	14 14 14 14	05 05 07 09	09 09 09 09	13 13 13 13
148R-01	12	-9 -9 -9 -9	11 13 15 15	08 08 08 25	14 14 14 14	05 07 07 08	09 09 09 09	13 15 19 19
148R-02	12	12 12 18 29	13 16 16 19	08 08 08 08	14 14 14 14	05 05 09 11	09 09 11 11	13 13 13 13
148R-03	12	-9 -9 -9 -9	14 15 15 20	07 07 08 08	14 14 14 14	07 07 09 11	09 09 10 10	13 13 14 14
148R-04	12	-9 -9 -9 -9	15 15 15 16	08 08 08 08	14 14 14 14	05 07 07 15	03 09 09 09	12 12 13 13
148R-05	12	-9 -9 -9 -9	10 13 16 16	07 07 07 21	14 14 14 14	05 07 07 07	09 09 09 09	-9 -9 -9 -9
148R-06	12	-9 -9 -9 -9	10 13 15 20	07 08 08 08	14 14 14 14	05 07 07 11	09 09 09 09	12 13 13 13
148R-07	12	12 12 15 24	15 15 15 15	08 08 08 08	14 14 14 14	05 07 08 09	10 10 11 11	11 11 11 13
148R-08	12	-9 -9 -9 -9	13 15 16 17	07 07 08 25	-9 -9 -9 -9	03 05 09 13	07 09 09 09	-9 -9 -9 -9
148R-09	12	-9 -9 -9 -9	10 15 16 16	08 08 21 25	14 14 14 14	03 05 05 09	09 09 10 10	05 11 11 13
148R-10	12	-9 -9 -9 -9	-9 -9 -9 -9	08 08 08 08	14 14 14 14	03 05 07 09	09 09 09 13	10 13 13 15
158R-03	12	09 15 21 24	-9 -9 -9 -9	04 07 08 08	-9 -9 -9 -9	03 05 05 07	09 09 09 09	-9 -9 -9 -9
158R-04	12	09 12 24 24	15 15 15 16	07 08 10 11	-9 -9 -9 -9	-9 -9 -9 -9	09 09 09 10	-9 -9 -9 -9
AAP-1-01	12	12 24 27 27	10 10 11 15	08 08 08 08	13 13 14 14	05 07 07 07	-9 -9 -9 -9	12 12 12 33
AAP-1-02	12	24 24 24 27	10 10 15 15	08 08 08 08	13 13 14 14	05 05 07 07	09 09 09 10	13 13 19 25
AAP-1-03	12	24 27 27 33	10 10 10 15	08 08 21 25	13 14 14 14	05 05 07 09	09 09 09 09	19 19 25 27
AAP-1-04	12	15 24 27 27	10 10 15 23	21 21 25 25	14 14 14 14	05 05 11 13	10 10 10 10	13 13 19 25
AAP-1-05	12	24 24 27 33	10 10 15 16	08 08 08 08	14 14 14 14	05 05 07 07	09 09 09 10	11 25 25 25
AAP-2-01	12	21 24 24 27	11 15 15 17	08 08 08 08	14 14 14 14	03 07 07 09	09 09 09 10	10 11 12 13
AAP-2-02	12	15 21 24 34	13 15 15 17	08 08 08 08	14 14 14 14	03 05 07 07	10 10 10 14	11 17 23 23
AAP-2-03	12	18 21 29 34	15 15 16 16	08 08 08 08	03 14 14 14	07 07 07 09	09 10 10 11	13 13 13 24
AAP-2-04	12	12 21 24 24	11 13 15 15	08 08 08 08	14 14 14 14	03 03 03 05	09 10 10 10	13 17 23 24
AAP-2-05	12	12 21 24 24	15 15 15 17	08 08 08 08	14 14 14 14	03 03 07 09	09 09 10 10	13 23 23 25
AAP-3-01	12	10 13 15 24	08 10 15 17	05 08 08 25	14 14 14 14	03 03 07 07	09 09 09 09	11 11 11 13
AAP-3-02	12	13 21 21 21	08 14 14 14	07 08 08 25	14 14 14 14	07 07 07 09	09 09 09 09	11 12 22 22
AAP-3-03	12	09 21 21 30	15 15 15 23	07 08 25 25	03 14 14 14	03 07 07 09	09 09 09 09	13 17 21 23
AAP-3-04	12	12 18 21 27	15 17 22 25	05 07 08 25	03 14 14 14	03 05 07 09	09 10 10 10	11 11 23 23
AAP-3-05	12	10 15 18 29	13 14 15 15	08 08 08 08	14 14 14 14	03 03 03 07	09 09 09 09	11 23 23 23
SK16-02	12	21 21 27 27	13 15 15 15	08 08 08 21	14 14 14 14	03 07 09 13	10 10 10 10	13 13 13 13
SK16-03	12	15 15 21 38	01 13 15 15	08 08 08 11	14 14 14 14	05 09 09 11	-9 -9 -9 -9	-9 -9 -9 -9
SK16-09	12	12 15 24 24	-9 -9 -9 -9	08 08 08 08	-9 -9 -9 -9	03 05 05 09	-9 -9 -9 -9	13 13 19 28
SK18-02	12	-9 -9 -9 -9	-9 -9 -9 -9	07 07 08 21	-9 -9 -9 -9	03 05 07 07	09 09 09 09	10 11 16 25
SK18-03	12	12 21 21 24	-9 -9 -9 -9	07 07 07 21	14 14 14 14	03 05 07 07	09 09 09 09	10 10 10 16
SK18-08	12	18 21 21 30	-9 -9 -9 -9	08 08 08 21	14 14 14 14	03 07 07 07	-9 -9 -9 -9	10 10 10 10
SK24-03	12	-9 -9 -9 -9	10 14 15 16	08 08 08 16	13 14 14 14	05 07 07 07	09 09 09 09	12 17 17 17
SK24-04	12	09 18 27 29	15 15 15 16	07 08 11 11	-9 -9 -9 -9	05 07 07 09	09 09 09 11	03 03 10 23
SK24-09	12	12 21 21 21	-9 -9 -9 -9	08 08 11 11	-9 -9 -9 -9	07 07 09 11	09 09 10 10	-9 -9 -9 -9
SK24-10	12	12 15 15 30	-9 -9 -9 -9	08 08 11 16	-9 -9 -9 -9	05 07 07 07	09 09 10 10	12 19 30 32
SK24-12	12	15 15 27 29	-9 -9 -9 -9	08 08 08 08	-9 -9 -9 -9	05 05 07 09	09 09 09 10	10 13 13 16
SK24-13	12	-9 -9 -9 -9	15 15 15 15	08 08 08 08	-9 -9 -9 -9	-9 -9 -9 -9	09 09 09 11	12 19 19 28
SK25-04	12	-9 -9 -9 -9	-9 -9 -9 -9	08 08 08 08	14 14 14 14	07 07 11 11	-9 -9 -9 -9	11 13 13 20
SK25-05	12	18 21 21 37	15 15 15 20	08 08 08 08	14 14 14 14	05 05 07 07	09 09 09 09	07 07 19 24
SK25-06	12	15 24 32 32	-9 -9 -9 -9	07 07 08 08	14 14 14 14	-9 -9 -9 -9	10 10 10 10	-9 -9 -9 -9
SK25-11	12	-9 -9 -9 -9	-9 -9 -9 -9	08 08 08 08	14 14 14 14	05 05 07 11	09 09 09 10	11 14 14 16
SK25-12	12	12 15 18 33	16 16 17 17	08 08 08 11	02 02 14 14	05 05 05 07	08 10 10 10	07 07 16 19
SK25-13	12	-9 -9 -9 -9	-9 -9 -9 -9	08 08 08 08	14 14 14 14	05 05 07 11	-9 -9 -9 -9	13 13 20 20
SK26-01	12	21 21 27 32	-9 -9 -9 -9	08 08 08 08	-9 -9 -9 -9	05 07 07 07	09 09 09 10	13 13 19 19
SK26-09	12	21 21 21 24	-9 -9 -9 -9	05 08 08 08	-9 -9 -9 -9	03 07 07 09	09 09 10 10	11 11 12 12
130-19	13	-9 -9	15 17	-9 -9	-9 -9	05 05	09 09	10 12
130-20	13	15 18	05 15	08 24	12 14	03 21	09 10	-9 -9
130-21	13	15 24	15 16	07 08	14 14	03 07	07 10	-9 -9
130-22	13	21 24	13 22	08 08	14 14	05 05	07 07	10 10
130-23	13	-9 -9	13 15	07 08	13 14	05 05	09 09	10 10
130-24	13	21 21	13 15	08 08	14 14	05 11	07 09	-9 -9
130-25	13	24 37	13 15	08 24	14 14	07 07	07 10	10 10
130-26	13	15 24	15 22	08 24	14 14	05 05	07 07	-9 -9
130-27	13	30 37	15 17	08 24	14 14	13 21	07 09	-9 -9
130-28	13	21 21	11 15	08 24	14 14	07 09	07 10	10 23
130-29	13	21 34	15 15	-9 -9	14 14	05 09	07 07	-9 -9
130-30	13	21 24	15 15	08 08	14 14	05 07	09 12	09 10
151R-01	13	-9 -9	15 15	08 08	14 14	03 05	09 11	21 21
151R-02	13	-9 -9	15 15	24 24	14 14	-9 -9	09 10	23 23
151R-03	13	-9 -9	15 15	08 08	14 14	05 05	09 09	12 12
151R-05	13	15 29	15 15	08 08	14 14	05 05	09 11	10 10
151R-06	13	-9 -9	15 15	08 08	14 14	05 05	09 11	10 10
151R-07	13	-9 -9	15 15	08 08	14 14	05 07	09 09	10 21
151R-08	13	-9 -9	-9 -9	08 08	14 14	05 05	09 11	10 10
AN-1-01	13	21 27	13 15	08 08	14 14	05 21	09 09	-9 -9
AN-1-02	13	18 27	15 17	08 24	14 14	05 07	10 10	19 21
AN-1-03	13	21 27	13 15	08 08	14 14	05 21	09 09	10 21
AN-1-04	13	18 27	15 17	08 08	14 14	-9 -9	09 09	10 21
AN-1-05	13	18 33	15 15	07 24	14 14	05 05	09 10	13 31
AN-2-01	13	24 27	15 22	08 08	14 14	05 07	09 09	10 23
AN-2-02	13	02 27	15 17	08 08	14 14	05 13	09 11	10 21
AN-2-03	13	02 15	15 17	08 08	14 14	05 07	09 09	10 29
AN-2-04	13	18 21	15 15	08 24	14 14	05 13	09 09	10 10
AN-3-01	13	02 24	15 19	04 08	14 14	03 05	09 09	10 15
AN-3-02	13	02 24	15 19	04 08	14 14	03 05	09 09	-9 -9
AN-4-01	13	30 33	08 15	08 24	14 14	05 05	09 09	10 10
AN-4-02	13	30 33	13 16	08 24	14 14	03 05	09 10	10 10
AN-4-03	13	27 30	13 15	24 24	02 14	03 05	07 09	10 10
AN-4-04	13	09 30	08 13	08 08	14 14	03 07	07 07	23 23
AN-4-05	13	27 30	15 15	08 24	14 14	03 05	07 07	10 10
149R-01	14	-9 -9 -9 -9	10 15 15 16	08 08 08 21	02 02 13 13	07 07 07 13	06 09 09 09	10 10 10 23
149R-03	14	-9 -9 -9 -9	03 15 15 15	07 08 08 25	-9 -9 -9 -9	03 05 05 07	09 09 09 09	-9 -9 -9 -9
149R-04	14	-9 -9 -9 -9	05 11 11 15	07 08 08 08	-9 -9 -9 -9	05 07 07 13	09 09 09 09	-9 -9 -9 -9
149R-05	14	09 24 30 30	15 15 15 16	04 07 08 21	13 14 14 14	03 05 07 11	06 10 10 10	05 05 05 18
149R-06	14	-9 -9 -9 -9	15 15 16 17	06 06 07 07	14 14 14 14	05 07 07 09	06 06 10 10	11 13 13 13
149R-07	14	27 27 30 35	15 16 17 24	07 07 07 21	14 14 14 14	07 07 07 07	09 09 09 09	-9 -9 -9 -9
149R-08	14	-9 -9 -9 -9	13 15 15 15	08 08 08 21	14 14 14 14	03 03 07 11	09 10 10 10	-9 -9 -9 -9
149R-09	14	-9 -9 -9 -9	15 15 15 16	07 07 08 08	14 14 14 14	05 07 07 09	06 08 09 10	-9 -9 -9 -9
152R-01	15	-9 -9	13 13	08 08	-9 -9	-9 -9	09 09	08 08
152R-02	15	21 24	15 17	18 27	14 14	07 07	09 09	23 23
152R-03	15	-9 -9	15 15	08 08	13 14	05 07	10 10	10 12
AAB-2-01	15	21 24	22 22	08 25	13 14	07 09	10 10	12 12
AAB-2-02	15	24 33	22 22	07 08	13 14	02 09	10 11	10 39
AAB-2-03	15	30 30	15 21	08 08	14 14	05 07	10 10	12 35
AAB-2-04	15	12 24	13 15	08 08	14 14	05 09	06 10	15 27
AAB-2-05	15	24 34	15 21	08 21	14 14	05 07	09 10	10 39
AAB-3-01	15	21 32	15 15	08 21	14 14	05 07	09 09	08 20
AAB-3-02	15	12 12	14 20	08 21	13 14	05 07	09 10	10 10
AAB-3-03	15	12 12	14 20	08 21	13 14	05 07	09 10	10 10
AAB-3-04	15	27 32	14 15	04 07	13 13	03 07	09 11	12 20
AAB-3-05	15	21 36	15 15	08 08	13 13	03 05	09 09	20 20
131-01	15	18 21	11 15	08 21	14 14	06 15	09 10	10 12
131-02	15	27 27	15 15	08 08	-9 -9	05 15	11 12	22 24
131-03	15	15 27	15 15	08 08	14 14	07 07	07 10	05 12
131-04	15	24 33	15 15	21 25	-9 -9	07 07	08 10	05 05
131-06	15	12 26	13 13	08 08	14 14	07 07	07 10	12 12
131-07	15	09 15	13 13	08 08	14 14	07 07	05 11	12 23
131-08	15	09 33	15 15	08 11	14 14	-9 -9	10 10	12 23
131-09	15	12 21	13 13	08 08	14 14	05 07	11 11	10 17
131-10	15	18 33	15 15	08 21	14 14	03 07	10 10	22 23
ACR-1-01	16	20 26	04 04	08 08	14 14	07 07	09 10	08 10
ACR-1-02	16	09 20	13 13	08 08	14 14	07 07	09 10	08 10
ACR-1-03	16	04 26	08 13	08 08	13 14	07 07	09 09	05 10
ACR-1-04	16	20 21	08 09	08 08	14 14	05 07	09 09	08 10
ACR-1-05	16	21 26	04 08	08 08	14 14	05 07	09 09	10 10
ACR-2-01	16	24 24	04 09	08 08	14 14	07 07	09 09	10 10
ACR-2-02	16	09 20	04 08	08 08	14 14	07 07	09 09	16 16
ACR-2-03	16	20 24	04 13	08 08	14 14	05 07	09 09	16 16
ACR-2-04	16	24 24	04 13	08 08	14 14	07 07	09 09	10 10
ACR-2-05	16	20 24	02 09	08 08	14 14	07 07	09 09	10 10
ACR-3-01	16	20 20	04 04	08 08	14 14	07 07	09 09	10 10
ACR-3-02	16	07 21	13 13	08 08	13 14	07 07	09 09	08 30
ACR-3-03	16	09 24	04 04	08 08	13 14	07 13	09 09	08 10
ACR-3-04	16	09 20	04 11	08 08	14 14	07 07	09 09	08 08
ACR-3-05	16	-9 -9	04 04	08 08	14 14	07 07	09 09	10 10
Card0259	17	24 24	15 15	-9 -9	14 14	05 05	-9 -9	27 43
Card0315	17	12 24	15 20	-9 -9	14 15	05 05	-9 -9	11 19
Card0354	17	09 15	15 15	-9 -9	14 15	05 05	-9 -9	31 36
132-02	18	09 15	15 15	16 16	14 14	05 05	09 11	10 10
132-03	18	09 34	15 15	16 16	14 14	05 07	11 11	10 17
132-04	18	09 34	15 15	16 17	14 14	05 07	11 11	10 17
132-05	18	09 34	15 15	16 17	14 14	05 07	11 11	10 17
132-06	18	09 15	15 15	16 16	14 14	05 05	09 11	10 10
132-07	18	09 34	15 15	16 16	14 14	05 07	11 11	10 17
132-08	18	09 34	15 15	16 16	14 14	05 07	11 11	10 17
132-09	18	34 34	15 15	16 16	14 14	05 05	11 11	17 17
132-10	18	09 34	15 15	16 17	14 14	05 07	11 11	10 17
132-11	18	34 34	15 15	16 16	14 14	05 05	11 11	17 17
132-12	18	09 34	15 15	-9 -9	14 14	05 07	11 11	10 17
132-13	18	09 34	15 15	16 16	14 14	05 05	11 11	10 17
132-14	18	09 34	15 15	16 16	14 14	05 07	11 11	10 17
132-15	18	09 15	15 15	16 16	14 14	05 05	09 11	10 10
132-16	18	09 34	15 15	16 17	14 14	05 07	11 11	10 17
132-17	18	13 34	15 15	-9 -9	14 14	05 07	11 11	10 17
132-18	18	09 15	15 15	16 16	14 14	05 05	09 11	10 10
132-19	18	09 34	15 15	16 17	14 14	05 07	11 11	10 17
132-20	18	09 15	15 15	-9 -9	14 14	05 05	09 11	10 10
132-21	18	09 34	15 15	08 16	14 14	05 07	09 11	17 17
132-22	18	09 34	15 15	16 16	14 14	05 07	11 11	10 17
132-23	18	09 15	15 15	16 16	14 14	05 05	09 11	10 10
132-24	18	34 34	15 15	16 16	14 14	07 07	09 11	17 17
132-25	18	09 34	15 15	16 16	14 14	14 16	11 11	10 17
501073-02	18	15 24	15 15	14 14	14 14	07 07	09 10	10 10
501073-03	18	24 24	15 15	-9 -9	14 14	07 07	09 10	10 47
501073-05	18	24 24	15 15	16 16	14 14	07 07	09 09	17 19
177R-01	18	15 24	06 15	14 14	14 14	07 07	09 09	13 30
177R-02	18	15 18	15 15	-9 -9	15 15	07 07	09 10	17 17
177R-04	18	12 21	15 15	-9 -9	14 14	07 07	09 11	13 19
177R-05	18	18 18	15 15	16 17	14 14	07 07	10 10	15 17
177R-07	18	12 15	15 15	-9 -9	14 14	07 07	10 12	13 15
177R-08	18	09 15	15 15	-9 -9	14 14	07 07	09 10	17 17
179R-01	18	15 39	15 15	-9 -9	14 15	07 07	10 10	13 30
179R-02	18	15 39	15 15	-9 -9	14 15	07 07	10 10	13 30
179R-03	18	15 39	15 15	-9 -9	14 15	07 07	10 10	13 30
188R-02	18	15 24	15 16	-9 -9	14 15	07 07	-9 -9	12 15
188R-03	18	09 15	10 15	-9 -9	14 14	07 07	-9 -9	-9 -9
188R-04	18	15 24	15 15	-9 -9	14 14	07 07	-9 -9	15 15
188R-05	18	15 24	15 15	-9 -9	14 14	07 07	-9 -9	15 15
188R-07	18	24 39	15 15	-9 -9	14 15	-9 -9	10 10	15 17
188R-08	18	15 39	15 15	-9 -9	14 14	-9 -9	10 10	15 17
188R-09	18	15 24	16 16	-9 -9	14 14	07 07	12 12	17 43
188R-10	18	09 15	15 15	-9 -9	14 14	07 07	10 10	15 17
188R-12	18	09 15	15 16	-9 -9	14 14	07 07	12 12	15 43
188R-13	18	15 18	15 15	-9 -9	14 14	07 07	10 10	13 40
188R-14	18	24 39	15 16	-9 -9	14 14	07 07	12 12	15 17
188R-15	18	09 18	15 15	-9 -9	14 14	07 07	10 10	15 17
188R-16	18	09 15	15 15	-9 -9	14 14	07 07	10 10	15 17
188R-21	18	39 39	15 15	-9 -9	14 15	07 07	10 10	15 17
188R-22	18	15 39	15 16	-9 -9	14 15	07 07	-9 -9	13 15
188R-23	18	09 24	15 15	-9 -9	14 14	07 07	10 10	17 17
188R-24	18	15 15	15 16	-9 -9	14 14	07 07	-9 -9	17 40
188R-25	18	15 15	15 16	-9 -9	14 15	-9 -9	10 10	17 43
188R-26	18	09 18	15 15	-9 -9	14 14	07 07	10 10	15 17
188R-27	18	15 15	15 16	-9 -9	14 14	07 07	09 09	17 40
188R-28	18	09 18	15 15	-9 -9	14 14	07 07	-9 -9	13 15
188R-29	18	09 15	15 15	-9 -9	14 14	07 07	10 10	15 17
188R-31	18	09 15	15 15	17 17	14 14	07 07	10 10	15 17
188R-32	18	15 24	15 15	-9 -9	14 14	07 07	10 10	17 43
188R-33	18	15 41	15 16	-9 -9	14 14	07 07	-9 -9	-9 -9
188R-34	18	15 41	15 16	-9 -9	14 14	07 07	-9 -9	-9 -9
188R-35	18	09 15	15 15	-9 -9	14 14	07 07	10 10	-9 -9
188R-36	18	15 15	06 15	-9 -9	14 14	07 07	10 10	-9 -9
188R-37	18	24 39	15 15	-9 -9	14 15	07 07	12 12	12 17
188R-38	18	15 24	15 15	-9 -9	14 14	07 07	10 10	17 43
188R-39	18	15 15	16 16	19 19	14 14	07 07	09 10	43 43
188R-40	18	09 24	15 16	-9 -9	14 14	07 07	10 10	17 17
188R-41	18	09 24	15 16	-9 -9	14 14	07 07	10 10	17 17
188R-42	18	09 24	15 16	-9 -9	14 14	07 07	10 10	17 17
188R-43	18	15 39	15 16	-9 -9	14 15	07 07	12 12	15 17
188R-44	18	15 39	15 16	-9 -9	14 15	07 07	12 12	15 17
188R-45	18	15 39	15 16	-9 -9	14 15	07 07	12 12	-9 -9
188R-46	18	15 39	15 16	-9 -9	14 15	07 07	12 12	15 17
188R-48	18	15 15	15 15	-9 -9	14 14	07 07	09 09	17 40
188R-49	18	15 39	15 15	-9 -9	14 15	07 07	10 10	-9 -9
188R-50	18	09 18	15 15	-9 -9	14 14	07 07	10 10	15 17
188R-51	18	09 15	15 15	-9 -9	14 14	07 07	10 10	15 17
188R-52	18	09 15	15 15	-9 -9	14 14	07 07	10 10	-9 -9
188R-53	18	09 15	15 15	-9 -9	14 14	07 07	10 12	12 17
188R-54	18	09 15	15 15	-9 -9	14 14	07 07	10 12	12 17
188R-55	18	09 15	15 15	-9 -9	-9 -9	07 07	10 12	-9 -9
188R-56	18	15 39	15 15	-9 -9	14 14	07 07	10 10	17 17
188R-57	18	18 18	15 15	-9 -9	-9 -9	07 07	12 12	-9 -9
188R-58	18	15 15	15 15	-9 -9	14 14	-9 -9	10 10	-9 -9
188R-59	18	15 15	15 15	-9 -9	14 14	-9 -9	10 10	-9 -9
190R-01	18	18 39	15 15	-9 -9	14 14	07 07	09 10	15 17
190R-02	18	15 15	15 16	-9 -9	14 14	07 07	09 10	-9 -9
190R-04	18	24 39	15 15	-9 -9	14 14	07 07	-9 -9	17 17
190R-06	18	09 24	15 15	-9 -9	14 14	07 07	-9 -9	-9 -9
190R-07	18	15 15	15 15	-9 -9	14 14	07 07	-9 -9	-9 -9
192R-01	18	15 18	15 29	-9 -9	14 14	07 07	-9 -9	-9 -9
192R-02	18	-9 -9	15 15	-9 -9	14 15	07 07	12 12	12 17
192R-03	18	39 39	15 15	-9 -9	14 14	07 07	09 10	13 17
192R-05	18	09 15	15 15	-9 -9	14 14	07 07	-9 -9	15 17
192R-10	18	18 18	15 15	-9 -9	14 15	07 07	12 12	-9 -9
192R-11	18	15 18	15 15	-9 -9	14 14	07 07	-9 -9	-9 -9
192R-12	18	21 39	06 16	-9 -9	14 15	07 07	-9 -9	-9 -9
192R-13	18	09 38	06 15	-9 -9	14 14	07 07	-9 -9	-9 -9
192R-14	18	15 15	06 15	-9 -9	14 14	07 07	-9 -9	17 17
195R-02	18	-9 -9	15 15	-9 -9	14 14	07 07	12 12	-9 -9
195R-03	18	09 24	15 15	-9 -9	14 14	07 07	-9 -9	-9 -9
195R-04	18	21 24	15 15	-9 -9	14 14	07 07	-9 -9	-9 -9
195R-06	18	21 24	15 15	-9 -9	14 14	07 07	12 12	13 17
195R-07	18	21 24	15 15	-9 -9	14 14	-9 -9	-9 -9	13 17
195R-08	18	15 38	15 15	-9 -9	14 14	07 07	12 12	12 15
203R-01	18	15 15	15 16	17 17	14 14	07 07	09 12	19 33
203R-02	18	15 15	15 15	08 08	14 14	07 07	09 12	17 19
203R-03	18	15 15	15 15	-9 -9	14 15	07 07	09 12	17 33
203R-04	18	15 15	15 15	-9 -9	14 15	07 07	10 10	13 33
203R-05	18	15 15	15 15	-9 -9	14 15	07 07	10 12	13 36
203R-06	18	15 15	15 15	17 17	14 15	07 07	10 10	13 33
203R-07	18	15 15	15 15	17 17	14 15	07 07	09 12	17 17
203R-08	18	15 15	15 15	-9 -9	14 14	07 07	10 10	13 33
203R-09	18	15 15	15 15	-9 -9	15 15	07 07	09 09	17 17
203R-10	18	15 15	15 15	-9 -9	15 15	07 07	09 09	17 17
218R-01	18	18 24	15 15	-9 -9	14 14	07 07	10 10	13 17
218R-02	18	18 24	15 15	-9 -9	14 14	07 07	10 10	13 17
218R-04	18	15 39	15 15	-9 -9	14 14	07 07	10 10	15 17
218R-05	18	15 39	15 15	-9 -9	14 14	07 07	10 10	15 17
218R-06	18	15 21	15 15	08 08	14 14	-9 -9	09 10	15 17
218R-07	18	-9 -9	15 15	08 08	14 14	-9 -9	09 10	13 15
218R-08	18	15 21	15 15	-9 -9	14 15	07 07	-9 -9	17 17
218R-09	18	18 18	15 15	-9 -9	14 14	07 07	10 10	17 17
218R-10	18	18 21	15 15	-9 -9	14 15	07 07	-9 -9	17 17
218R-11	18	15 18	15 16	-9 -9	14 15	-9 -9	09 10	13 17
218R-12	18	15 29	15 16	-9 -9	14 15	-9 -9	10 12	-9 -9
218R-13	18	-9 -9	15 15	08 08	14 14	-9 -9	10 10	-9 -9
218R-14	18	15 21	15 15	08 08	14 15	-9 -9	09 12	15 17
218R-15	18	15 39	15 15	-9 -9	14 14	-9 -9	10 10	15 17
218R-16	18	15 39	15 15	08 08	14 14	-9 -9	10 10	-9 -9
218R-17	18	15 24	15 15	-9 -9	14 14	07 07	-9 -9	15 17
218R-18	18	09 15	15 16	-9 -9	14 15	-9 -9	09 10	17 17
218R-19	18	09 15	15 16	-9 -9	14 15	07 07	-9 -9	17 17
218R-20	18	15 29	15 15	-9 -9	15 15	07 07	10 12	15 17
218R-22	18	15 21	15 15	-9 -9	15 15	-9 -9	09 10	15 17
218R-24	18	18 18	15 15	-9 -9	15 15	07 07	10 12	17 17
218R-25	18	15 18	15 15	-9 -9	14 15	07 07	-9 -9	15 17
218R-26	18	09 21	15 15	-9 -9	14 14	07 07	09 10	13 17
218R-27	18	-9 -9	14 15	08 17	14 15	07 07	09 10	17 17
218R-28	18	15 15	15 15	-9 -9	14 14	-9 -9	-9 -9	15 15
218R-29	18	15 18	15 15	-9 -9	15 15	-9 -9	-9 -9	17 17
218R-30	18	15 18	15 15	-9 -9	14 14	-9 -9	-9 -9	13 15
218R-32	18	15 15	15 15	-9 -9	14 15	-9 -9	10 10	15 17
218R-33	18	15 15	15 15	-9 -9	15 15	-9 -9	-9 -9	15 15
218R-34	18	21 21	14 15	-9 -9	14 14	-9 -9	-9 -9	15 17
503034	18	09 09	10 14	17 17	14 14	05 07	11 11	17 23
503035	18	09 09	10 14	17 17	14 14	05 07	11 11	17 23
503036	18	09 09	10 14	17 17	14 14	05 07	11 11	17 23
80M-05	18	15 24	15 15	-9 -9	14 14	07 07	10 10	17 40
80M-06	18	15 24	15 15	-9 -9	14 14	07 22	10 10	17 40
80M-07	18	15 24	15 15	-9 -9	14 14	07 07	10 10	17 40
80M-08	18	15 15	15 15	-9 -9	14 14	07 07	09 12	13 17
80M-09	18	15 24	-9 -9	-9 -9	14 14	07 07	10 10	-9 -9
80M-10	18	15 18	15 15	-9 -9	14 14	07 07	10 10	15 17
83M-03	18	15 15	-9 -9	-9 -9	14 14	07 07	09 09	12 15
83M-04	18	15 29	15 16	-9 -9	14 14	07 07	10 12	17 28
83M-05	18	15 29	15 16	-9 -9	14 14	07 07	10 12	17 28
83M-07	18	15 24	15 15	-9 -9	14 14	07 07	09 11	15 40
83M-08	18	15 29	15 15	-9 -9	14 14	07 07	-9 -9	15 17
83M-10	18	24 29	15 15	-9 -9	14 14	07 07	-9 -9	12 17
83M-11	18	18 21	15 15	03 08	14 14	07 07	12 12	17 28
AHH-1-01	18	12 27	15 15	08 08	14 14	07 07	09 10	08 10
AHH-1-02	18	15 15	15 15	16 17	14 14	07 07	09 09	08 08
AHH-1-03	18	24 34	15 15	16 17	14 14	07 07	10 10	17 28
AHH-1-04	18	15 27	15 15	17 17	14 14	07 07	10 10	08 08
AHH-1-05	18	27 34	15 15	07 07	14 14	07 07	10 10	08 10
AHH-2-01	18	15 24	15 15	15 16	14 14	07 07	09 10	15 17
AHH-2-02	18	15 24	15 15	15 16	14 14	07 07	09 10	15 17
AHH-2-03	18	15 24	15 15	15 16	14 14	07 07	09 10	15 17
AHH-2-04	18	24 24	15 15	16 17	14 14	07 07	09 09	17 19
AHH-2-05	18	24 34	15 23	15 16	14 14	07 07	09 09	08 17
AHH-3-01	18	24 34	10 15	08 08	14 14	07 07	09 10	08 08
AHH-3-02	18	24 34	10 15	08 08	14 14	07 07	09 10	08 08
AHH-3-03	18	24 34	10 15	08 08	14 14	07 07	09 10	08 08
AHH-3-04	18	15 34	10 15	08 08	14 14	05 07	09 11	08 08
AHH-3-05	18	24 34	15 15	08 08	14 14	05 07	09 10	08 08
Card0246	18	15 18	06 09	-9 -9	15 15	05 07	-9 -9	17 45
Ex01-01	18	09 15	15 15	-9 -9	14 14	07 07	09 10	-9 -9
Ex01-02	18	15 15	-9 -9	-9 -9	14 14	07 07	-9 -9	15 15
Ex01-03	18	09 09	-9 -9	-9 -9	14 14	-9 -9	10 10	15 15
Ex01-04	18	12 15	15 15	-9 -9	14 14	07 07	10 11	15 17
Ex01-05	18	09 09	-9 -9	-9 -9	14 14	-9 -9	10 10	17 17
Ex01-08a	18	-9 -9	15 15	-9 -9	14 14	07 07	-9 -9	15 17
Ex01-08b	18	15 15	-9 -9	-9 -9	14 14	07 07	10 10	15 15
Ex01-09	18	15 15	-9 -9	-9 -9	14 14	07 07	-9 -9	15 15
Ex01-10	18	09 15	15 15	-9 -9	14 14	07 07	10 11	13 17
Ex01-11	18	09 15	15 15	-9 -9	14 14	07 07	10 11	17 17
Ex12-01	18	-9 -9	-9 -9	-9 -9	14 14	07 07	10 10	12 21
Ex12-03	18	18 24	06 15	-9 -9	14 14	07 07	12 12	12 12
Ex12-05	18	09 18	15 15	-9 -9	14 14	07 07	10 12	17 21
Ex12-06	18	15 18	-9 -9	-9 -9	14 14	-9 -9	12 12	17 17
Ex12-07	18	15 18	-9 -9	-9 -9	14 14	07 07	-9 -9	17 17
Ex12-08	18	15 18	06 19	-9 -9	14 14	07 07	-9 -9	17 17
Ex12-09	18	24 24	-9 -9	-9 -9	14 14	07 07	-9 -9	17 17
Ex12-10	18	15 18	15 15	-9 -9	14 14	07 07	10 12	17 17
Ex12-11	18	18 24	15 15	-9 -9	14 14	07 09	12 12	12 12
Ex12-12	18	18 18	15 15	-9 -9	14 14	09 09	10 10	21 21
Ex12-13	18	09 18	06 06	-9 -9	14 14	07 07	12 12	17 17
AHO-1-01	19	15 21	06 15	17 17	14 14	07 07	12 12	30 36
AHO-1-03	19	15 21	15 15	-9 -9	14 14	07 13	10 10	28 28
AHO-1-04	19	15 15	15 15	-9 -9	14 14	07 07	10 10	28 30
AHO-1-05	19	15 21	15 21	17 17	14 14	07 13	10 12	12 28
AHO-2-01	19	21 21	15 15	17 17	14 14	07 13	12 12	19 19
AHO-2-02	19	15 21	15 15	17 17	14 14	07 07	12 12	19 36
AHO-2-03	19	15 15	15 15	17 17	11 11	07 07	12 12	19 30
AHO-2-04	19	21 21	15 15	11 17	11 14	07 13	12 12	28 30
AHO-2-05	19	15 21	-9 -9	11 17	14 14	07 13	12 12	19 19
AHO-3-01	19	15 15	15 15	17 17	14 14	07 07	12 12	12 30
AHO-3-02	19	15 15	15 15	17 17	14 14	07 07	12 12	12 30
AHO-3-03	19	15 21	15 15	17 17	14 14	07 07	12 12	28 30
AHO-3-04	19	15 15	15 15	-9 -9	14 14	07 07	12 12	12 30
AHO-3-05	19	15 15	15 15	17 17	14 14	07 07	12 12	12 30
Ovir-1	19	15 15	15 15	-9 -9	14 14	07 13	10 12	19 28
Ovir-10	19	15 15	15 21	-9 -9	14 14	07 07	12 12	19 19
Ovir-2	19	15 15	15 15	17 17	14 14	07 07	12 12	12 28
Ovir-3	19	15 15	15 15	17 17	11 14	07 07	10 12	19 28
Ovir-4	19	15 21	15 15	17 17	14 14	13 13	10 12	28 28
Ovir-5	19	15 15	15 15	17 17	11 14	07 13	12 12	12 28
Ovir-6	19	15 15	15 21	17 17	11 14	13 13	12 12	28 30
Ovir-7	19	15 21	15 15	17 17	14 14	07 13	12 12	28 28
Ovir-8	19	15 21	15 15	17 17	14 14	07 13	12 12	12 28
Ovir-9	19	15 15	15 15	17 17	14 14	07 13	12 12	28 30
AHT-1-01	20	15 18	15 15	02 02	14 14	07 07	09 11	15 25
AHT-1-02	20	15 15	10 10	01 03	14 14	09 09	08 09	08 17
AHT-1-04	20	-9 -9	15 15	02 02	14 14	05 07	09 11	17 25
AHT-1-05	20	15 15	15 15	07 17	14 14	05 09	08 08	08 29
AHT-2-01	20	15 15	15 15	08 08	14 14	05 07	11 11	25 29
AHT-2-02	20	12 15	15 15	08 08	14 14	05 05	11 11	10 27
AHT-2-03	20	15 21	15 15	08 08	14 14	05 05	08 08	10 17
AHT-2-04	20	15 15	15 15	08 08	14 14	05 07	09 11	25 29
AHT-2-05	20	15 15	15 15	17 17	14 14	05 05	-9 -9	17 38
AHT-3-01	20	12 15	09 15	03 03	14 14	07 07	09 09	08 08
AHT-3-02	20	15 15	15 15	07 07	14 14	07 07	09 09	08 10
AHT-3-03	20	15 15	15 15	07 07	14 14	07 07	09 09	08 08
AHT-3-04	20	12 15	09 15	17 17	14 14	07 07	09 10	08 08
AHT-3-05	20	12 15	15 15	02 02	14 14	07 07	09 09	08 10
Card0330	20	12 15	15 16	-9 -9	14 14	07 07	-9 -9	28 28
Card0373	20	15 15	15 20	-9 -9	14 14	07 15	-9 -9	11 27
SK37-03	20	15 21	-9 -9	-9 -9	-9 -9	05 07	09 09	15 15
SK37-04	20	15 29	15 15	-9 -9	14 14	05 07	09 09	15 28
SK37-05	20	15 21	15 15	-9 -9	14 14	07 07	09 09	08 35
SK37-06	20	15 27	15 15	-9 -9	14 14	05 07	10 10	15 37
SK37-08	20	15 15	-9 -9	-9 -9	-9 -9	05 07	10 10	11 15
SK37-09	20	15 21	15 15	-9 -9	14 14	07 07	10 10	19 31
SK37-10	20	12 15	15 15	-9 -9	14 14	07 07	09 09	08 15
SK37-11	20	15 27	15 15	-9 -9	14 14	05 07	10 10	15 37
ZAP4	20	15 15	15 15	-9 -9	14 14	05 07	09 09	25 29
917274-01	21	15 15	08 15	03 03	14 14	05 05	10 11	02 10
917274-03	21	15 15	15 15	-9 -9	14 14	05 05	10 11	02 02
gemmif-BG	21	15 15	08 08	-9 -9	14 14	05 05	10 10	-9 -9
JP18-03	21	15 15	08 08	-9 -9	14 14	05 05	-9 -9	17 17
JP18-04	21	15 15	08 08	-9 -9	14 14	05 05	-9 -9	39 39
JP81-02	21	18 18	15 15	-9 -9	14 14	05 05	-9 -9	08 08
JP81-03	21	18 18	15 15	-9 -9	14 14	05 05	-9 -9	10 10
OMR5	21	02 18	15 15	-9 -9	14 14	05 05	10 10	08 08
137R-01	22	07 07	11 11	01 01	14 14	07 07	10 10	28 28
137R-02	22	07 07	11 11	01 01	14 14	07 07	10 10	28 28
137R-03	22	07 07	11 11	-9 -9	14 14	07 07	10 10	28 28
137R-04	22	07 07	11 11	01 01	14 14	07 07	10 10	28 30
137R-05	22	07 07	11 11	01 01	14 14	07 07	10 10	28 30
137R-06	22	07 07	11 11	01 01	14 14	07 07	10 10	28 28
137R-07	22	07 07	11 11	01 01	14 14	07 07	10 10	28 28
137R-08	22	07 07	11 11	01 01	14 14	07 07	10 10	28 28
137R-09	22	07 07	11 11	01 01	14 14	07 07	10 10	28 30
137R-12	22	07 07	11 11	-9 -9	14 14	07 07	10 10	28 28
137R-13	22	07 07	11 11	01 01	14 14	07 07	10 10	28 28
137R-14	22	07 07	11 11	01 01	14 14	07 07	10 10	28 28
137R-15	22	07 07	11 11	-9 -9	14 14	07 07	10 10	28 28
137R-16	22	07 07	11 11	01 01	14 14	07 07	10 10	28 28
137R-17	22	07 07	11 11	01 01	14 14	07 07	10 10	28 28
138R-02	22	07 07	11 11	-9 -9	14 14	07 07	10 10	30 30
138R-03	22	07 07	11 11	01 01	14 14	07 07	10 10	30 30
138R-05	22	07 07	11 11	01 01	14 14	07 07	10 10	30 30
138R-06	22	07 07	11 11	-9 -9	14 14	07 07	10 10	30 30
138R-08	22	07 07	11 11	01 01	14 14	07 07	10 10	30 30
138R-09	22	07 07	11 11	01 01	14 14	07 07	10 10	30 30
138R-10	22	07 07	11 11	-9 -9	14 14	07 07	10 10	30 30
138R-11	22	07 07	11 11	01 01	14 14	07 07	10 10	30 30
138R-13	22	07 07	11 11	01 01	14 14	07 07	10 10	30 30
138R-14	22	07 07	11 11	-9 -9	14 14	07 07	10 10	30 30
138R-15	22	07 07	11 11	01 01	14 14	07 07	10 10	30 30
138R-16	22	07 07	11 11	-9 -9	14 14	07 07	10 10	30 30
138R-17	22	07 07	11 11	-9 -9	14 14	07 07	10 10	30 30
138R-18	22	07 07	11 11	-9 -9	14 14	07 07	10 10	30 30
138R-19	22	07 07	11 11	01 01	14 14	07 07	10 10	30 30
138R-20	22	07 07	11 11	-9 -9	14 14	07 07	10 10	30 30
138R-21	22	07 07	11 11	01 01	14 14	07 07	10 10	30 30
138R-22	22	07 07	11 11	01 01	14 14	07 07	10 10	30 30
138R-23	22	07 07	11 11	01 01	14 14	07 07	10 10	30 32
138R-24	22	07 07	11 11	-9 -9	14 14	07 07	10 10	30 30
138R-25	22	07 07	11 11	01 01	14 14	07 07	10 10	30 30
138R-26	22	07 07	11 11	01 01	14 14	07 07	10 10	30 30
138R-27	22	07 07	11 11	01 01	14 14	07 07	10 10	30 30
138R-28	22	07 07	11 11	-9 -9	14 14	07 07	10 10	30 30
138R-29	22	07 07	11 11	-9 -9	14 14	07 07	10 10	30 30
138R-30	22	07 07	11 11	01 01	14 14	07 07	10 10	30 30
138R-31	22	07 07	11 11	-9 -9	14 14	07 07	10 10	30 30
139R-01	22	07 07	11 11	-9 -9	09 14	07 07	10 10	29 29
139R-03	22	07 07	-9 -9	-9 -9	09 14	07 07	10 10	29 29
139R-04	22	07 07	11 11	-9 -9	09 14	07 07	10 10	29 29
139R-05	22	07 07	11 11	-9 -9	09 14	07 07	10 10	29 29
139R-06	22	07 07	11 11	-9 -9	09 14	07 07	10 10	29 29
139R-07	22	07 07	11 11	-9 -9	09 14	07 07	10 10	29 29
139R-08	22	07 07	11 11	-9 -9	09 14	07 07	10 10	29 29
139R-09	22	07 07	11 11	-9 -9	-9 -9	07 07	10 10	32 40
140R-01	22	07 07	11 11	-9 -9	09 14	07 07	10 10	29 32
140R-02	22	07 07	11 11	-9 -9	09 14	07 07	10 10	29 33
140R-03	22	07 07	11 11	01 01	09 14	07 07	10 10	29 33
140R-04	22	07 07	11 11	01 01	-9 -9	-9 -9	-9 -9	29 32
140R-05	22	07 07	11 11	-9 -9	09 14	07 07	08 10	29 33
140R-06	22	07 07	11 11	-9 -9	09 14	07 07	10 10	-9 -9
140R-07	22	07 07	11 11	01 01	09 14	07 07	08 10	29 29
140R-08	22	07 07	11 11	-9 -9	09 14	07 07	08 10	29 33
140R-09	22	07 07	11 11	01 01	09 14	07 07	08 10	29 33
140R-11	22	07 07	11 11	01 01	09 14	07 07	10 10	29 29
141R-01	22	07 07	11 11	01 01	09 14	07 07	08 08	29 29
141R-02	22	07 07	11 11	-9 -9	09 14	07 07	08 08	29 29
141R-03	22	07 07	11 11	-9 -9	09 14	07 07	08 08	29 29
141R-04	22	07 07	11 11	01 01	09 14	07 07	08 08	29 32
141R-05	22	07 07	11 11	01 01	09 14	07 07	10 10	28 29
141R-06	22	07 07	11 11	-9 -9	09 14	07 07	10 10	32 32
141R-07	22	07 07	11 11	01 01	09 14	07 07	10 10	29 29
141R-08	22	07 07	11 11	-9 -9	09 14	07 07	10 10	32 32
141R-09	22	07 07	11 11	01 01	09 14	07 07	08 08	29 29
142R-01	22	07 07	11 11	-9 -9	09 14	07 07	10 10	30 30
142R-02	22	07 07	11 11	-9 -9	09 14	07 07	10 10	12 12
142R-04	22	07 07	11 11	-9 -9	09 14	07 07	10 10	30 43
142R-05	22	07 07	11 11	01 01	09 14	07 07	10 10	30 30
142R-06	22	07 07	11 11	01 01	09 14	07 07	10 10	12 28
142R-07	22	07 07	11 11	01 01	09 14	07 07	10 10	12 29
142R-08	22	07 07	11 11	01 01	09 14	07 07	10 10	30 30
142R-09	22	07 07	11 11	-9 -9	09 14	07 07	10 10	30 43
142R-10	22	07 14	11 11	01 01	09 14	07 07	10 10	26 30
142R-11	22	07 07	11 11	01 01	09 14	07 07	10 10	30 30
142R-12	22	07 14	11 11	01 01	-9 -9	07 07	10 10	26 30
142R-13	22	07 07	11 11	01 01	09 14	05 07	10 10	26 30
142R-14	22	07 07	11 11	01 01	09 14	07 07	10 10	30 43
142R-15	22	07 07	11 11	-9 -9	09 14	07 07	10 10	30 43
142R-16	22	07 07	06 06	01 01	09 14	07 07	10 10	18 30
142R-17	22	07 07	11 11	01 01	09 14	07 07	10 10	30 30
142R-18	22	07 07	11 11	01 01	09 14	07 07	10 10	12 30
142R-19	22	07 07	11 11	01 01	09 14	07 07	10 10	30 30
142R-20	22	07 07	11 11	01 01	09 14	07 07	10 10	30 30
142R-21	22	07 07	11 11	01 01	09 14	07 07	10 10	29 30
142R-22	22	07 07	11 11	01 01	09 14	07 07	10 10	28 43
142R-23	22	07 07	11 11	-9 -9	09 14	07 07	10 10	30 30
142R-24	22	07 07	11 11	-9 -9	09 14	07 07	10 10	26 30
142R-25	22	07 07	06 06	-9 -9	09 14	07 07	10 10	18 30
143R-01	22	07 07	06 11	01 01	09 14	07 07	10 10	12 30
143R-02	22	07 07	11 11	-9 -9	09 14	07 07	10 10	30 43
143R-03	22	07 07	11 11	01 01	09 14	07 07	10 10	30 43
143R-04	22	07 07	11 11	01 01	09 14	07 07	10 10	30 30
143R-05	22	07 07	11 11	01 01	09 14	07 07	10 10	30 43
143R-06	22	07 07	11 11	01 01	09 14	07 07	10 10	30 43
143R-07	22	07 07	06 11	01 01	09 14	07 07	10 10	30 30
143R-08	22	07 07	11 11	01 01	09 14	07 07	10 10	12 30
143R-09	22	07 07	11 11	-9 -9	09 14	07 07	10 10	12 30
143R-10	22	07 07	06 11	01 01	09 14	07 07	10 10	30 30
143R-11	22	07 07	11 11	-9 -9	09 14	07 07	10 10	28 30
143R-12	22	07 07	11 11	-9 -9	09 14	07 07	10 10	30 30
144R-01	22	07 07	11 11	01 01	09 14	07 07	10 10	28 43
144R-02	22	07 07	11 11	01 01	09 14	07 07	10 10	18 43
144R-03	22	07 07	11 11	01 01	09 14	07 07	10 10	43 43
144R-04	22	07 07	11 11	01 01	09 14	07 07	10 10	27 43
144R-05	22	07 07	11 11	01 01	09 14	07 07	10 10	18 27
144R-06	22	07 07	11 11	-9 -9	09 14	07 07	10 10	12 43
144R-08	22	07 07	11 11	-9 -9	09 14	07 07	10 10	12 28
144R-09	22	07 07	11 11	-9 -9	09 14	07 07	10 10	27 27
144R-10	22	07 07	11 11	01 01	09 14	07 07	10 10	12 43
144R-11	22	07 07	11 11	01 01	09 14	07 07	10 10	43 43
144R-12	22	07 07	11 11	-9 -9	09 14	07 07	10 10	12 18
144R-13	22	07 07	11 11	-9 -9	09 14	07 07	10 10	27 43
144R-14	22	07 07	11 11	-9 -9	09 14	07 07	10 10	29 43
144R-15	22	07 07	11 11	-9 -9	09 14	07 07	10 10	18 43
144R-16	22	07 07	11 11	01 01	09 14	07 07	10 10	18 43
144R-17	22	07 07	11 11	-9 -9	09 14	07 07	10 10	12 29
144R-18	22	07 07	11 11	-9 -9	09 14	07 07	10 10	30 43
144R-19	22	07 07	11 11	01 01	09 14	07 07	10 10	30 43
144R-20	22	07 07	11 11	-9 -9	09 14	07 07	10 10	43 43
144R-21	22	07 07	11 11	01 01	09 14	07 07	10 10	28 30
144R-22	22	07 07	06 11	01 01	09 14	07 07	10 10	12 43
144R-23	22	07 07	11 11	-9 -9	09 14	07 07	10 10	30 30
144R-24	22	07 07	11 11	01 01	09 14	07 07	10 10	28 30
144R-25	22	07 07	11 11	-9 -9	09 14	07 07	10 10	28 30
144R-26	22	07 07	11 11	-9 -9	09 14	07 07	10 10	30 30
144R-27	22	07 07	11 11	-9 -9	09 14	07 07	10 10	12 30
144R-28	22	07 07	11 11	01 01	09 14	07 07	10 10	30 30
144R-29	22	07 07	06 11	-9 -9	09 14	07 07	10 10	30 30
145R-01	22	07 07	11 11	-9 -9	14 14	07 07	10 10	30 30
145R-02	22	07 07	11 11	01 01	14 14	07 07	10 10	30 30
146R-01	22	07 07	11 11	-9 -9	09 14	07 07	10 10	29 29
146R-03	22	07 07	-9 -9	-9 -9	09 14	07 07	10 10	29 29
146R-04	22	07 07	11 11	-9 -9	09 14	07 07	10 10	29 29
146R-05	22	07 07	11 11	-9 -9	09 14	07 07	10 10	29 29
146R-06	22	07 07	11 11	-9 -9	09 14	07 07	10 10	29 29
146R-07	22	07 07	11 11	-9 -9	09 14	07 07	10 10	29 29
146R-08	22	07 07	11 11	-9 -9	09 14	07 07	10 10	29 29
146R-09	22	07 07	11 11	-9 -9	09 14	07 07	10 10	29 29
146R-10	22	07 07	11 11	-9 -9	09 14	07 07	10 10	29 29
ACE-1-02	22	07 07	11 11	01 01	14 14	07 07	10 10	30 30
ACE-1-03	22	07 07	11 11	01 01	14 14	07 07	10 10	30 30
ACE-1-04	22	07 07	11 11	01 01	14 14	07 07	10 10	30 30
ACE-1-05	22	07 07	11 11	01 01	14 14	07 07	10 10	30 30
ACE-1-06	22	07 07	11 11	01 01	14 14	07 07	10 10	30 30
ACE-1-07	22	07 07	11 11	01 08	14 14	07 07	10 10	30 30
ACE-1-08	22	07 07	11 11	01 01	14 14	07 07	10 10	30 30
ACE-1-09	22	07 07	11 11	01 08	14 14	07 07	10 10	30 30
ACE-1-10	22	07 07	11 11	01 08	14 14	07 07	10 10	30 30
004-1	23	14 14	08 15	-9 -9	14 14	05 05	07 07	21 21
004-2	23	14 14	15 15	-9 -9	14 14	05 05	07 07	21 21
004-3	23	14 14	15 15	-9 -9	14 14	05 05	07 07	21 21
004-4	23	14 14	08 15	-9 -9	14 14	05 05	07 07	21 21
004-5	23	14 14	15 15	-9 -9	14 14	05 05	07 07	21 21
004-6	23	14 14	15 15	01 01	14 14	05 05	07 07	21 21
007-1	23	07 14	08 16	01 01	14 14	05 05	-9 -9	21 23
007-2	23	07 14	08 16	01 01	14 14	05 05	07 07	21 23
007-3	23	07 14	08 16	-9 -9	14 14	05 05	07 07	21 23
007-4	23	07 14	08 16	01 01	14 14	05 05	07 07	21 23
007-5	23	07 14	08 16	01 01	14 14	05 05	07 07	21 23
114-01	23	14 17	15 15	01 01	-9 -9	05 05	07 07	21 23
114-02	23	14 17	15 15	01 08	09 14	05 05	07 07	21 23
114-03	23	14 17	15 15	01 01	09 14	05 05	07 07	21 23
114-04	23	14 17	15 15	01 01	09 14	05 05	07 07	21 23
114-05	23	14 17	15 15	01 01	09 14	05 05	07 07	21 23
114-06	23	14 17	15 15	01 08	09 14	05 05	07 07	21 23
114-07	23	14 17	15 15	01 01	09 14	05 05	07 07	21 23
114-08	23	14 17	15 15	01 08	09 14	14 14	-9 -9	21 23
Gianette-1-1	23	-9 -9	08 15	-9 -9	14 14	05 05	07 07	21 23
Gianette-1-2	23	14 14	15 17	-9 -9	14 14	05 05	07 07	21 23
Pala-1-1	23	07 26	08 15	-9 -9	14 14	05 05	06 07	-9 -9
Pala-1-10	23	14 14	15 15	01 01	14 14	05 05	06 07	21 23
Pala-1-11	23	14 26	15 15	01 01	12 14	05 05	07 07	21 23
Pala-1-12	23	07 14	15 15	01 01	14 14	05 05	06 07	21 21
Pala-1-13	23	07 26	15 15	-9 -9	14 14	05 05	07 07	19 21
Pala-1-14	23	14 14	08 15	01 01	14 14	05 05	07 07	21 21
Pala-1-1a	23	14 26	15 15	01 01	14 14	05 05	07 07	21 23
Pala-1-2	23	14 26	15 15	-9 -9	14 14	05 05	07 07	21 23
Pala-1-3	23	07 23	15 16	-9 -9	14 14	05 05	07 07	21 21
Pala-1-5	23	14 23	08 15	01 01	14 14	05 05	-9 -9	-9 -9
Pala-1-6	23	14 23	08 15	01 01	14 14	05 05	07 07	21 23
Pala-1-7	23	07 07	08 15	-9 -9	14 14	05 05	07 07	21 21
Pala-1-8	23	28 28	08 15	01 01	14 14	05 05	07 07	21 21
Pala-1-9	23	23 28	15 15	01 01	14 14	05 05	07 07	21 21
Pel-3-1	23	23 23	08 15	-9 -9	14 14	05 05	07 07	19 23
Pel-4-1	23	14 14	08 15	-9 -9	14 14	05 05	07 07	21 23
Pel-4-2	23	14 14	08 15	-9 -9	14 14	05 05	07 07	21 23
Pel-5-1	23	14 14	15 15	-9 -9	14 14	05 05	07 07	21 21
Pel-6	23	14 14	15 15	-9 -9	14 14	05 05	07 07	21 21
